# Supplementary material for: Dual RNA Sequencing Meta-analysis in Plasmodium Infection Identifies Host-Parasite Interactions
Source: mSystems. 2021 Apr 20;6(2):e00182-21. doi: 10.1128/mSystems.00182-21 (PMC8546971; doi:10.1128/mSystems.00182-21)
Supplement: TABLE S2 [file msystems.00182-21-st002.txt]

Host	Parasite	Correlation_coef
ENSG00000183186	PBANKA_140080	-0,18
ENSG00000126391	PBANKA_140080	-0,19
ENSG00000173991	PBANKA_140080	-0,2
ENSG00000160396	PBANKA_140080	-0,21
ENSG00000188747	PBANKA_140080	-0,2
ENSG00000131584	PBANKA_140080	-0,18
ENSG00000135519	PBANKA_140080	-0,2
ENSG00000126895	PBANKA_140080	-0,21
ENSG00000007171	PBANKA_140080	0,47
ENSG00000127528	PBANKA_140090	-0,21
ENSG00000099991	PBANKA_140090	-0,24
ENSG00000182575	PBANKA_140090	-0,21
ENSG00000174721	PBANKA_140090	-0,24
ENSG00000117215	PBANKA_140090	-0,19
ENSG00000127580	PBANKA_140090	-0,2
ENSG00000173991	PBANKA_140090	-0,24
ENSG00000240764	PBANKA_140090	-0,19
ENSG00000126368	PBANKA_140090	-0,25
ENSG00000099889	PBANKA_140090	-0,22
ENSG00000145506	PBANKA_140090	-0,18
ENSG00000153976	PBANKA_140090	-0,2
ENSG00000105516	PBANKA_140090	-0,26
ENSG00000185614	PBANKA_140090	-0,21
ENSG00000007516	PBANKA_140090	-0,23
ENSG00000160396	PBANKA_140090	-0,23
ENSG00000155034	PBANKA_140090	-0,19
ENSG00000251692	PBANKA_140090	-0,2
ENSG00000188747	PBANKA_140090	-0,23
ENSG00000131584	PBANKA_140090	-0,2
ENSG00000132016	PBANKA_140090	-0,2
ENSG00000162849	PBANKA_140090	-0,19
ENSG00000135519	PBANKA_140090	-0,21
ENSG00000183134	PBANKA_140090	-0,24
ENSG00000117318	PBANKA_140090	-0,2
ENSG00000126895	PBANKA_140090	-0,21
ENSG00000234409	PBANKA_140090	-0,21
ENSG00000204366	PBANKA_140090	-0,18
ENSG00000169071	PBANKA_140090	-0,21
ENSG00000244486	PBANKA_140090	-0,22
ENSG00000127561	PBANKA_140090	-0,22
ENSG00000105429	PBANKA_140090	-0,23
ENSG00000126464	PBANKA_140090	-0,25
ENSG00000165507	PBANKA_140090	-0,23
ENSG00000130643	PBANKA_140090	-0,2
ENSG00000164099	PBANKA_140090	-0,22
ENSG00000130669	PBANKA_140090	-0,21
ENSG00000164303	PBANKA_140090	0,43
ENSG00000135253	PBANKA_140090	-0,22
ENSG00000185105	PBANKA_140090	-0,22
ENSG00000272031	PBANKA_140090	-0,23
ENSG00000104881	PBANKA_140090	-0,23
ENSG00000158113	PBANKA_140090	-0,2
ENSG00000175262	PBANKA_140090	-0,21
ENSG00000198888	PBANKA_140100	-0,25
ENSG00000198763	PBANKA_140100	-0,23
ENSG00000198712	PBANKA_140100	-0,3
ENSG00000198938	PBANKA_140100	-0,22
ENSG00000198727	PBANKA_140100	-0,28
ENSG00000137275	PBANKA_140100	0,35
ENSG00000205765	PBANKA_140100	0,24
ENSG00000137177	PBANKA_140100	0,25
ENSG00000167193	PBANKA_140100	0,43
ENSG00000112851	PBANKA_140100	0,24
ENSG00000137806	PBANKA_140100	0,36
ENSG00000137815	PBANKA_140100	0,24
ENSG00000151876	PBANKA_140100	0,3
ENSG00000119318	PBANKA_140100	0,28
ENSG00000148229	PBANKA_140100	0,29
ENSG00000172817	PBANKA_140100	0,4
ENSG00000127528	PBANKA_140100	-0,34
ENSG00000157087	PBANKA_140100	0,31
ENSG00000102468	PBANKA_140100	0,29
ENSG00000081138	PBANKA_140100	0,32
ENSG00000198690	PBANKA_140100	0,36
ENSG00000186687	PBANKA_140100	0,34
ENSG00000166979	PBANKA_140100	0,29
ENSG00000164078	PBANKA_140100	-0,29
ENSG00000121743	PBANKA_140100	0,33
ENSG00000113407	PBANKA_140100	0,35
ENSG00000073417	PBANKA_140100	0,3
ENSG00000125255	PBANKA_140100	0,26
ENSG00000165474	PBANKA_140100	0,36
ENSG00000133706	PBANKA_140100	0,37
ENSG00000067248	PBANKA_140100	0,41
ENSG00000239388	PBANKA_140100	0,4
ENSG00000171136	PBANKA_140100	0,28
ENSG00000176148	PBANKA_140100	0,29
ENSG00000114854	PBANKA_140100	-0,19
ENSG00000133816	PBANKA_140100	0,23
ENSG00000173261	PBANKA_140100	0,33
ENSG00000156273	PBANKA_140100	0,36
ENSG00000150510	PBANKA_140100	0,23
ENSG00000173597	PBANKA_140100	0,47
ENSG00000244754	PBANKA_140100	0,43
ENSG00000206190	PBANKA_140100	0,31
ENSG00000204564	PBANKA_140100	-0,23
ENSG00000104231	PBANKA_140100	0,33
ENSG00000139597	PBANKA_140100	0,37
ENSG00000148677	PBANKA_140100	0,27
ENSG00000091656	PBANKA_140100	0,31
ENSG00000173960	PBANKA_140100	0,41
ENSG00000204560	PBANKA_140100	-0,21
ENSG00000079785	PBANKA_140100	-0,22
ENSG00000184009	PBANKA_140100	0,27
ENSG00000104442	PBANKA_140100	0,32
ENSG00000134121	PBANKA_140100	0,3
ENSG00000119684	PBANKA_140100	0,43
ENSG00000078674	PBANKA_140100	0,26
ENSG00000109861	PBANKA_140100	0,32
ENSG00000104998	PBANKA_140100	-0,31
ENSG00000077458	PBANKA_140100	0,32
ENSG00000134490	PBANKA_140100	0,23
ENSG00000112218	PBANKA_140100	-0,28
ENSG00000198668	PBANKA_140100	0,31
ENSG00000113492	PBANKA_140100	0,28
ENSG00000253309	PBANKA_140100	0,41
ENSG00000180628	PBANKA_140100	0,36
ENSG00000153879	PBANKA_140100	0,4
ENSG00000102786	PBANKA_140100	0,4
ENSG00000092200	PBANKA_140100	0,29
ENSG00000085274	PBANKA_140100	0,37
ENSG00000166037	PBANKA_140100	0,25
ENSG00000064726	PBANKA_140100	0,39
ENSG00000090402	PBANKA_140100	0,3
ENSG00000120533	PBANKA_140100	0,33
ENSG00000278053	PBANKA_140100	0,4
ENSG00000172113	PBANKA_140100	0,29
ENSG00000184060	PBANKA_140100	0,27
ENSG00000158985	PBANKA_140100	0,46
ENSG00000133101	PBANKA_140100	0,48
ENSG00000122068	PBANKA_140100	0,37
ENSG00000165338	PBANKA_140100	0,31
ENSG00000164695	PBANKA_140100	0,4
ENSG00000171451	PBANKA_140100	0,4
ENSG00000121742	PBANKA_140100	0,41
ENSG00000130772	PBANKA_140100	0,32
ENSG00000101361	PBANKA_140100	0,27
ENSG00000134962	PBANKA_140100	0,36
ENSG00000077943	PBANKA_140100	0,25
ENSG00000096968	PBANKA_140100	0,43
ENSG00000112964	PBANKA_140100	0,26
ENSG00000166483	PBANKA_140100	0,32
ENSG00000121774	PBANKA_140100	0,33
ENSG00000101280	PBANKA_140100	0,24
ENSG00000214595	PBANKA_140100	0,42
ENSG00000020426	PBANKA_140100	0,29
ENSG00000124523	PBANKA_140100	0,34
ENSG00000184697	PBANKA_140100	0,28
ENSG00000110675	PBANKA_140100	0,26
ENSG00000101493	PBANKA_140100	0,41
ENSG00000126814	PBANKA_140100	0,28
ENSG00000163602	PBANKA_140100	0,27
ENSG00000139974	PBANKA_140100	0,32
ENSG00000092345	PBANKA_140100	0,37
ENSG00000180440	PBANKA_140100	0,28
ENSG00000164074	PBANKA_140100	0,4
ENSG00000166938	PBANKA_140100	0,28
ENSG00000111802	PBANKA_140100	0,27
ENSG00000112146	PBANKA_140100	0,36
ENSG00000166734	PBANKA_140100	0,33
ENSG00000163026	PBANKA_140100	0,29
ENSG00000107882	PBANKA_140100	-0,35
ENSG00000128881	PBANKA_140100	0,2
ENSG00000164073	PBANKA_140100	0,3
ENSG00000099991	PBANKA_140100	-0,36
ENSG00000127249	PBANKA_140100	0,32
ENSG00000189139	PBANKA_140100	0,29
ENSG00000070526	PBANKA_140100	0,34
ENSG00000147459	PBANKA_140100	0,3
ENSG00000171757	PBANKA_140100	0,38
ENSG00000166501	PBANKA_140100	0,34
ENSG00000132561	PBANKA_140100	0,28
ENSG00000133302	PBANKA_140100	0,41
ENSG00000156011	PBANKA_140100	0,29
ENSG00000112679	PBANKA_140100	0,35
ENSG00000127252	PBANKA_140100	0,34
ENSG00000188162	PBANKA_140100	-0,35
ENSG00000189050	PBANKA_140100	0,42
ENSG00000187527	PBANKA_140100	0,3
ENSG00000175471	PBANKA_140100	0,42
ENSG00000138835	PBANKA_140100	0,28
ENSG00000165325	PBANKA_140100	0,28
ENSG00000198718	PBANKA_140100	0,26
ENSG00000205268	PBANKA_140100	0,31
ENSG00000168070	PBANKA_140100	0,44
ENSG00000081386	PBANKA_140100	0,39
ENSG00000101367	PBANKA_140100	0,4
ENSG00000186073	PBANKA_140100	0,3
ENSG00000179454	PBANKA_140100	0,28
ENSG00000007237	PBANKA_140100	0,35
ENSG00000104321	PBANKA_140100	0,32
ENSG00000167895	PBANKA_140100	-0,34
ENSG00000066855	PBANKA_140100	0,3
ENSG00000079277	PBANKA_140100	0,42
ENSG00000165471	PBANKA_140100	0,35
ENSG00000112304	PBANKA_140100	0,39
ENSG00000124785	PBANKA_140100	0,41
ENSG00000174226	PBANKA_140100	0,24
ENSG00000103740	PBANKA_140100	0,38
ENSG00000213523	PBANKA_140100	0,27
ENSG00000144736	PBANKA_140100	0,38
ENSG00000111644	PBANKA_140100	0,3
ENSG00000221869	PBANKA_140100	0,37
ENSG00000132109	PBANKA_140100	0,45
ENSG00000137266	PBANKA_140100	0,26
ENSG00000215187	PBANKA_140100	0,3
ENSG00000175906	PBANKA_140100	-0,24
ENSG00000131471	PBANKA_140100	0,33
ENSG00000168301	PBANKA_140100	0,34
ENSG00000198853	PBANKA_140100	0,29
ENSG00000118432	PBANKA_140100	0,38
ENSG00000188039	PBANKA_140100	0,3
ENSG00000182185	PBANKA_140100	0,34
ENSG00000105679	PBANKA_140100	-0,3
ENSG00000145555	PBANKA_140100	0,37
ENSG00000162069	PBANKA_140100	0,32
ENSG00000151364	PBANKA_140100	-0,35
ENSG00000164023	PBANKA_140100	0,47
ENSG00000187098	PBANKA_140100	0,29
ENSG00000125895	PBANKA_140100	0,26
ENSG00000154822	PBANKA_140100	0,26
ENSG00000170348	PBANKA_140100	0,32
ENSG00000092201	PBANKA_140100	0,31
ENSG00000119638	PBANKA_140100	0,33
ENSG00000204175	PBANKA_140100	-0,25
ENSG00000253293	PBANKA_140100	0,25
ENSG00000166479	PBANKA_140100	0,32
ENSG00000107201	PBANKA_140100	0,41
ENSG00000168959	PBANKA_140100	0,27
ENSG00000105877	PBANKA_140100	0,33
ENSG00000033800	PBANKA_140100	0,33
ENSG00000121871	PBANKA_140100	0,29
ENSG00000131864	PBANKA_140100	0,29
ENSG00000119640	PBANKA_140100	0,37
ENSG00000179134	PBANKA_140100	-0,28
ENSG00000147437	PBANKA_140100	0,32
ENSG00000148175	PBANKA_140100	0,55
ENSG00000172890	PBANKA_140100	0,3
ENSG00000157578	PBANKA_140100	0,3
ENSG00000039123	PBANKA_140100	0,22
ENSG00000140526	PBANKA_140100	0,3
ENSG00000138735	PBANKA_140100	0,29
ENSG00000087586	PBANKA_140100	0,33
ENSG00000147601	PBANKA_140100	0,33
ENSG00000078747	PBANKA_140100	0,38
ENSG00000168917	PBANKA_140100	0,33
ENSG00000137770	PBANKA_140100	0,33
ENSG00000110696	PBANKA_140100	0,35
ENSG00000198924	PBANKA_140100	0,24
ENSG00000067113	PBANKA_140100	0,36
ENSG00000164764	PBANKA_140100	0,36
ENSG00000006007	PBANKA_140100	0,39
ENSG00000146872	PBANKA_140100	0,26
ENSG00000175110	PBANKA_140100	0,33
ENSG00000114491	PBANKA_140100	0,31
ENSG00000152495	PBANKA_140100	0,29
ENSG00000172037	PBANKA_140100	-0,34
ENSG00000064300	PBANKA_140100	-0,31
ENSG00000131482	PBANKA_140100	0,28
ENSG00000182575	PBANKA_140100	-0,28
ENSG00000169933	PBANKA_140100	0,24
ENSG00000186479	PBANKA_140100	0,31
ENSG00000136861	PBANKA_140100	0,28
ENSG00000184432	PBANKA_140100	0,44
ENSG00000163638	PBANKA_140100	0,39
ENSG00000124491	PBANKA_140100	0,21
ENSG00000171316	PBANKA_140100	0,3
ENSG00000196182	PBANKA_140100	0,27
ENSG00000182093	PBANKA_140100	0,34
ENSG00000174640	PBANKA_140100	-0,21
ENSG00000176732	PBANKA_140100	0,38
ENSG00000102710	PBANKA_140100	0,27
ENSG00000141664	PBANKA_140100	0,32
ENSG00000181963	PBANKA_140100	0,28
ENSG00000101850	PBANKA_140100	0,3
ENSG00000166923	PBANKA_140100	0,24
ENSG00000169762	PBANKA_140100	0,36
ENSG00000128040	PBANKA_140100	-0,2
ENSG00000158089	PBANKA_140100	0,35
ENSG00000183186	PBANKA_140100	-0,34
ENSG00000121897	PBANKA_140100	0,3
ENSG00000086712	PBANKA_140100	0,24
ENSG00000111880	PBANKA_140100	0,37
ENSG00000125753	PBANKA_140100	0,27
ENSG00000105011	PBANKA_140100	-0,27
ENSG00000070061	PBANKA_140100	0,35
ENSG00000204344	PBANKA_140100	0,28
ENSG00000173258	PBANKA_140100	0,24
ENSG00000166206	PBANKA_140100	0,33
ENSG00000074410	PBANKA_140100	0,47
ENSG00000120278	PBANKA_140100	0,21
ENSG00000112419	PBANKA_140100	0,31
ENSG00000081913	PBANKA_140100	0,37
ENSG00000179869	PBANKA_140100	0,37
ENSG00000155096	PBANKA_140100	0,43
ENSG00000186765	PBANKA_140100	-0,18
ENSG00000179455	PBANKA_140100	0,29
ENSG00000106571	PBANKA_140100	0,26
ENSG00000102755	PBANKA_140100	0,49
ENSG00000040531	PBANKA_140100	0,28
ENSG00000107854	PBANKA_140100	-0,23
ENSG00000081014	PBANKA_140100	0,34
ENSG00000151388	PBANKA_140100	0,28
ENSG00000011566	PBANKA_140100	0,23
ENSG00000113558	PBANKA_140100	0,34
ENSG00000133997	PBANKA_140100	0,37
ENSG00000008952	PBANKA_140100	0,37
ENSG00000178695	PBANKA_140100	0,39
ENSG00000213977	PBANKA_140100	-0,31
ENSG00000104497	PBANKA_140100	0,41
ENSG00000153006	PBANKA_140100	0,4
ENSG00000171503	PBANKA_140100	0,37
ENSG00000182636	PBANKA_140100	0,31
ENSG00000105171	PBANKA_140100	0,27
ENSG00000158092	PBANKA_140100	0,36
ENSG00000101680	PBANKA_140100	0,31
ENSG00000173875	PBANKA_140100	0,46
ENSG00000124151	PBANKA_140100	0,22
ENSG00000100296	PBANKA_140100	0,26
ENSG00000112081	PBANKA_140100	0,34
ENSG00000244588	PBANKA_140100	-0,25
ENSG00000174564	PBANKA_140100	0,39
ENSG00000150756	PBANKA_140100	0,34
ENSG00000120699	PBANKA_140100	0,26
ENSG00000185246	PBANKA_140100	0,22
ENSG00000129159	PBANKA_140100	0,31
ENSG00000132932	PBANKA_140100	0,33
ENSG00000106031	PBANKA_140100	0,25
ENSG00000104756	PBANKA_140100	0,34
ENSG00000174844	PBANKA_140100	0,34
ENSG00000255587	PBANKA_140100	-0,3
ENSG00000077498	PBANKA_140100	0,37
ENSG00000110660	PBANKA_140100	0,3
ENSG00000174038	PBANKA_140100	0,26
ENSG00000129158	PBANKA_140100	0,25
ENSG00000172939	PBANKA_140100	0,31
ENSG00000205678	PBANKA_140100	0,29
ENSG00000239389	PBANKA_140100	0,24
ENSG00000110422	PBANKA_140100	0,35
ENSG00000042429	PBANKA_140100	0,35
ENSG00000070495	PBANKA_140100	0,27
ENSG00000133812	PBANKA_140100	0,3
ENSG00000211456	PBANKA_140100	0,29
ENSG00000065559	PBANKA_140100	0,33
ENSG00000177182	PBANKA_140100	0,47
ENSG00000179331	PBANKA_140100	0,37
ENSG00000198363	PBANKA_140100	0,26
ENSG00000136250	PBANKA_140100	0,26
ENSG00000172986	PBANKA_140100	0,47
ENSG00000125741	PBANKA_140100	0,35
ENSG00000163785	PBANKA_140100	0,3
ENSG00000175832	PBANKA_140100	0,33
ENSG00000085377	PBANKA_140100	-0,25
ENSG00000144791	PBANKA_140100	0,22
ENSG00000133943	PBANKA_140100	0,34
ENSG00000050393	PBANKA_140100	0,34
ENSG00000115310	PBANKA_140100	0,33
ENSG00000109320	PBANKA_140100	0,3
ENSG00000182919	PBANKA_140100	0,41
ENSG00000154548	PBANKA_140100	0,28
ENSG00000158748	PBANKA_140100	-0,22
ENSG00000032742	PBANKA_140100	0,36
ENSG00000079459	PBANKA_140100	0,33
ENSG00000111912	PBANKA_140100	0,43
ENSG00000197872	PBANKA_140100	0,3
ENSG00000132963	PBANKA_140100	0,27
ENSG00000203727	PBANKA_140100	0,32
ENSG00000145283	PBANKA_140100	0,39
ENSG00000120539	PBANKA_140100	0,36
ENSG00000140455	PBANKA_140100	0,25
ENSG00000164751	PBANKA_140100	0,42
ENSG00000084652	PBANKA_140100	0,27
ENSG00000100284	PBANKA_140100	0,27
ENSG00000149084	PBANKA_140100	0,33
ENSG00000157540	PBANKA_140100	0,25
ENSG00000171051	PBANKA_140100	0,36
ENSG00000169744	PBANKA_140100	-0,24
ENSG00000142230	PBANKA_140100	0,29
ENSG00000125775	PBANKA_140100	0,3
ENSG00000163938	PBANKA_140100	0,32
ENSG00000107554	PBANKA_140100	-0,27
ENSG00000164284	PBANKA_140100	0,34
ENSG00000100324	PBANKA_140100	-0,35
ENSG00000100228	PBANKA_140100	0,28
ENSG00000167434	PBANKA_140100	0,33
ENSG00000171561	PBANKA_140100	0,29
ENSG00000114904	PBANKA_140100	0,28
ENSG00000130997	PBANKA_140100	0,37
ENSG00000126091	PBANKA_140100	0,28
ENSG00000116885	PBANKA_140100	0,38
ENSG00000134884	PBANKA_140100	0,4
ENSG00000140505	PBANKA_140100	-0,2
ENSG00000111837	PBANKA_140100	0,34
ENSG00000125735	PBANKA_140100	0,41
ENSG00000164175	PBANKA_140100	0,32
ENSG00000168273	PBANKA_140100	0,24
ENSG00000112149	PBANKA_140100	0,24
ENSG00000161547	PBANKA_140100	0,27
ENSG00000171150	PBANKA_140100	0,34
ENSG00000214367	PBANKA_140100	0,36
ENSG00000144668	PBANKA_140100	0,36
ENSG00000189058	PBANKA_140100	-0,17
ENSG00000114062	PBANKA_140100	0,32
ENSG00000181038	PBANKA_140100	0,26
ENSG00000185518	PBANKA_140100	0,28
ENSG00000120054	PBANKA_140100	0,3
ENSG00000111913	PBANKA_140100	0,32
ENSG00000118515	PBANKA_140100	0,3
ENSG00000219438	PBANKA_140100	-0,23
ENSG00000187144	PBANKA_140100	0,28
ENSG00000103540	PBANKA_140100	0,45
ENSG00000197579	PBANKA_140100	0,24
ENSG00000185917	PBANKA_140100	0,32
ENSG00000120254	PBANKA_140100	-0,26
ENSG00000092931	PBANKA_140100	0,35
ENSG00000126861	PBANKA_140100	0,48
ENSG00000003756	PBANKA_140100	0,38
ENSG00000137364	PBANKA_140100	0,49
ENSG00000160051	PBANKA_140100	-0,29
ENSG00000159459	PBANKA_140100	0,2
ENSG00000121440	PBANKA_140100	-0,32
ENSG00000101916	PBANKA_140100	0,26
ENSG00000197428	PBANKA_140100	0,26
ENSG00000239605	PBANKA_140100	0,31
ENSG00000165458	PBANKA_140100	-0,2
ENSG00000160294	PBANKA_140100	0,25
ENSG00000130377	PBANKA_140100	0,25
ENSG00000172458	PBANKA_140100	0,28
ENSG00000180785	PBANKA_140100	0,27
ENSG00000159082	PBANKA_140100	0,27
ENSG00000236980	PBANKA_140100	-0,29
ENSG00000147654	PBANKA_140100	0,31
ENSG00000167104	PBANKA_140100	0,31
ENSG00000146281	PBANKA_140100	0,37
ENSG00000205302	PBANKA_140100	0,36
ENSG00000136197	PBANKA_140100	0,38
ENSG00000164211	PBANKA_140100	0,39
ENSG00000121621	PBANKA_140100	0,37
ENSG00000185453	PBANKA_140100	-0,2
ENSG00000164113	PBANKA_140100	0,27
ENSG00000140522	PBANKA_140100	0,28
ENSG00000086232	PBANKA_140100	0,28
ENSG00000146276	PBANKA_140100	0,28
ENSG00000169914	PBANKA_140100	0,38
ENSG00000163527	PBANKA_140100	0,31
ENSG00000126391	PBANKA_140100	-0,31
ENSG00000127870	PBANKA_140100	0,45
ENSG00000004534	PBANKA_140100	0,32
ENSG00000140374	PBANKA_140100	0,3
ENSG00000168256	PBANKA_140100	0,31
ENSG00000204472	PBANKA_140100	0,31
ENSG00000186866	PBANKA_140100	0,26
ENSG00000134489	PBANKA_140100	0,31
ENSG00000120217	PBANKA_140100	0,41
ENSG00000144671	PBANKA_140100	0,29
ENSG00000118495	PBANKA_140100	0,29
ENSG00000062598	PBANKA_140100	0,36
ENSG00000173890	PBANKA_140100	0,46
ENSG00000145242	PBANKA_140100	0,31
ENSG00000204442	PBANKA_140100	0,29
ENSG00000187624	PBANKA_140100	0,33
ENSG00000174405	PBANKA_140100	0,53
ENSG00000198399	PBANKA_140100	0,27
ENSG00000180398	PBANKA_140100	0,3
ENSG00000072849	PBANKA_140100	0,35
ENSG00000184486	PBANKA_140100	0,32
ENSG00000198780	PBANKA_140100	0,31
ENSG00000167842	PBANKA_140100	0,39
ENSG00000213347	PBANKA_140100	0,35
ENSG00000026508	PBANKA_140100	0,29
ENSG00000006740	PBANKA_140100	0,33
ENSG00000111886	PBANKA_140100	0,33
ENSG00000174840	PBANKA_140100	0,38
ENSG00000169228	PBANKA_140100	0,34
ENSG00000049860	PBANKA_140100	0,35
ENSG00000198833	PBANKA_140100	0,34
ENSG00000163864	PBANKA_140100	0,26
ENSG00000176788	PBANKA_140100	0,52
ENSG00000111911	PBANKA_140100	0,29
ENSG00000016864	PBANKA_140100	0,31
ENSG00000165813	PBANKA_140100	0,45
ENSG00000165985	PBANKA_140100	0,26
ENSG00000165983	PBANKA_140100	0,28
ENSG00000080815	PBANKA_140100	0,36
ENSG00000057663	PBANKA_140100	0,3
ENSG00000169594	PBANKA_140100	0,3
ENSG00000115507	PBANKA_140100	0,31
ENSG00000176895	PBANKA_140100	0,26
ENSG00000185737	PBANKA_140100	0,29
ENSG00000172409	PBANKA_140100	0,34
ENSG00000221818	PBANKA_140100	0,28
ENSG00000164347	PBANKA_140100	0,26
ENSG00000137270	PBANKA_140100	0,3
ENSG00000131470	PBANKA_140100	0,32
ENSG00000107864	PBANKA_140100	0,26
ENSG00000149636	PBANKA_140100	0,3
ENSG00000141052	PBANKA_140100	0,29
ENSG00000166503	PBANKA_140100	0,37
ENSG00000100802	PBANKA_140100	0,3
ENSG00000138036	PBANKA_140100	0,27
ENSG00000058804	PBANKA_140100	-0,23
ENSG00000196090	PBANKA_140100	0,26
ENSG00000025039	PBANKA_140100	0,47
ENSG00000166394	PBANKA_140100	0,32
ENSG00000006744	PBANKA_140100	0,26
ENSG00000169064	PBANKA_140100	0,28
ENSG00000119408	PBANKA_140100	0,27
ENSG00000176463	PBANKA_140100	0,28
ENSG00000150753	PBANKA_140100	0,27
ENSG00000187790	PBANKA_140100	0,21
ENSG00000171617	PBANKA_140100	0,38
ENSG00000111653	PBANKA_140100	0,28
ENSG00000206052	PBANKA_140100	0,23
ENSG00000169891	PBANKA_140100	0,39
ENSG00000171791	PBANKA_140100	0,31
ENSG00000104361	PBANKA_140100	0,4
ENSG00000139826	PBANKA_140100	0,24
ENSG00000140632	PBANKA_140100	0,32
ENSG00000119537	PBANKA_140100	0,3
ENSG00000102524	PBANKA_140100	0,37
ENSG00000106049	PBANKA_140100	0,3
ENSG00000163032	PBANKA_140100	0,32
ENSG00000138175	PBANKA_140100	-0,29
ENSG00000147874	PBANKA_140100	0,38
ENSG00000075239	PBANKA_140100	0,3
ENSG00000101782	PBANKA_140100	0,26
ENSG00000148484	PBANKA_140100	0,35
ENSG00000114316	PBANKA_140100	0,28
ENSG00000188996	PBANKA_140100	0,26
ENSG00000118017	PBANKA_140100	0,24
ENSG00000112685	PBANKA_140100	0,23
ENSG00000167258	PBANKA_140100	0,34
ENSG00000117215	PBANKA_140100	-0,27
ENSG00000145241	PBANKA_140100	0,32
ENSG00000172262	PBANKA_140100	0,38
ENSG00000163705	PBANKA_140100	0,4
ENSG00000099219	PBANKA_140100	0,31
ENSG00000197879	PBANKA_140100	-0,26
ENSG00000188158	PBANKA_140100	0,24
ENSG00000149782	PBANKA_140100	-0,3
ENSG00000052795	PBANKA_140100	0,41
ENSG00000278845	PBANKA_140100	0,32
ENSG00000100201	PBANKA_140100	0,29
ENSG00000134115	PBANKA_140100	0,33
ENSG00000277399	PBANKA_140100	0,25
ENSG00000107036	PBANKA_140100	0,32
ENSG00000066651	PBANKA_140100	0,37
ENSG00000136146	PBANKA_140100	0,26
ENSG00000182107	PBANKA_140100	0,37
ENSG00000131016	PBANKA_140100	0,29
ENSG00000164530	PBANKA_140100	-0,3
ENSG00000130517	PBANKA_140100	0,28
ENSG00000171657	PBANKA_140100	0,35
ENSG00000171659	PBANKA_140100	0,32
ENSG00000113805	PBANKA_140100	0,28
ENSG00000114204	PBANKA_140100	0,3
ENSG00000100196	PBANKA_140100	0,39
ENSG00000188730	PBANKA_140100	0,27
ENSG00000119535	PBANKA_140100	0,28
ENSG00000162129	PBANKA_140100	0,29
ENSG00000012660	PBANKA_140100	0,4
ENSG00000119326	PBANKA_140100	0,38
ENSG00000171532	PBANKA_140100	0,33
ENSG00000174776	PBANKA_140100	0,38
ENSG00000169018	PBANKA_140100	0,43
ENSG00000156599	PBANKA_140100	0,33
ENSG00000163689	PBANKA_140100	0,31
ENSG00000157657	PBANKA_140100	-0,23
ENSG00000134852	PBANKA_140100	0,24
ENSG00000166199	PBANKA_140100	0,32
ENSG00000149476	PBANKA_140100	-0,24
ENSG00000273706	PBANKA_140100	0,42
ENSG00000147408	PBANKA_140100	0,35
ENSG00000132964	PBANKA_140100	0,3
ENSG00000106052	PBANKA_140100	0,36
ENSG00000121579	PBANKA_140100	0,44
ENSG00000213341	PBANKA_140100	-0,25
ENSG00000140044	PBANKA_140100	0,28
ENSG00000204237	PBANKA_140100	0,33
ENSG00000144677	PBANKA_140100	0,26
ENSG00000168216	PBANKA_140100	0,33
ENSG00000113712	PBANKA_140100	0,33
ENSG00000186001	PBANKA_140100	0,24
ENSG00000167986	PBANKA_140100	0,35
ENSG00000133116	PBANKA_140100	0,49
ENSG00000109323	PBANKA_140100	0,31
ENSG00000183378	PBANKA_140100	0,35
ENSG00000188133	PBANKA_140100	0,3
ENSG00000169926	PBANKA_140100	-0,21
ENSG00000153347	PBANKA_140100	0,3
ENSG00000271824	PBANKA_140100	0,24
ENSG00000134851	PBANKA_140100	0,47
ENSG00000145332	PBANKA_140100	0,34
ENSG00000166946	PBANKA_140100	0,36
ENSG00000183307	PBANKA_140100	0,39
ENSG00000155252	PBANKA_140100	-0,21
ENSG00000131389	PBANKA_140100	0,34
ENSG00000148926	PBANKA_140100	0,37
ENSG00000204469	PBANKA_140100	-0,35
ENSG00000080608	PBANKA_140100	0,33
ENSG00000082213	PBANKA_140100	0,41
ENSG00000067992	PBANKA_140100	0,39
ENSG00000082293	PBANKA_140100	0,33
ENSG00000132953	PBANKA_140100	0,33
ENSG00000187066	PBANKA_140100	0,28
ENSG00000168263	PBANKA_140100	0,3
ENSG00000198520	PBANKA_140100	0,32
ENSG00000138684	PBANKA_140100	0,27
ENSG00000146233	PBANKA_140100	-0,28
ENSG00000162543	PBANKA_140100	0,31
ENSG00000144596	PBANKA_140100	0,28
ENSG00000131238	PBANKA_140100	0,29
ENSG00000127580	PBANKA_140100	-0,38
ENSG00000129534	PBANKA_140100	0,39
ENSG00000064652	PBANKA_140100	0,27
ENSG00000143947	PBANKA_140100	0,3
ENSG00000099937	PBANKA_140100	0,26
ENSG00000143921	PBANKA_140100	0,29
ENSG00000174197	PBANKA_140100	0,3
ENSG00000131069	PBANKA_140100	0,35
ENSG00000130559	PBANKA_140100	0,26
ENSG00000145730	PBANKA_140100	0,34
ENSG00000163029	PBANKA_140100	0,31
ENSG00000149483	PBANKA_140100	0,32
ENSG00000132622	PBANKA_140100	-0,28
ENSG00000131771	PBANKA_140100	-0,21
ENSG00000047315	PBANKA_140100	0,35
ENSG00000162994	PBANKA_140100	0,32
ENSG00000106636	PBANKA_140100	0,27
ENSG00000119541	PBANKA_140100	0,4
ENSG00000141258	PBANKA_140100	-0,26
ENSG00000156486	PBANKA_140100	0,34
ENSG00000137842	PBANKA_140100	0,33
ENSG00000152377	PBANKA_140100	0,35
ENSG00000104375	PBANKA_140100	0,4
ENSG00000186118	PBANKA_140100	0,28
ENSG00000184672	PBANKA_140100	0,28
ENSG00000184564	PBANKA_140100	0,29
ENSG00000107611	PBANKA_140100	0,35
ENSG00000131236	PBANKA_140100	0,33
ENSG00000112029	PBANKA_140100	0,32
ENSG00000121297	PBANKA_140100	0,49
ENSG00000137198	PBANKA_140100	0,28
ENSG00000169918	PBANKA_140100	0,35
ENSG00000163453	PBANKA_140100	0,31
ENSG00000100767	PBANKA_140100	0,34
ENSG00000101138	PBANKA_140100	0,3
ENSG00000178295	PBANKA_140100	0,41
ENSG00000141699	PBANKA_140100	0,26
ENSG00000129514	PBANKA_140100	0,36
ENSG00000180113	PBANKA_140100	0,44
ENSG00000139865	PBANKA_140100	0,3
ENSG00000126254	PBANKA_140100	-0,29
ENSG00000119686	PBANKA_140100	0,34
ENSG00000181274	PBANKA_140100	0,41
ENSG00000101457	PBANKA_140100	0,28
ENSG00000178645	PBANKA_140100	0,28
ENSG00000173889	PBANKA_140100	0,23
ENSG00000189067	PBANKA_140100	0,39
ENSG00000157542	PBANKA_140100	0,28
ENSG00000140463	PBANKA_140100	0,32
ENSG00000174628	PBANKA_140100	0,29
ENSG00000196072	PBANKA_140100	0,31
ENSG00000198863	PBANKA_140100	0,29
ENSG00000171815	PBANKA_140100	0,29
ENSG00000205495	PBANKA_140100	0,29
ENSG00000182923	PBANKA_140100	0,3
ENSG00000177058	PBANKA_140100	0,34
ENSG00000108039	PBANKA_140100	0,27
ENSG00000156453	PBANKA_140100	-0,33
ENSG00000112297	PBANKA_140100	0,36
ENSG00000156170	PBANKA_140100	0,31
ENSG00000154330	PBANKA_140100	0,29
ENSG00000137809	PBANKA_140100	0,33
ENSG00000149231	PBANKA_140100	0,31
ENSG00000205981	PBANKA_140100	0,3
ENSG00000168685	PBANKA_140100	0,27
ENSG00000131469	PBANKA_140100	0,31
ENSG00000106346	PBANKA_140100	0,32
ENSG00000138160	PBANKA_140100	0,33
ENSG00000100027	PBANKA_140100	-0,21
ENSG00000083099	PBANKA_140100	0,35
ENSG00000121769	PBANKA_140100	0,25
ENSG00000138709	PBANKA_140100	0,35
ENSG00000175305	PBANKA_140100	0,39
ENSG00000137393	PBANKA_140100	0,45
ENSG00000119699	PBANKA_140100	0,26
ENSG00000138867	PBANKA_140100	0,31
ENSG00000129055	PBANKA_140100	0,34
ENSG00000121104	PBANKA_140100	0,25
ENSG00000170509	PBANKA_140100	0,31
ENSG00000133401	PBANKA_140100	0,34
ENSG00000198189	PBANKA_140100	0,37
ENSG00000176896	PBANKA_140100	0,41
ENSG00000173838	PBANKA_140100	0,25
ENSG00000166272	PBANKA_140100	-0,19
ENSG00000100731	PBANKA_140100	0,36
ENSG00000164941	PBANKA_140100	0,34
ENSG00000274211	PBANKA_140100	0,33
ENSG00000148795	PBANKA_140100	0,31
ENSG00000141452	PBANKA_140100	0,33
ENSG00000137513	PBANKA_140100	0,4
ENSG00000124788	PBANKA_140100	0,4
ENSG00000164920	PBANKA_140100	-0,25
ENSG00000101342	PBANKA_140100	0,36
ENSG00000157551	PBANKA_140100	0,46
ENSG00000130303	PBANKA_140100	0,26
ENSG00000101347	PBANKA_140100	0,34
ENSG00000100888	PBANKA_140100	0,28
ENSG00000035664	PBANKA_140100	0,33
ENSG00000085831	PBANKA_140100	0,24
ENSG00000166323	PBANKA_140100	0,35
ENSG00000146950	PBANKA_140100	0,25
ENSG00000221963	PBANKA_140100	0,51
ENSG00000169223	PBANKA_140100	0,31
ENSG00000139668	PBANKA_140100	0,33
ENSG00000107593	PBANKA_140100	0,33
ENSG00000123595	PBANKA_140100	0,32
ENSG00000181004	PBANKA_140100	0,25
ENSG00000120647	PBANKA_140100	0,35
ENSG00000070081	PBANKA_140100	0,3
ENSG00000147570	PBANKA_140100	0,43
ENSG00000140521	PBANKA_140100	0,26
ENSG00000162961	PBANKA_140100	0,33
ENSG00000139915	PBANKA_140100	0,23
ENSG00000047346	PBANKA_140100	0,27
ENSG00000138685	PBANKA_140100	0,33
ENSG00000112234	PBANKA_140100	0,38
ENSG00000162959	PBANKA_140100	0,21
ENSG00000164938	PBANKA_140100	0,4
ENSG00000100206	PBANKA_140100	0,36
ENSG00000109814	PBANKA_140100	0,31
ENSG00000148200	PBANKA_140100	0,29
ENSG00000084676	PBANKA_140100	0,3
ENSG00000145945	PBANKA_140100	0,3
ENSG00000156218	PBANKA_140100	0,32
ENSG00000106780	PBANKA_140100	0,43
ENSG00000155097	PBANKA_140100	0,48
ENSG00000147457	PBANKA_140100	0,33
ENSG00000100644	PBANKA_140100	0,46
ENSG00000063978	PBANKA_140100	0,27
ENSG00000163818	PBANKA_140100	0,29
ENSG00000179399	PBANKA_140100	0,35
ENSG00000102230	PBANKA_140100	0,26
ENSG00000152359	PBANKA_140100	0,24
ENSG00000197977	PBANKA_140100	0,26
ENSG00000186417	PBANKA_140100	0,3
ENSG00000136156	PBANKA_140100	0,29
ENSG00000145526	PBANKA_140100	0,35
ENSG00000148187	PBANKA_140100	0,33
ENSG00000087589	PBANKA_140100	-0,24
ENSG00000145536	PBANKA_140100	0,3
ENSG00000062725	PBANKA_140100	0,33
ENSG00000104044	PBANKA_140100	-0,25
ENSG00000137074	PBANKA_140100	0,26
ENSG00000138639	PBANKA_140100	0,24
ENSG00000182768	PBANKA_140100	0,42
ENSG00000046651	PBANKA_140100	0,25
ENSG00000147573	PBANKA_140100	-0,24
ENSG00000146267	PBANKA_140100	0,29
ENSG00000140403	PBANKA_140100	0,37
ENSG00000198467	PBANKA_140100	-0,21
ENSG00000126262	PBANKA_140100	0,42
ENSG00000173264	PBANKA_140100	-0,26
ENSG00000163558	PBANKA_140100	0,36
ENSG00000198677	PBANKA_140100	0,35
ENSG00000168066	PBANKA_140100	-0,28
ENSG00000204033	PBANKA_140100	0,27
ENSG00000273540	PBANKA_140100	0,29
ENSG00000198856	PBANKA_140100	0,42
ENSG00000054598	PBANKA_140100	0,36
ENSG00000138190	PBANKA_140100	0,25
ENSG00000152484	PBANKA_140100	0,3
ENSG00000133805	PBANKA_140100	0,34
ENSG00000008196	PBANKA_140100	0,28
ENSG00000146555	PBANKA_140100	0,43
ENSG00000083457	PBANKA_140100	0,32
ENSG00000095203	PBANKA_140100	0,44
ENSG00000171962	PBANKA_140100	0,26
ENSG00000079841	PBANKA_140100	0,27
ENSG00000124193	PBANKA_140100	0,31
ENSG00000163848	PBANKA_140100	0,38
ENSG00000139946	PBANKA_140100	0,35
ENSG00000008086	PBANKA_140100	0,27
ENSG00000164304	PBANKA_140100	0,28
ENSG00000166634	PBANKA_140100	0,28
ENSG00000113916	PBANKA_140100	0,36
ENSG00000197345	PBANKA_140100	0,27
ENSG00000021645	PBANKA_140100	0,29
ENSG00000197555	PBANKA_140100	0,29
ENSG00000166405	PBANKA_140100	0,27
ENSG00000114374	PBANKA_140100	0,24
ENSG00000136059	PBANKA_140100	0,27
ENSG00000176225	PBANKA_140100	0,27
ENSG00000164089	PBANKA_140100	0,26
ENSG00000114686	PBANKA_140100	0,32
ENSG00000124783	PBANKA_140100	0,36
ENSG00000113810	PBANKA_140100	0,32
ENSG00000114739	PBANKA_140100	0,29
ENSG00000185950	PBANKA_140100	0,3
ENSG00000177453	PBANKA_140100	0,29
ENSG00000102104	PBANKA_140100	0,35
ENSG00000079134	PBANKA_140100	0,34
ENSG00000187553	PBANKA_140100	0,28
ENSG00000197641	PBANKA_140100	0,29
ENSG00000158079	PBANKA_140100	0,27
ENSG00000124743	PBANKA_140100	0,38
ENSG00000104093	PBANKA_140100	0,35
ENSG00000124126	PBANKA_140100	-0,23
ENSG00000133020	PBANKA_140100	0,32
ENSG00000070159	PBANKA_140100	0,37
ENSG00000110315	PBANKA_140100	0,49
ENSG00000132423	PBANKA_140100	0,38
ENSG00000170836	PBANKA_140100	0,38
ENSG00000036565	PBANKA_140100	0,33
ENSG00000165501	PBANKA_140100	0,32
ENSG00000198836	PBANKA_140100	0,23
ENSG00000137413	PBANKA_140100	0,33
ENSG00000144619	PBANKA_140100	0,3
ENSG00000133800	PBANKA_140100	0,39
ENSG00000007392	PBANKA_140100	0,22
ENSG00000118898	PBANKA_140100	0,27
ENSG00000072952	PBANKA_140100	0,43
ENSG00000099942	PBANKA_140100	0,45
ENSG00000132549	PBANKA_140100	0,29
ENSG00000173482	PBANKA_140100	0,26
ENSG00000055208	PBANKA_140100	0,38
ENSG00000168813	PBANKA_140100	0,29
ENSG00000064687	PBANKA_140100	0,26
ENSG00000165181	PBANKA_140100	0,26
ENSG00000168944	PBANKA_140100	0,31
ENSG00000164142	PBANKA_140100	0,3
ENSG00000240694	PBANKA_140100	0,3
ENSG00000152611	PBANKA_140100	0,24
ENSG00000068885	PBANKA_140100	0,32
ENSG00000181778	PBANKA_140100	0,42
ENSG00000043143	PBANKA_140100	-0,29
ENSG00000136603	PBANKA_140100	0,28
ENSG00000150764	PBANKA_140100	0,29
ENSG00000086991	PBANKA_140100	0,25
ENSG00000141380	PBANKA_140100	0,33
ENSG00000133794	PBANKA_140100	0,27
ENSG00000178904	PBANKA_140100	0,34
ENSG00000132965	PBANKA_140100	0,41
ENSG00000114473	PBANKA_140100	0,32
ENSG00000132376	PBANKA_140100	0,27
ENSG00000028310	PBANKA_140100	0,28
ENSG00000196900	PBANKA_140100	0,33
ENSG00000102802	PBANKA_140100	0,22
ENSG00000122591	PBANKA_140100	0,39
ENSG00000227345	PBANKA_140100	0,34
ENSG00000148950	PBANKA_140100	0,32
ENSG00000211448	PBANKA_140100	0,33
ENSG00000164919	PBANKA_140100	0,29
ENSG00000213186	PBANKA_140100	0,39
ENSG00000183354	PBANKA_140100	0,42
ENSG00000022277	PBANKA_140100	0,34
ENSG00000105063	PBANKA_140100	-0,23
ENSG00000170946	PBANKA_140100	0,42
ENSG00000164929	PBANKA_140100	0,21
ENSG00000170927	PBANKA_140100	0,29
ENSG00000164930	PBANKA_140100	0,36
ENSG00000158258	PBANKA_140100	0,31
ENSG00000101294	PBANKA_140100	0,25
ENSG00000088833	PBANKA_140100	0,28
ENSG00000132581	PBANKA_140100	0,32
ENSG00000173575	PBANKA_140100	0,28
ENSG00000134108	PBANKA_140100	0,44
ENSG00000159322	PBANKA_140100	0,39
ENSG00000134109	PBANKA_140100	0,28
ENSG00000182010	PBANKA_140100	0,2
ENSG00000185290	PBANKA_140100	0,47
ENSG00000123552	PBANKA_140100	0,3
ENSG00000139973	PBANKA_140100	0,31
ENSG00000145309	PBANKA_140100	0,32
ENSG00000132436	PBANKA_140100	0,43
ENSG00000148700	PBANKA_140100	0,32
ENSG00000128731	PBANKA_140100	-0,32
ENSG00000160014	PBANKA_140100	0,28
ENSG00000205927	PBANKA_140100	-0,2
ENSG00000104738	PBANKA_140100	0,34
ENSG00000205929	PBANKA_140100	0,29
ENSG00000070269	PBANKA_140100	0,47
ENSG00000134013	PBANKA_140100	-0,3
ENSG00000229453	PBANKA_140100	0,45
ENSG00000204519	PBANKA_140100	0,29
ENSG00000177302	PBANKA_140100	0,29
ENSG00000138311	PBANKA_140100	0,32
ENSG00000147526	PBANKA_140100	0,29
ENSG00000146592	PBANKA_140100	0,29
ENSG00000112237	PBANKA_140100	0,35
ENSG00000107104	PBANKA_140100	0,3
ENSG00000095627	PBANKA_140100	0,26
ENSG00000132915	PBANKA_140100	0,25
ENSG00000173991	PBANKA_140100	-0,34
ENSG00000165480	PBANKA_140100	0,38
ENSG00000131748	PBANKA_140100	0,25
ENSG00000107771	PBANKA_140100	0,32
ENSG00000148110	PBANKA_140100	0,37
ENSG00000145975	PBANKA_140100	0,26
ENSG00000180329	PBANKA_140100	0,41
ENSG00000091844	PBANKA_140100	0,39
ENSG00000166069	PBANKA_140100	0,28
ENSG00000180336	PBANKA_140100	0,43
ENSG00000112739	PBANKA_140100	0,34
ENSG00000187866	PBANKA_140100	0,31
ENSG00000059691	PBANKA_140100	0,29
ENSG00000122012	PBANKA_140100	0,37
ENSG00000074356	PBANKA_140100	0,42
ENSG00000115241	PBANKA_140100	-0,21
ENSG00000130348	PBANKA_140100	0,26
ENSG00000181915	PBANKA_140100	0,32
ENSG00000154162	PBANKA_140100	0,31
ENSG00000163877	PBANKA_140100	0,36
ENSG00000113368	PBANKA_140100	0,45
ENSG00000169032	PBANKA_140100	-0,32
ENSG00000106948	PBANKA_140100	-0,28
ENSG00000258890	PBANKA_140100	0,32
ENSG00000117000	PBANKA_140100	0,32
ENSG00000185689	PBANKA_140100	0,38
ENSG00000137312	PBANKA_140100	0,37
ENSG00000206072	PBANKA_140100	0,28
ENSG00000174446	PBANKA_140100	0,4
ENSG00000129221	PBANKA_140100	-0,22
ENSG00000138119	PBANKA_140100	0,27
ENSG00000178199	PBANKA_140100	0,28
ENSG00000108854	PBANKA_140100	0,35
ENSG00000150773	PBANKA_140100	0,34
ENSG00000138092	PBANKA_140100	0,39
ENSG00000155850	PBANKA_140100	0,41
ENSG00000240764	PBANKA_140100	-0,36
ENSG00000150776	PBANKA_140100	0,39
ENSG00000138031	PBANKA_140100	0,41
ENSG00000148154	PBANKA_140100	0,43
ENSG00000108654	PBANKA_140100	0,3
ENSG00000184787	PBANKA_140100	0,28
ENSG00000142168	PBANKA_140100	0,29
ENSG00000138050	PBANKA_140100	0,37
ENSG00000166750	PBANKA_140100	0,29
ENSG00000219435	PBANKA_140100	-0,23
ENSG00000171490	PBANKA_140100	0,31
ENSG00000122550	PBANKA_140100	0,25
ENSG00000176177	PBANKA_140100	0,31
ENSG00000153292	PBANKA_140100	0,27
ENSG00000132740	PBANKA_140100	0,31
ENSG00000104371	PBANKA_140100	0,31
ENSG00000165409	PBANKA_140100	0,36
ENSG00000165816	PBANKA_140100	-0,23
ENSG00000154928	PBANKA_140100	0,28
ENSG00000132424	PBANKA_140100	0,32
ENSG00000188800	PBANKA_140100	0,37
ENSG00000145723	PBANKA_140100	0,44
ENSG00000123143	PBANKA_140100	-0,34
ENSG00000168502	PBANKA_140100	0,32
ENSG00000013293	PBANKA_140100	0,28
ENSG00000021574	PBANKA_140100	0,3
ENSG00000151292	PBANKA_140100	0,4
ENSG00000161647	PBANKA_140100	0,27
ENSG00000100221	PBANKA_140100	0,33
ENSG00000100629	PBANKA_140100	0,27
ENSG00000103313	PBANKA_140100	0,32
ENSG00000101224	PBANKA_140100	-0,32
ENSG00000133739	PBANKA_140100	0,3
ENSG00000145700	PBANKA_140100	0,32
ENSG00000172215	PBANKA_140100	0,28
ENSG00000113615	PBANKA_140100	0,3
ENSG00000134697	PBANKA_140100	0,34
ENSG00000185198	PBANKA_140100	-0,29
ENSG00000164291	PBANKA_140100	0,37
ENSG00000265763	PBANKA_140100	0,26
ENSG00000163879	PBANKA_140100	0,39
ENSG00000152700	PBANKA_140100	0,34
ENSG00000108773	PBANKA_140100	-0,37
ENSG00000148842	PBANKA_140100	0,47
ENSG00000165588	PBANKA_140100	0,29
ENSG00000164241	PBANKA_140100	0,35
ENSG00000109111	PBANKA_140100	0,27
ENSG00000078668	PBANKA_140100	0,28
ENSG00000031003	PBANKA_140100	0,23
ENSG00000108799	PBANKA_140100	0,26
ENSG00000115392	PBANKA_140100	0,37
ENSG00000111863	PBANKA_140100	0,33
ENSG00000113161	PBANKA_140100	0,32
ENSG00000134830	PBANKA_140100	0,35
ENSG00000155906	PBANKA_140100	0,34
ENSG00000137040	PBANKA_140100	0,45
ENSG00000129472	PBANKA_140100	0,28
ENSG00000169302	PBANKA_140100	0,3
ENSG00000214654	PBANKA_140100	0,41
ENSG00000180776	PBANKA_140100	0,44
ENSG00000145949	PBANKA_140100	0,35
ENSG00000140015	PBANKA_140100	0,21
ENSG00000078795	PBANKA_140100	0,33
ENSG00000009954	PBANKA_140100	0,3
ENSG00000129657	PBANKA_140100	0,29
ENSG00000084073	PBANKA_140100	0,28
ENSG00000188992	PBANKA_140100	0,32
ENSG00000100038	PBANKA_140100	0,27
ENSG00000113163	PBANKA_140100	0,31
ENSG00000028116	PBANKA_140100	0,39
ENSG00000169129	PBANKA_140100	-0,3
ENSG00000120729	PBANKA_140100	0,29
ENSG00000157036	PBANKA_140100	0,26
ENSG00000164794	PBANKA_140100	0,34
ENSG00000166794	PBANKA_140100	0,32
ENSG00000157734	PBANKA_140100	0,29
ENSG00000149972	PBANKA_140100	0,32
ENSG00000080166	PBANKA_140100	0,33
ENSG00000185585	PBANKA_140100	-0,18
ENSG00000080839	PBANKA_140100	0,33
ENSG00000110429	PBANKA_140100	0,38
ENSG00000182578	PBANKA_140100	-0,26
ENSG00000183778	PBANKA_140100	0,25
ENSG00000145757	PBANKA_140100	0,42
ENSG00000138738	PBANKA_140100	0,45
ENSG00000145996	PBANKA_140100	0,28
ENSG00000175449	PBANKA_140100	0,37
ENSG00000160469	PBANKA_140100	-0,32
ENSG00000176406	PBANKA_140100	0,3
ENSG00000182117	PBANKA_140100	0,33
ENSG00000133477	PBANKA_140100	0,34
ENSG00000115355	PBANKA_140100	0,25
ENSG00000106868	PBANKA_140100	0,35
ENSG00000131495	PBANKA_140100	0,27
ENSG00000154611	PBANKA_140100	0,34
ENSG00000106723	PBANKA_140100	0,23
ENSG00000182902	PBANKA_140100	0,32
ENSG00000151322	PBANKA_140100	0,25
ENSG00000106066	PBANKA_140100	0,31
ENSG00000164535	PBANKA_140100	0,24
ENSG00000165568	PBANKA_140100	0,3
ENSG00000035720	PBANKA_140100	0,31
ENSG00000172738	PBANKA_140100	0,44
ENSG00000170540	PBANKA_140100	0,39
ENSG00000037474	PBANKA_140100	0,33
ENSG00000088451	PBANKA_140100	0,3
ENSG00000014257	PBANKA_140100	0,31
ENSG00000168843	PBANKA_140100	0,26
ENSG00000134419	PBANKA_140100	0,34
ENSG00000140386	PBANKA_140100	0,34
ENSG00000151470	PBANKA_140100	0,27
ENSG00000173221	PBANKA_140100	0,41
ENSG00000167676	PBANKA_140100	0,36
ENSG00000164934	PBANKA_140100	0,34
ENSG00000151466	PBANKA_140100	0,29
ENSG00000165502	PBANKA_140100	0,29
ENSG00000013561	PBANKA_140100	0,29
ENSG00000164292	PBANKA_140100	0,42
ENSG00000237452	PBANKA_140100	0,26
ENSG00000152592	PBANKA_140100	0,26
ENSG00000062650	PBANKA_140100	0,41
ENSG00000187918	PBANKA_140100	0,29
ENSG00000204444	PBANKA_140100	0,24
ENSG00000131013	PBANKA_140100	0,28
ENSG00000181616	PBANKA_140100	0,28
ENSG00000152591	PBANKA_140100	0,28
ENSG00000175518	PBANKA_140100	-0,25
ENSG00000132670	PBANKA_140100	0,26
ENSG00000180660	PBANKA_140100	0,29
ENSG00000121807	PBANKA_140100	0,4
ENSG00000277932	PBANKA_140100	0,37
ENSG00000077684	PBANKA_140100	0,33
ENSG00000124535	PBANKA_140100	0,28
ENSG00000133110	PBANKA_140100	0,28
ENSG00000253710	PBANKA_140100	0,31
ENSG00000105287	PBANKA_140100	0,3
ENSG00000184507	PBANKA_140100	0,23
ENSG00000065609	PBANKA_140100	0,29
ENSG00000183023	PBANKA_140100	0,26
ENSG00000126368	PBANKA_140100	-0,38
ENSG00000164615	PBANKA_140100	0,42
ENSG00000138942	PBANKA_140100	0,32
ENSG00000167699	PBANKA_140100	0,29
ENSG00000112280	PBANKA_140100	0,31
ENSG00000130382	PBANKA_140100	-0,26
ENSG00000272333	PBANKA_140100	-0,3
ENSG00000166135	PBANKA_140100	0,38
ENSG00000214456	PBANKA_140100	0,42
ENSG00000182871	PBANKA_140100	0,31
ENSG00000145012	PBANKA_140100	0,34
ENSG00000107249	PBANKA_140100	0,24
ENSG00000002549	PBANKA_140100	0,37
ENSG00000171236	PBANKA_140100	0,38
ENSG00000156304	PBANKA_140100	-0,3
ENSG00000100934	PBANKA_140100	0,42
ENSG00000164494	PBANKA_140100	0,34
ENSG00000095951	PBANKA_140100	0,29
ENSG00000113643	PBANKA_140100	0,37
ENSG00000174442	PBANKA_140100	0,37
ENSG00000148572	PBANKA_140100	0,35
ENSG00000132274	PBANKA_140100	0,48
ENSG00000122008	PBANKA_140100	0,34
ENSG00000161533	PBANKA_140100	0,45
ENSG00000185800	PBANKA_140100	-0,32
ENSG00000101191	PBANKA_140100	0,28
ENSG00000187689	PBANKA_140100	0,28
ENSG00000116771	PBANKA_140100	0,34
ENSG00000095261	PBANKA_140100	0,26
ENSG00000116138	PBANKA_140100	0,32
ENSG00000146374	PBANKA_140100	0,28
ENSG00000101391	PBANKA_140100	0,27
ENSG00000137802	PBANKA_140100	-0,28
ENSG00000181609	PBANKA_140100	0,3
ENSG00000163577	PBANKA_140100	0,31
ENSG00000188994	PBANKA_140100	0,44
ENSG00000130413	PBANKA_140100	0,34
ENSG00000138032	PBANKA_140100	0,3
ENSG00000122033	PBANKA_140100	0,32
ENSG00000100983	PBANKA_140100	0,26
ENSG00000175311	PBANKA_140100	0,31
ENSG00000119888	PBANKA_140100	0,27
ENSG00000171988	PBANKA_140100	0,24
ENSG00000157017	PBANKA_140100	0,32
ENSG00000197168	PBANKA_140100	0,37
ENSG00000138180	PBANKA_140100	0,31
ENSG00000213694	PBANKA_140100	0,35
ENSG00000120262	PBANKA_140100	0,3
ENSG00000111850	PBANKA_140100	0,39
ENSG00000196116	PBANKA_140100	0,34
ENSG00000145414	PBANKA_140100	0,25
ENSG00000033178	PBANKA_140100	0,35
ENSG00000203872	PBANKA_140100	0,41
ENSG00000159256	PBANKA_140100	0,38
ENSG00000136098	PBANKA_140100	0,33
ENSG00000186188	PBANKA_140100	-0,28
ENSG00000185272	PBANKA_140100	0,53
ENSG00000221946	PBANKA_140100	-0,39
ENSG00000138079	PBANKA_140100	0,35
ENSG00000073670	PBANKA_140100	-0,25
ENSG00000086288	PBANKA_140100	0,4
ENSG00000095303	PBANKA_140100	0,31
ENSG00000099889	PBANKA_140100	-0,36
ENSG00000148925	PBANKA_140100	0,44
ENSG00000188501	PBANKA_140100	0,36
ENSG00000106638	PBANKA_140100	0,28
ENSG00000147416	PBANKA_140100	0,38
ENSG00000177143	PBANKA_140100	0,29
ENSG00000112972	PBANKA_140100	0,47
ENSG00000164509	PBANKA_140100	0,28
ENSG00000008283	PBANKA_140100	0,27
ENSG00000130560	PBANKA_140100	0,25
ENSG00000100226	PBANKA_140100	0,33
ENSG00000176209	PBANKA_140100	0,31
ENSG00000154781	PBANKA_140100	0,28
ENSG00000118579	PBANKA_140100	0,31
ENSG00000168575	PBANKA_140100	0,28
ENSG00000049089	PBANKA_140100	0,32
ENSG00000148411	PBANKA_140100	0,26
ENSG00000138078	PBANKA_140100	0,32
ENSG00000104154	PBANKA_140100	0,36
ENSG00000204193	PBANKA_140100	0,24
ENSG00000116212	PBANKA_140100	0,27
ENSG00000178075	PBANKA_140100	0,22
ENSG00000170777	PBANKA_140100	0,28
ENSG00000137145	PBANKA_140100	0,32
ENSG00000146072	PBANKA_140100	-0,29
ENSG00000114209	PBANKA_140100	0,39
ENSG00000126261	PBANKA_140100	0,36
ENSG00000136925	PBANKA_140100	0,36
ENSG00000083307	PBANKA_140100	0,36
ENSG00000164128	PBANKA_140100	0,29
ENSG00000115137	PBANKA_140100	0,35
ENSG00000164129	PBANKA_140100	0,24
ENSG00000024048	PBANKA_140100	0,26
ENSG00000136935	PBANKA_140100	0,32
ENSG00000169764	PBANKA_140100	0,32
ENSG00000182541	PBANKA_140100	0,28
ENSG00000129518	PBANKA_140100	0,39
ENSG00000198087	PBANKA_140100	0,42
ENSG00000173611	PBANKA_140100	0,27
ENSG00000087157	PBANKA_140100	0,39
ENSG00000175348	PBANKA_140100	0,3
ENSG00000046653	PBANKA_140100	0,3
ENSG00000165124	PBANKA_140100	0,23
ENSG00000145725	PBANKA_140100	0,31
ENSG00000167874	PBANKA_140100	0,3
ENSG00000159495	PBANKA_140100	0,31
ENSG00000145833	PBANKA_140100	0,24
ENSG00000187775	PBANKA_140100	0,37
ENSG00000053770	PBANKA_140100	0,37
ENSG00000182963	PBANKA_140100	0,38
ENSG00000152683	PBANKA_140100	0,4
ENSG00000165487	PBANKA_140100	0,38
ENSG00000168916	PBANKA_140100	0,25
ENSG00000181904	PBANKA_140100	0,46
ENSG00000169490	PBANKA_140100	0,32
ENSG00000157557	PBANKA_140100	0,37
ENSG00000137076	PBANKA_140100	-0,26
ENSG00000113593	PBANKA_140100	0,37
ENSG00000136243	PBANKA_140100	0,33
ENSG00000178522	PBANKA_140100	0,32
ENSG00000050730	PBANKA_140100	0,48
ENSG00000139679	PBANKA_140100	0,39
ENSG00000147854	PBANKA_140100	0,35
ENSG00000139687	PBANKA_140100	0,26
ENSG00000151005	PBANKA_140100	0,31
ENSG00000198092	PBANKA_140100	0,29
ENSG00000109163	PBANKA_140100	0,33
ENSG00000137502	PBANKA_140100	0,31
ENSG00000187054	PBANKA_140100	0,33
ENSG00000120694	PBANKA_140100	0,26
ENSG00000175274	PBANKA_140100	0,25
ENSG00000132554	PBANKA_140100	0,25
ENSG00000145604	PBANKA_140100	0,26
ENSG00000132002	PBANKA_140100	0,3
ENSG00000160216	PBANKA_140100	0,27
ENSG00000158169	PBANKA_140100	-0,21
ENSG00000090989	PBANKA_140100	0,4
ENSG00000088888	PBANKA_140100	0,28
ENSG00000177511	PBANKA_140100	0,29
ENSG00000117425	PBANKA_140100	-0,25
ENSG00000141384	PBANKA_140100	0,43
ENSG00000137509	PBANKA_140100	0,28
ENSG00000112658	PBANKA_140100	-0,32
ENSG00000102678	PBANKA_140100	0,21
ENSG00000117408	PBANKA_140100	-0,3
ENSG00000118965	PBANKA_140100	0,34
ENSG00000119547	PBANKA_140100	0,27
ENSG00000064607	PBANKA_140100	0,23
ENSG00000155304	PBANKA_140100	0,42
ENSG00000166024	PBANKA_140100	0,27
ENSG00000178177	PBANKA_140100	0,4
ENSG00000138604	PBANKA_140100	0,38
ENSG00000109805	PBANKA_140100	0,25
ENSG00000104763	PBANKA_140100	0,33
ENSG00000129515	PBANKA_140100	0,37
ENSG00000166415	PBANKA_140100	0,35
ENSG00000135363	PBANKA_140100	0,36
ENSG00000101353	PBANKA_140100	0,26
ENSG00000131023	PBANKA_140100	0,31
ENSG00000176454	PBANKA_140100	-0,27
ENSG00000183960	PBANKA_140100	0,34
ENSG00000078618	PBANKA_140100	0,41
ENSG00000167131	PBANKA_140100	0,36
ENSG00000174227	PBANKA_140100	0,29
ENSG00000101958	PBANKA_140100	0,28
ENSG00000151882	PBANKA_140100	0,36
ENSG00000278505	PBANKA_140100	0,31
ENSG00000151881	PBANKA_140100	0,43
ENSG00000171587	PBANKA_140100	0,26
ENSG00000108883	PBANKA_140100	0,31
ENSG00000198964	PBANKA_140100	0,27
ENSG00000161921	PBANKA_140100	0,36
ENSG00000165490	PBANKA_140100	0,48
ENSG00000125779	PBANKA_140100	0,39
ENSG00000141497	PBANKA_140100	0,36
ENSG00000155307	PBANKA_140100	0,43
ENSG00000198730	PBANKA_140100	0,29
ENSG00000164414	PBANKA_140100	0,32
ENSG00000116922	PBANKA_140100	0,35
ENSG00000161920	PBANKA_140100	0,24
ENSG00000073711	PBANKA_140100	0,29
ENSG00000101236	PBANKA_140100	0,35
ENSG00000110321	PBANKA_140100	0,3
ENSG00000145703	PBANKA_140100	0,34
ENSG00000137414	PBANKA_140100	0,5
ENSG00000073150	PBANKA_140100	0,27
ENSG00000170365	PBANKA_140100	0,25
ENSG00000131379	PBANKA_140100	0,35
ENSG00000188001	PBANKA_140100	0,43
ENSG00000092208	PBANKA_140100	0,27
ENSG00000205808	PBANKA_140100	0,26
ENSG00000169139	PBANKA_140100	0,42
ENSG00000155893	PBANKA_140100	0,31
ENSG00000145506	PBANKA_140100	-0,33
ENSG00000159263	PBANKA_140100	0,35
ENSG00000239590	PBANKA_140100	0,25
ENSG00000163581	PBANKA_140100	0,28
ENSG00000006638	PBANKA_140100	-0,24
ENSG00000082269	PBANKA_140100	0,28
ENSG00000169862	PBANKA_140100	0,26
ENSG00000101327	PBANKA_140100	0,38
ENSG00000215045	PBANKA_140100	0,32
ENSG00000168546	PBANKA_140100	-0,28
ENSG00000078699	PBANKA_140100	0,26
ENSG00000177311	PBANKA_140100	0,38
ENSG00000112624	PBANKA_140100	0,29
ENSG00000131095	PBANKA_140100	0,22
ENSG00000091831	PBANKA_140100	0,26
ENSG00000109911	PBANKA_140100	0,29
ENSG00000147434	PBANKA_140100	0,3
ENSG00000159363	PBANKA_140100	-0,26
ENSG00000153037	PBANKA_140100	0,37
ENSG00000129744	PBANKA_140100	0,28
ENSG00000131931	PBANKA_140100	0,35
ENSG00000026025	PBANKA_140100	0,27
ENSG00000165417	PBANKA_140100	0,31
ENSG00000140006	PBANKA_140100	0,42
ENSG00000167693	PBANKA_140100	-0,24
ENSG00000185015	PBANKA_140100	0,41
ENSG00000164733	PBANKA_140100	0,36
ENSG00000185728	PBANKA_140100	0,34
ENSG00000169035	PBANKA_140100	0,28
ENSG00000134982	PBANKA_140100	0,28
ENSG00000056097	PBANKA_140100	0,28
ENSG00000109670	PBANKA_140100	0,32
ENSG00000160299	PBANKA_140100	0,25
ENSG00000138794	PBANKA_140100	0,25
ENSG00000218823	PBANKA_140100	0,31
ENSG00000147316	PBANKA_140100	0,33
ENSG00000168092	PBANKA_140100	0,23
ENSG00000148985	PBANKA_140100	0,27
ENSG00000170113	PBANKA_140100	0,35
ENSG00000154080	PBANKA_140100	0,28
ENSG00000277791	PBANKA_140100	0,3
ENSG00000091879	PBANKA_140100	0,27
ENSG00000163536	PBANKA_140100	0,3
ENSG00000091106	PBANKA_140100	0,51
ENSG00000171885	PBANKA_140100	0,28
ENSG00000165821	PBANKA_140100	-0,37
ENSG00000118518	PBANKA_140100	0,45
ENSG00000148798	PBANKA_140100	-0,18
ENSG00000174579	PBANKA_140100	0,37
ENSG00000133107	PBANKA_140100	0,25
ENSG00000182400	PBANKA_140100	0,44
ENSG00000142405	PBANKA_140100	0,26
ENSG00000151611	PBANKA_140100	0,29
ENSG00000149716	PBANKA_140100	0,27
ENSG00000084070	PBANKA_140100	0,24
ENSG00000113621	PBANKA_140100	0,34
ENSG00000134504	PBANKA_140100	0,28
ENSG00000147454	PBANKA_140100	0,37
ENSG00000169855	PBANKA_140100	0,31
ENSG00000120256	PBANKA_140100	-0,25
ENSG00000008130	PBANKA_140100	0,3
ENSG00000135387	PBANKA_140100	0,34
ENSG00000130038	PBANKA_140100	0,3
ENSG00000018189	PBANKA_140100	0,24
ENSG00000119820	PBANKA_140100	0,5
ENSG00000104112	PBANKA_140100	0,31
ENSG00000156374	PBANKA_140100	0,27
ENSG00000166342	PBANKA_140100	0,35
ENSG00000100941	PBANKA_140100	0,38
ENSG00000145979	PBANKA_140100	0,31
ENSG00000164266	PBANKA_140100	0,36
ENSG00000103381	PBANKA_140100	0,39
ENSG00000110713	PBANKA_140100	0,33
ENSG00000132570	PBANKA_140100	0,31
ENSG00000082175	PBANKA_140100	0,34
ENSG00000165832	PBANKA_140100	0,41
ENSG00000152705	PBANKA_140100	0,36
ENSG00000260220	PBANKA_140100	-0,17
ENSG00000116209	PBANKA_140100	0,32
ENSG00000053747	PBANKA_140100	-0,25
ENSG00000178776	PBANKA_140100	0,3
ENSG00000004478	PBANKA_140100	0,27
ENSG00000120253	PBANKA_140100	0,35
ENSG00000096093	PBANKA_140100	0,28
ENSG00000104164	PBANKA_140100	0,29
ENSG00000163617	PBANKA_140100	0,37
ENSG00000197580	PBANKA_140100	0,32
ENSG00000127483	PBANKA_140100	0,28
ENSG00000129048	PBANKA_140100	0,36
ENSG00000070785	PBANKA_140100	0,3
ENSG00000184307	PBANKA_140100	0,34
ENSG00000143882	PBANKA_140100	0,33
ENSG00000143924	PBANKA_140100	0,37
ENSG00000151576	PBANKA_140100	0,35
ENSG00000139977	PBANKA_140100	0,4
ENSG00000142279	PBANKA_140100	0,29
ENSG00000136940	PBANKA_140100	0,38
ENSG00000175426	PBANKA_140100	0,31
ENSG00000188817	PBANKA_140100	0,32
ENSG00000178202	PBANKA_140100	0,36
ENSG00000163376	PBANKA_140100	0,47
ENSG00000081307	PBANKA_140100	0,32
ENSG00000168803	PBANKA_140100	0,32
ENSG00000145416	PBANKA_140100	0,29
ENSG00000086065	PBANKA_140100	0,34
ENSG00000124196	PBANKA_140100	0,31
ENSG00000153113	PBANKA_140100	0,24
ENSG00000078369	PBANKA_140100	0,28
ENSG00000092068	PBANKA_140100	-0,27
ENSG00000137807	PBANKA_140100	0,3
ENSG00000177025	PBANKA_140100	0,3
ENSG00000127804	PBANKA_140100	0,25
ENSG00000125533	PBANKA_140100	-0,21
ENSG00000131368	PBANKA_140100	0,3
ENSG00000170006	PBANKA_140100	0,32
ENSG00000164796	PBANKA_140100	0,29
ENSG00000108231	PBANKA_140100	0,31
ENSG00000100100	PBANKA_140100	0,34
ENSG00000071537	PBANKA_140100	0,41
ENSG00000136933	PBANKA_140100	0,29
ENSG00000058063	PBANKA_140100	0,51
ENSG00000175352	PBANKA_140100	0,4
ENSG00000169989	PBANKA_140100	0,41
ENSG00000168172	PBANKA_140100	0,19
ENSG00000142166	PBANKA_140100	0,35
ENSG00000164051	PBANKA_140100	0,3
ENSG00000067369	PBANKA_140100	0,28
ENSG00000174799	PBANKA_140100	0,43
ENSG00000106070	PBANKA_140100	0,38
ENSG00000197006	PBANKA_140100	0,44
ENSG00000010292	PBANKA_140100	0,29
ENSG00000124191	PBANKA_140100	-0,29
ENSG00000171611	PBANKA_140100	0,26
ENSG00000136888	PBANKA_140100	0,46
ENSG00000131507	PBANKA_140100	0,24
ENSG00000182271	PBANKA_140100	0,28
ENSG00000100557	PBANKA_140100	0,27
ENSG00000165185	PBANKA_140100	0,38
ENSG00000136381	PBANKA_140100	0,29
ENSG00000140749	PBANKA_140100	0,51
ENSG00000119471	PBANKA_140100	0,45
ENSG00000113578	PBANKA_140100	0,31
ENSG00000151773	PBANKA_140100	0,39
ENSG00000113648	PBANKA_140100	0,35
ENSG00000187815	PBANKA_140100	0,28
ENSG00000112981	PBANKA_140100	0,29
ENSG00000081177	PBANKA_140100	0,31
ENSG00000168143	PBANKA_140100	0,28
ENSG00000125257	PBANKA_140100	0,25
ENSG00000166704	PBANKA_140100	0,35
ENSG00000107779	PBANKA_140100	0,35
ENSG00000187678	PBANKA_140100	0,24
ENSG00000183662	PBANKA_140100	0,37
ENSG00000197548	PBANKA_140100	0,34
ENSG00000163377	PBANKA_140100	0,28
ENSG00000166436	PBANKA_140100	0,26
ENSG00000137766	PBANKA_140100	0,31
ENSG00000162461	PBANKA_140100	0,27
ENSG00000108582	PBANKA_140100	0,42
ENSG00000109063	PBANKA_140100	0,34
ENSG00000118412	PBANKA_140100	0,31
ENSG00000176155	PBANKA_140100	0,28
ENSG00000116786	PBANKA_140100	-0,22
ENSG00000180530	PBANKA_140100	0,41
ENSG00000106804	PBANKA_140100	0,41
ENSG00000197299	PBANKA_140100	0,25
ENSG00000164244	PBANKA_140100	0,35
ENSG00000229474	PBANKA_140100	0,31
ENSG00000134440	PBANKA_140100	0,31
ENSG00000140265	PBANKA_140100	0,25
ENSG00000146038	PBANKA_140100	0,3
ENSG00000164002	PBANKA_140100	0,46
ENSG00000116062	PBANKA_140100	0,37
ENSG00000205189	PBANKA_140100	0,3
ENSG00000215271	PBANKA_140100	0,28
ENSG00000175595	PBANKA_140100	0,38
ENSG00000131242	PBANKA_140100	0,22
ENSG00000151812	PBANKA_140100	0,3
ENSG00000112425	PBANKA_140100	0,37
ENSG00000235194	PBANKA_140100	0,29
ENSG00000143952	PBANKA_140100	0,26
ENSG00000181634	PBANKA_140100	0,49
ENSG00000163512	PBANKA_140100	0,37
ENSG00000176563	PBANKA_140100	0,37
ENSG00000138081	PBANKA_140100	0,26
ENSG00000144566	PBANKA_140100	0,48
ENSG00000146587	PBANKA_140100	0,25
ENSG00000185070	PBANKA_140100	0,29
ENSG00000148835	PBANKA_140100	0,27
ENSG00000183977	PBANKA_140100	0,46
ENSG00000276293	PBANKA_140100	-0,22
ENSG00000188266	PBANKA_140100	0,33
ENSG00000176428	PBANKA_140100	-0,23
ENSG00000142235	PBANKA_140100	-0,36
ENSG00000111224	PBANKA_140100	0,36
ENSG00000159267	PBANKA_140100	0,29
ENSG00000166401	PBANKA_140100	0,35
ENSG00000136816	PBANKA_140100	0,31
ENSG00000172239	PBANKA_140100	0,28
ENSG00000169327	PBANKA_140100	0,3
ENSG00000156928	PBANKA_140100	0,31
ENSG00000136231	PBANKA_140100	0,34
ENSG00000119950	PBANKA_140100	0,26
ENSG00000126107	PBANKA_140100	-0,32
ENSG00000141665	PBANKA_140100	0,31
ENSG00000114480	PBANKA_140100	0,37
ENSG00000273559	PBANKA_140100	0,4
ENSG00000130818	PBANKA_140100	0,25
ENSG00000099246	PBANKA_140100	0,41
ENSG00000126088	PBANKA_140100	0,28
ENSG00000137571	PBANKA_140100	0,33
ENSG00000153294	PBANKA_140100	0,31
ENSG00000197961	PBANKA_140100	0,38
ENSG00000002016	PBANKA_140100	0,29
ENSG00000136819	PBANKA_140100	0,33
ENSG00000145740	PBANKA_140100	0,4
ENSG00000089916	PBANKA_140100	0,4
ENSG00000128872	PBANKA_140100	0,37
ENSG00000198482	PBANKA_140100	0,24
ENSG00000113100	PBANKA_140100	0,37
ENSG00000019549	PBANKA_140100	0,33
ENSG00000104941	PBANKA_140100	-0,26
ENSG00000136932	PBANKA_140100	0,4
ENSG00000159128	PBANKA_140100	0,33
ENSG00000072818	PBANKA_140100	0,27
ENSG00000139971	PBANKA_140100	0,36
ENSG00000131966	PBANKA_140100	0,38
ENSG00000105639	PBANKA_140100	0,27
ENSG00000137462	PBANKA_140100	0,53
ENSG00000099968	PBANKA_140100	0,33
ENSG00000112337	PBANKA_140100	0,3
ENSG00000078237	PBANKA_140100	0,42
ENSG00000239900	PBANKA_140100	0,29
ENSG00000148153	PBANKA_140100	0,42
ENSG00000114520	PBANKA_140100	0,39
ENSG00000186714	PBANKA_140100	0,24
ENSG00000170262	PBANKA_140100	0,22
ENSG00000169306	PBANKA_140100	0,27
ENSG00000149100	PBANKA_140100	0,27
ENSG00000142207	PBANKA_140100	-0,24
ENSG00000120656	PBANKA_140100	0,31
ENSG00000112200	PBANKA_140100	0,28
ENSG00000181322	PBANKA_140100	0,33
ENSG00000155903	PBANKA_140100	0,38
ENSG00000166710	PBANKA_140100	0,41
ENSG00000110318	PBANKA_140100	0,29
ENSG00000146216	PBANKA_140100	-0,23
ENSG00000175073	PBANKA_140100	0,4
ENSG00000172183	PBANKA_140100	0,31
ENSG00000148584	PBANKA_140100	0,34
ENSG00000075336	PBANKA_140100	0,27
ENSG00000030304	PBANKA_140100	0,31
ENSG00000081087	PBANKA_140100	0,46
ENSG00000147669	PBANKA_140100	0,38
ENSG00000153721	PBANKA_140100	-0,25
ENSG00000114098	PBANKA_140100	0,31
ENSG00000100796	PBANKA_140100	0,31
ENSG00000078814	PBANKA_140100	-0,21
ENSG00000204438	PBANKA_140100	0,31
ENSG00000124532	PBANKA_140100	0,32
ENSG00000135355	PBANKA_140100	0,27
ENSG00000113851	PBANKA_140100	0,39
ENSG00000105186	PBANKA_140100	0,27
ENSG00000102531	PBANKA_140100	0,34
ENSG00000096717	PBANKA_140100	0,25
ENSG00000148158	PBANKA_140100	0,41
ENSG00000112210	PBANKA_140100	0,33
ENSG00000176261	PBANKA_140100	0,31
ENSG00000138650	PBANKA_140100	0,31
ENSG00000134057	PBANKA_140100	0,31
ENSG00000147650	PBANKA_140100	0,38
ENSG00000140030	PBANKA_140100	0,42
ENSG00000124818	PBANKA_140100	0,27
ENSG00000149257	PBANKA_140100	0,28
ENSG00000146151	PBANKA_140100	0,28
ENSG00000196588	PBANKA_140100	-0,3
ENSG00000133710	PBANKA_140100	0,32
ENSG00000091536	PBANKA_140100	0,3
ENSG00000072756	PBANKA_140100	0,41
ENSG00000129083	PBANKA_140100	0,38
ENSG00000133028	PBANKA_140100	0,38
ENSG00000165219	PBANKA_140100	0,28
ENSG00000119661	PBANKA_140100	0,33
ENSG00000177082	PBANKA_140100	0,33
ENSG00000105516	PBANKA_140100	-0,33
ENSG00000187824	PBANKA_140100	0,27
ENSG00000178105	PBANKA_140100	0,4
ENSG00000113456	PBANKA_140100	0,38
ENSG00000054983	PBANKA_140100	0,33
ENSG00000143878	PBANKA_140100	0,25
ENSG00000118960	PBANKA_140100	0,3
ENSG00000134352	PBANKA_140100	0,32
ENSG00000124214	PBANKA_140100	0,28
ENSG00000069535	PBANKA_140100	0,29
ENSG00000145423	PBANKA_140100	0,31
ENSG00000104205	PBANKA_140100	0,25
ENSG00000206557	PBANKA_140100	0,38
ENSG00000137090	PBANKA_140100	0,28
ENSG00000157954	PBANKA_140100	0,3
ENSG00000116205	PBANKA_140100	0,27
ENSG00000183813	PBANKA_140100	0,28
ENSG00000165525	PBANKA_140100	0,33
ENSG00000174837	PBANKA_140100	0,26
ENSG00000197410	PBANKA_140100	0,26
ENSG00000164037	PBANKA_140100	0,34
ENSG00000155189	PBANKA_140100	0,37
ENSG00000145708	PBANKA_140100	0,47
ENSG00000139890	PBANKA_140100	0,31
ENSG00000162924	PBANKA_140100	0,35
ENSG00000187742	PBANKA_140100	0,21
ENSG00000104228	PBANKA_140100	0,39
ENSG00000163378	PBANKA_140100	0,35
ENSG00000164512	PBANKA_140100	0,44
ENSG00000169946	PBANKA_140100	0,29
ENSG00000112333	PBANKA_140100	0,3
ENSG00000165516	PBANKA_140100	0,25
ENSG00000110756	PBANKA_140100	0,25
ENSG00000185753	PBANKA_140100	0,39
ENSG00000119866	PBANKA_140100	0,27
ENSG00000034677	PBANKA_140100	0,45
ENSG00000104450	PBANKA_140100	0,43
ENSG00000155313	PBANKA_140100	0,28
ENSG00000145354	PBANKA_140100	0,36
ENSG00000140563	PBANKA_140100	0,37
ENSG00000188786	PBANKA_140100	0,29
ENSG00000145990	PBANKA_140100	0,34
ENSG00000162419	PBANKA_140100	0,34
ENSG00000106078	PBANKA_140100	0,25
ENSG00000278705	PBANKA_140100	0,34
ENSG00000213676	PBANKA_140100	-0,29
ENSG00000120686	PBANKA_140100	0,35
ENSG00000110436	PBANKA_140100	0,34
ENSG00000135378	PBANKA_140100	0,35
ENSG00000198055	PBANKA_140100	0,29
ENSG00000114166	PBANKA_140100	0,33
ENSG00000006125	PBANKA_140100	0,28
ENSG00000171169	PBANKA_140100	0,33
ENSG00000163827	PBANKA_140100	-0,26
ENSG00000010704	PBANKA_140100	0,22
ENSG00000136100	PBANKA_140100	0,37
ENSG00000104517	PBANKA_140100	0,31
ENSG00000087266	PBANKA_140100	0,27
ENSG00000182220	PBANKA_140100	0,33
ENSG00000134058	PBANKA_140100	0,27
ENSG00000182327	PBANKA_140100	0,27
ENSG00000136938	PBANKA_140100	-0,23
ENSG00000188895	PBANKA_140100	0,31
ENSG00000179859	PBANKA_140100	0,37
ENSG00000169126	PBANKA_140100	0,34
ENSG00000133105	PBANKA_140100	0,38
ENSG00000116329	PBANKA_140100	0,29
ENSG00000185614	PBANKA_140100	-0,36
ENSG00000119397	PBANKA_140100	0,29
ENSG00000162927	PBANKA_140100	0,37
ENSG00000177692	PBANKA_140100	0,28
ENSG00000164850	PBANKA_140100	0,32
ENSG00000120280	PBANKA_140100	0,37
ENSG00000121892	PBANKA_140100	0,29
ENSG00000118961	PBANKA_140100	0,31
ENSG00000123213	PBANKA_140100	0,28
ENSG00000184984	PBANKA_140100	0,38
ENSG00000041357	PBANKA_140100	0,35
ENSG00000093144	PBANKA_140100	0,33
ENSG00000140157	PBANKA_140100	0,33
ENSG00000162928	PBANKA_140100	0,42
ENSG00000113387	PBANKA_140100	0,32
ENSG00000113597	PBANKA_140100	0,4
ENSG00000060749	PBANKA_140100	0,26
ENSG00000141485	PBANKA_140100	0,32
ENSG00000163636	PBANKA_140100	0,36
ENSG00000056586	PBANKA_140100	0,22
ENSG00000182652	PBANKA_140100	0,25
ENSG00000120519	PBANKA_140100	0,27
ENSG00000153044	PBANKA_140100	0,37
ENSG00000095380	PBANKA_140100	0,33
ENSG00000105641	PBANKA_140100	0,31
ENSG00000197860	PBANKA_140100	0,51
ENSG00000171867	PBANKA_140100	0,24
ENSG00000108651	PBANKA_140100	0,39
ENSG00000129219	PBANKA_140100	-0,18
ENSG00000109466	PBANKA_140100	0,3
ENSG00000112335	PBANKA_140100	0,38
ENSG00000110047	PBANKA_140100	0,29
ENSG00000184014	PBANKA_140100	0,4
ENSG00000169118	PBANKA_140100	0,26
ENSG00000042317	PBANKA_140100	0,31
ENSG00000180828	PBANKA_140100	0,31
ENSG00000102580	PBANKA_140100	0,39
ENSG00000177558	PBANKA_140100	-0,33
ENSG00000013523	PBANKA_140100	-0,28
ENSG00000146143	PBANKA_140100	0,37
ENSG00000100345	PBANKA_140100	-0,3
ENSG00000144744	PBANKA_140100	0,39
ENSG00000244694	PBANKA_140100	0,35
ENSG00000151615	PBANKA_140100	0,29
ENSG00000121690	PBANKA_140100	0,28
ENSG00000151151	PBANKA_140100	0,44
ENSG00000047621	PBANKA_140100	0,48
ENSG00000147853	PBANKA_140100	0,32
ENSG00000008226	PBANKA_140100	0,36
ENSG00000040275	PBANKA_140100	0,34
ENSG00000204952	PBANKA_140100	-0,19
ENSG00000164406	PBANKA_140100	0,32
ENSG00000172795	PBANKA_140100	0,38
ENSG00000121210	PBANKA_140100	0,26
ENSG00000274641	PBANKA_140100	0,31
ENSG00000088538	PBANKA_140100	-0,25
ENSG00000112339	PBANKA_140100	0,34
ENSG00000123473	PBANKA_140100	0,28
ENSG00000162976	PBANKA_140100	0,28
ENSG00000100220	PBANKA_140100	0,34
ENSG00000150893	PBANKA_140100	0,3
ENSG00000124657	PBANKA_140100	0,42
ENSG00000144747	PBANKA_140100	0,41
ENSG00000072401	PBANKA_140100	0,53
ENSG00000150667	PBANKA_140100	0,31
ENSG00000118496	PBANKA_140100	0,44
ENSG00000042980	PBANKA_140100	0,33
ENSG00000185880	PBANKA_140100	0,49
ENSG00000137098	PBANKA_140100	0,26
ENSG00000082074	PBANKA_140100	0,33
ENSG00000145819	PBANKA_140100	0,3
ENSG00000185900	PBANKA_140100	0,24
ENSG00000149294	PBANKA_140100	-0,24
ENSG00000266173	PBANKA_140100	0,27
ENSG00000188167	PBANKA_140100	0,32
ENSG00000017797	PBANKA_140100	0,44
ENSG00000069206	PBANKA_140100	0,25
ENSG00000166949	PBANKA_140100	-0,24
ENSG00000124486	PBANKA_140100	0,21
ENSG00000164088	PBANKA_140100	0,29
ENSG00000114302	PBANKA_140100	0,42
ENSG00000117298	PBANKA_140100	0,32
ENSG00000171217	PBANKA_140100	0,29
ENSG00000167759	PBANKA_140100	0,3
ENSG00000029639	PBANKA_140100	0,37
ENSG00000227500	PBANKA_140100	-0,22
ENSG00000157426	PBANKA_140100	0,35
ENSG00000102595	PBANKA_140100	0,34
ENSG00000070193	PBANKA_140100	0,34
ENSG00000019582	PBANKA_140100	-0,25
ENSG00000095015	PBANKA_140100	0,41
ENSG00000076641	PBANKA_140100	0,51
ENSG00000125409	PBANKA_140100	0,29
ENSG00000136108	PBANKA_140100	0,38
ENSG00000165929	PBANKA_140100	0,28
ENSG00000141738	PBANKA_140100	-0,22
ENSG00000112984	PBANKA_140100	0,3
ENSG00000101265	PBANKA_140100	0,42
ENSG00000078053	PBANKA_140100	0,3
ENSG00000108561	PBANKA_140100	0,31
ENSG00000145743	PBANKA_140100	0,26
ENSG00000107077	PBANKA_140100	0,31
ENSG00000133962	PBANKA_140100	0,31
ENSG00000112983	PBANKA_140100	0,26
ENSG00000176358	PBANKA_140100	0,27
ENSG00000007520	PBANKA_140100	0,28
ENSG00000130307	PBANKA_140100	-0,25
ENSG00000169371	PBANKA_140100	0,27
ENSG00000100902	PBANKA_140100	0,34
ENSG00000007516	PBANKA_140100	-0,25
ENSG00000188352	PBANKA_140100	0,36
ENSG00000139737	PBANKA_140100	0,28
ENSG00000172869	PBANKA_140100	0,27
ENSG00000165762	PBANKA_140100	0,31
ENSG00000166477	PBANKA_140100	0,34
ENSG00000110048	PBANKA_140100	0,33
ENSG00000129197	PBANKA_140100	0,24
ENSG00000176281	PBANKA_140100	0,3
ENSG00000136738	PBANKA_140100	0,35
ENSG00000138594	PBANKA_140100	0,44
ENSG00000029364	PBANKA_140100	0,32
ENSG00000134152	PBANKA_140100	0,36
ENSG00000150054	PBANKA_140100	0,35
ENSG00000108587	PBANKA_140100	0,27
ENSG00000108840	PBANKA_140100	-0,28
ENSG00000129460	PBANKA_140100	0,3
ENSG00000237651	PBANKA_140100	0,39
ENSG00000169026	PBANKA_140100	0,28
ENSG00000137473	PBANKA_140100	0,28
ENSG00000169410	PBANKA_140100	-0,28
ENSG00000092020	PBANKA_140100	0,35
ENSG00000164253	PBANKA_140100	0,36
ENSG00000078177	PBANKA_140100	0,35
ENSG00000107643	PBANKA_140100	0,3
ENSG00000005100	PBANKA_140100	0,24
ENSG00000173705	PBANKA_140100	0,38
ENSG00000104237	PBANKA_140100	0,3
ENSG00000112996	PBANKA_140100	0,31
ENSG00000049245	PBANKA_140100	0,39
ENSG00000155827	PBANKA_140100	0,31
ENSG00000113389	PBANKA_140100	0,37
ENSG00000077616	PBANKA_140100	0,37
ENSG00000152942	PBANKA_140100	0,29
ENSG00000196715	PBANKA_140100	0,28
ENSG00000166569	PBANKA_140100	0,27
ENSG00000119844	PBANKA_140100	0,36
ENSG00000206579	PBANKA_140100	0,3
ENSG00000186130	PBANKA_140100	0,35
ENSG00000074695	PBANKA_140100	0,4
ENSG00000012048	PBANKA_140100	0,3
ENSG00000151422	PBANKA_140100	0,28
ENSG00000102547	PBANKA_140100	0,31
ENSG00000140396	PBANKA_140100	0,28
ENSG00000120158	PBANKA_140100	0,37
ENSG00000134318	PBANKA_140100	0,32
ENSG00000171448	PBANKA_140100	0,4
ENSG00000115421	PBANKA_140100	0,38
ENSG00000012171	PBANKA_140100	0,29
ENSG00000072364	PBANKA_140100	0,24
ENSG00000168724	PBANKA_140100	0,33
ENSG00000166333	PBANKA_140100	0,25
ENSG00000090530	PBANKA_140100	0,25
ENSG00000185933	PBANKA_140100	0,32
ENSG00000101336	PBANKA_140100	0,34
ENSG00000176386	PBANKA_140100	0,36
ENSG00000112640	PBANKA_140100	-0,27
ENSG00000136319	PBANKA_140100	0,23
ENSG00000079215	PBANKA_140100	0,54
ENSG00000155545	PBANKA_140100	0,29
ENSG00000084674	PBANKA_140100	0,28
ENSG00000171560	PBANKA_140100	0,29
ENSG00000141503	PBANKA_140100	-0,29
ENSG00000169193	PBANKA_140100	0,52
ENSG00000145050	PBANKA_140100	0,28
ENSG00000109113	PBANKA_140100	0,29
ENSG00000178691	PBANKA_140100	0,32
ENSG00000095787	PBANKA_140100	0,34
ENSG00000128059	PBANKA_140100	0,27
ENSG00000110328	PBANKA_140100	0,27
ENSG00000175895	PBANKA_140100	0,3
ENSG00000151617	PBANKA_140100	0,31
ENSG00000188811	PBANKA_140100	0,32
ENSG00000204130	PBANKA_140100	0,27
ENSG00000173157	PBANKA_140100	0,33
ENSG00000133313	PBANKA_140100	0,32
ENSG00000164430	PBANKA_140100	0,32
ENSG00000129810	PBANKA_140100	0,32
ENSG00000052802	PBANKA_140100	0,32
ENSG00000133104	PBANKA_140100	0,53
ENSG00000197208	PBANKA_140100	0,5
ENSG00000036828	PBANKA_140100	0,29
ENSG00000176623	PBANKA_140100	0,31
ENSG00000128829	PBANKA_140100	0,27
ENSG00000147481	PBANKA_140100	0,29
ENSG00000101290	PBANKA_140100	0,39
ENSG00000136492	PBANKA_140100	0,35
ENSG00000092096	PBANKA_140100	-0,21
ENSG00000147050	PBANKA_140100	0,36
ENSG00000205710	PBANKA_140100	-0,19
ENSG00000188732	PBANKA_140100	0,24
ENSG00000197136	PBANKA_140100	-0,39
ENSG00000162631	PBANKA_140100	0,27
ENSG00000149289	PBANKA_140100	0,45
ENSG00000069849	PBANKA_140100	0,3
ENSG00000137710	PBANKA_140100	0,33
ENSG00000189367	PBANKA_140100	0,29
ENSG00000183431	PBANKA_140100	0,35
ENSG00000123124	PBANKA_140100	0,32
ENSG00000085276	PBANKA_140100	0,25
ENSG00000089057	PBANKA_140100	0,32
ENSG00000095383	PBANKA_140100	0,31
ENSG00000129317	PBANKA_140100	0,38
ENSG00000168421	PBANKA_140100	0,28
ENSG00000148482	PBANKA_140100	0,31
ENSG00000176105	PBANKA_140100	0,33
ENSG00000170175	PBANKA_140100	0,29
ENSG00000198315	PBANKA_140100	0,31
ENSG00000276234	PBANKA_140100	0,32
ENSG00000095066	PBANKA_140100	0,32
ENSG00000132530	PBANKA_140100	0,32
ENSG00000145879	PBANKA_140100	0,33
ENSG00000156467	PBANKA_140100	0,37
ENSG00000164038	PBANKA_140100	0,27
ENSG00000132463	PBANKA_140100	0,32
ENSG00000113946	PBANKA_140100	0,25
ENSG00000198231	PBANKA_140100	0,23
ENSG00000147183	PBANKA_140100	0,33
ENSG00000006715	PBANKA_140100	0,28
ENSG00000145041	PBANKA_140100	-0,23
ENSG00000069974	PBANKA_140100	0,39
ENSG00000170571	PBANKA_140100	0,46
ENSG00000122870	PBANKA_140100	0,33
ENSG00000198382	PBANKA_140100	0,26
ENSG00000175606	PBANKA_140100	0,47
ENSG00000108588	PBANKA_140100	0,38
ENSG00000198001	PBANKA_140100	0,39
ENSG00000147588	PBANKA_140100	0,33
ENSG00000087128	PBANKA_140100	0,27
ENSG00000174780	PBANKA_140100	0,24
ENSG00000165309	PBANKA_140100	0,29
ENSG00000144837	PBANKA_140100	-0,2
ENSG00000092051	PBANKA_140100	0,3
ENSG00000204618	PBANKA_140100	0,31
ENSG00000012232	PBANKA_140100	0,28
ENSG00000221843	PBANKA_140100	0,37
ENSG00000188394	PBANKA_140100	0,28
ENSG00000011454	PBANKA_140100	0,29
ENSG00000260916	PBANKA_140100	0,4
ENSG00000132792	PBANKA_140100	0,25
ENSG00000152990	PBANKA_140100	0,35
ENSG00000067606	PBANKA_140100	0,27
ENSG00000067167	PBANKA_140100	0,29
ENSG00000100167	PBANKA_140100	-0,3
ENSG00000198398	PBANKA_140100	0,28
ENSG00000100647	PBANKA_140100	-0,33
ENSG00000198026	PBANKA_140100	-0,36
ENSG00000127666	PBANKA_140100	-0,26
ENSG00000188342	PBANKA_140100	0,27
ENSG00000069943	PBANKA_140100	0,42
ENSG00000180332	PBANKA_140100	0,35
ENSG00000159140	PBANKA_140100	0,27
ENSG00000105355	PBANKA_140100	0,31
ENSG00000196569	PBANKA_140100	0,26
ENSG00000198785	PBANKA_140100	0,36
ENSG00000123737	PBANKA_140100	0,24
ENSG00000249693	PBANKA_140100	0,31
ENSG00000148634	PBANKA_140100	0,32
ENSG00000165443	PBANKA_140100	0,26
ENSG00000128050	PBANKA_140100	0,26
ENSG00000168826	PBANKA_140100	0,25
ENSG00000132518	PBANKA_140100	0,33
ENSG00000114742	PBANKA_140100	0,37
ENSG00000110768	PBANKA_140100	0,37
ENSG00000173517	PBANKA_140100	0,39
ENSG00000186452	PBANKA_140100	0,29
ENSG00000142494	PBANKA_140100	-0,31
ENSG00000168438	PBANKA_140100	0,38
ENSG00000165271	PBANKA_140100	-0,28
ENSG00000113600	PBANKA_140100	0,39
ENSG00000134516	PBANKA_140100	0,34
ENSG00000173114	PBANKA_140100	0,27
ENSG00000146007	PBANKA_140100	0,42
ENSG00000176903	PBANKA_140100	-0,24
ENSG00000170445	PBANKA_140100	0,26
ENSG00000184903	PBANKA_140100	0,26
ENSG00000111642	PBANKA_140100	0,29
ENSG00000153071	PBANKA_140100	0,3
ENSG00000120149	PBANKA_140100	0,23
ENSG00000134215	PBANKA_140100	0,3
ENSG00000189167	PBANKA_140100	0,3
ENSG00000135341	PBANKA_140100	0,25
ENSG00000168818	PBANKA_140100	0,32
ENSG00000259431	PBANKA_140100	0,28
ENSG00000253304	PBANKA_140100	0,29
ENSG00000110172	PBANKA_140100	0,38
ENSG00000171792	PBANKA_140100	0,27
ENSG00000154920	PBANKA_140100	0,35
ENSG00000134757	PBANKA_140100	0,29
ENSG00000214511	PBANKA_140100	0,25
ENSG00000136110	PBANKA_140100	0,27
ENSG00000169684	PBANKA_140100	0,36
ENSG00000182752	PBANKA_140100	0,32
ENSG00000185352	PBANKA_140100	0,29
ENSG00000174343	PBANKA_140100	-0,3
ENSG00000215251	PBANKA_140100	0,22
ENSG00000154589	PBANKA_140100	0,5
ENSG00000052723	PBANKA_140100	0,43
ENSG00000121577	PBANKA_140100	0,29
ENSG00000198743	PBANKA_140100	0,42
ENSG00000159131	PBANKA_140100	0,33
ENSG00000196159	PBANKA_140100	0,34
ENSG00000243943	PBANKA_140100	0,3
ENSG00000146834	PBANKA_140100	-0,27
ENSG00000128463	PBANKA_140100	0,32
ENSG00000086570	PBANKA_140100	0,39
ENSG00000198185	PBANKA_140100	-0,23
ENSG00000108352	PBANKA_140100	0,26
ENSG00000110274	PBANKA_140100	0,3
ENSG00000163798	PBANKA_140100	0,39
ENSG00000108592	PBANKA_140100	0,33
ENSG00000172466	PBANKA_140100	0,48
ENSG00000117410	PBANKA_140100	0,26
ENSG00000099308	PBANKA_140100	-0,24
ENSG00000114841	PBANKA_140100	0,31
ENSG00000152270	PBANKA_140100	0,42
ENSG00000204740	PBANKA_140100	0,35
ENSG00000119760	PBANKA_140100	0,32
ENSG00000106536	PBANKA_140100	0,31
ENSG00000104129	PBANKA_140100	0,28
ENSG00000204767	PBANKA_140100	0,3
ENSG00000185565	PBANKA_140100	0,34
ENSG00000101574	PBANKA_140100	0,37
ENSG00000155719	PBANKA_140100	0,29
ENSG00000169016	PBANKA_140100	0,32
ENSG00000104381	PBANKA_140100	0,39
ENSG00000198265	PBANKA_140100	0,28
ENSG00000179477	PBANKA_140100	0,35
ENSG00000128918	PBANKA_140100	0,45
ENSG00000204764	PBANKA_140100	0,28
ENSG00000120314	PBANKA_140100	0,32
ENSG00000181544	PBANKA_140100	0,34
ENSG00000155329	PBANKA_140100	0,31
ENSG00000205758	PBANKA_140100	0,24
ENSG00000167904	PBANKA_140100	0,37
ENSG00000112855	PBANKA_140100	0,26
ENSG00000183741	PBANKA_140100	-0,24
ENSG00000119487	PBANKA_140100	0,3
ENSG00000147592	PBANKA_140100	0,36
ENSG00000115084	PBANKA_140100	0,42
ENSG00000145545	PBANKA_140100	0,33
ENSG00000175066	PBANKA_140100	0,39
ENSG00000154237	PBANKA_140100	0,24
ENSG00000122490	PBANKA_140100	0,24
ENSG00000137574	PBANKA_140100	0,38
ENSG00000023445	PBANKA_140100	0,33
ENSG00000103569	PBANKA_140100	0,49
ENSG00000154359	PBANKA_140100	0,45
ENSG00000189184	PBANKA_140100	0,3
ENSG00000135220	PBANKA_140100	0,28
ENSG00000130150	PBANKA_140100	0,47
ENSG00000196981	PBANKA_140100	0,4
ENSG00000184845	PBANKA_140100	-0,26
ENSG00000166902	PBANKA_140100	0,34
ENSG00000221947	PBANKA_140100	0,34
ENSG00000134905	PBANKA_140100	0,36
ENSG00000164066	PBANKA_140100	0,29
ENSG00000114030	PBANKA_140100	0,21
ENSG00000155833	PBANKA_140100	0,28
ENSG00000172673	PBANKA_140100	0,32
ENSG00000240065	PBANKA_140100	0,26
ENSG00000105339	PBANKA_140100	0,25
ENSG00000204264	PBANKA_140100	0,35
ENSG00000108506	PBANKA_140100	0,31
ENSG00000203877	PBANKA_140100	0,29
ENSG00000188316	PBANKA_140100	0,3
ENSG00000170142	PBANKA_140100	0,29
ENSG00000064225	PBANKA_140100	0,39
ENSG00000166091	PBANKA_140100	0,3
ENSG00000196083	PBANKA_140100	0,42
ENSG00000142606	PBANKA_140100	-0,24
ENSG00000148450	PBANKA_140100	0,35
ENSG00000110911	PBANKA_140100	0,29
ENSG00000196236	PBANKA_140100	0,27
ENSG00000148396	PBANKA_140100	-0,29
[truncated: 998,000+ more rows]
