# Supplementary material for: Dual RNA Sequencing Meta-analysis in Plasmodium Infection Identifies Host-Parasite Interactions
Source: mSystems. 2021 Apr 20;6(2):e00182-21. doi: 10.1128/mSystems.00182-21 (PMC8546971; doi:10.1128/mSystems.00182-21)
Supplement: TABLE S3 [file msystems.00182-21-st003.xlsx]

## Sheet: Description
Supplementary file 3.
1. Host-parasite gene pairs in the core network
The core network is extracted from the overall network. The weight refers to the number of datasets the gene pair was recovered.
2. 20 host-parasite interactions recovered from the highest number of individual networks, i.e., 7

## Sheet: S2B. Core_network
Host	Parasite	Weight
ENSG00000123064	PBANKA_130960	7
ENSG00000132361	PBANKA_121870	7
ENSG00000123064	PBANKA_061630	7
ENSG00000157181	PBANKA_051810	7
ENSG00000169814	PBANKA_101620	7
ENSG00000132361	PBANKA_140590	6
ENSG00000123064	PBANKA_141350	6
ENSG00000125531	PBANKA_141810	6
ENSG00000125531	PBANKA_141820	6
ENSG00000132361	PBANKA_141840	6
ENSG00000007516	PBANKA_142020	6
ENSG00000132361	PBANKA_142210	6
ENSG00000147383	PBANKA_142580	6
ENSG00000126107	PBANKA_142780	6
ENSG00000132361	PBANKA_142780	6
ENSG00000136286	PBANKA_143310	6
ENSG00000132361	PBANKA_143320	6
ENSG00000118246	PBANKA_143390	6
ENSG00000110719	PBANKA_143710	6
ENSG00000140990	PBANKA_143880	6
ENSG00000118246	PBANKA_143960	6
ENSG00000163655	PBANKA_143970	6
ENSG00000230124	PBANKA_144240	6
ENSG00000083750	PBANKA_144350	6
ENSG00000129197	PBANKA_144560	6
ENSG00000125531	PBANKA_145190	6
ENSG00000132361	PBANKA_145470	6
ENSG00000181038	PBANKA_145520	6
ENSG00000185105	PBANKA_146120	6
ENSG00000163655	PBANKA_146260	6
ENSG00000132361	PBANKA_090580	6
ENSG00000020633	PBANKA_090580	6
ENSG00000125531	PBANKA_090580	6
ENSG00000123064	PBANKA_090870	6
ENSG00000105401	PBANKA_091140	6
ENSG00000083750	PBANKA_091470	6
ENSG00000185105	PBANKA_092150	6
ENSG00000129197	PBANKA_093670	6
ENSG00000169814	PBANKA_093670	6
ENSG00000083750	PBANKA_093890	6
ENSG00000083750	PBANKA_093960	6
ENSG00000123992	PBANKA_130060	6
ENSG00000140990	PBANKA_130600	6
ENSG00000125531	PBANKA_130880	6
ENSG00000123143	PBANKA_130960	6
ENSG00000172893	PBANKA_131000	6
ENSG00000103642	PBANKA_131000	6
ENSG00000160712	PBANKA_131100	6
ENSG00000083750	PBANKA_131100	6
ENSG00000129197	PBANKA_131340	6
ENSG00000123610	PBANKA_131410	6
ENSG00000123992	PBANKA_131800	6
ENSG00000132361	PBANKA_132290	6
ENSG00000123064	PBANKA_132650	6
ENSG00000204344	PBANKA_134800	6
ENSG00000123992	PBANKA_135160	6
ENSG00000126107	PBANKA_135280	6
ENSG00000181038	PBANKA_135640	6
ENSG00000132361	PBANKA_135950	6
ENSG00000185105	PBANKA_136070	6
ENSG00000132361	PBANKA_136090	6
ENSG00000188162	PBANKA_010230	6
ENSG00000083750	PBANKA_010920	6
ENSG00000181038	PBANKA_120340	6
ENSG00000138028	PBANKA_120770	6
ENSG00000181038	PBANKA_120850	6
ENSG00000185105	PBANKA_121380	6
ENSG00000132361	PBANKA_121740	6
ENSG00000149636	PBANKA_122070	6
ENSG00000131067	PBANKA_122240	6
ENSG00000198856	PBANKA_122240	6
ENSG00000148158	PBANKA_122240	6
ENSG00000185614	PBANKA_122240	6
ENSG00000134954	PBANKA_122240	6
ENSG00000179715	PBANKA_122240	6
ENSG00000159753	PBANKA_122240	6
ENSG00000064763	PBANKA_122240	6
ENSG00000187240	PBANKA_122240	6
ENSG00000179364	PBANKA_122240	6
ENSG00000102245	PBANKA_122240	6
ENSG00000108262	PBANKA_122240	6
ENSG00000198851	PBANKA_122240	6
ENSG00000173418	PBANKA_123005	6
ENSG00000169814	PBANKA_123005	6
ENSG00000185105	PBANKA_123940	6
ENSG00000149294	PBANKA_124300	6
ENSG00000132361	PBANKA_124370	6
ENSG00000163655	PBANKA_124470	6
ENSG00000136250	PBANKA_060050	6
ENSG00000172037	PBANKA_060290	6
ENSG00000132361	PBANKA_060440	6
ENSG00000123610	PBANKA_060730	6
ENSG00000132361	PBANKA_061250	6
ENSG00000132361	PBANKA_061440	6
ENSG00000163655	PBANKA_061470	6
ENSG00000167895	PBANKA_062010	6
ENSG00000112658	PBANKA_062010	6
ENSG00000105401	PBANKA_030700	6
ENSG00000083750	PBANKA_030940	6
ENSG00000132361	PBANKA_031130	6
ENSG00000083750	PBANKA_050320	6
ENSG00000178814	PBANKA_050640	6
ENSG00000132361	PBANKA_050640	6
ENSG00000125531	PBANKA_050640	6
ENSG00000019582	PBANKA_051440	6
ENSG00000083635	PBANKA_051810	6
ENSG00000112651	PBANKA_051810	6
ENSG00000158545	PBANKA_051810	6
ENSG00000166321	PBANKA_051810	6
ENSG00000083750	PBANKA_051990	6
ENSG00000083750	PBANKA_052130	6
ENSG00000005379	PBANKA_052350	6
ENSG00000123064	PBANKA_081880	6
ENSG00000172037	PBANKA_081940	6
ENSG00000188162	PBANKA_082280	6
ENSG00000130159	PBANKA_082410	6
ENSG00000132361	PBANKA_083460	6
ENSG00000105401	PBANKA_083580	6
ENSG00000083750	PBANKA_083600	6
ENSG00000105401	PBANKA_100090	6
ENSG00000099991	PBANKA_100410	6
ENSG00000167895	PBANKA_100410	6
ENSG00000013523	PBANKA_100410	6
ENSG00000095319	PBANKA_100410	6
ENSG00000183134	PBANKA_100410	6
ENSG00000159753	PBANKA_100410	6
ENSG00000141504	PBANKA_101030	6
ENSG00000181038	PBANKA_101620	6
ENSG00000136522	PBANKA_101620	6
ENSG00000083750	PBANKA_101970	6
ENSG00000149782	PBANKA_102080	6
ENSG00000132361	PBANKA_102270	6
ENSG00000125531	PBANKA_102270	6
ENSG00000169609	PBANKA_102520	6
ENSG00000132361	PBANKA_102760	6
ENSG00000132361	PBANKA_103280	6
ENSG00000123064	PBANKA_103280	6
ENSG00000083750	PBANKA_103600	6
ENSG00000132361	PBANKA_110560	6
ENSG00000130159	PBANKA_110740	6
ENSG00000141698	PBANKA_110740	6
ENSG00000132361	PBANKA_111470	6
ENSG00000132361	PBANKA_111800	6
ENSG00000263001	PBANKA_111890	6
ENSG00000105401	PBANKA_112070	6
ENSG00000083750	PBANKA_112270	6
ENSG00000123064	PBANKA_112370	6
ENSG00000123064	PBANKA_113120	6
ENSG00000141698	PBANKA_113200	6
ENSG00000172037	PBANKA_113360	6
ENSG00000123992	PBANKA_113900	6
ENSG00000130733	PBANKA_041560	6
ENSG00000083750	PBANKA_041630	6
ENSG00000083750	PBANKA_041740	6
ENSG00000174842	PBANKA_070640	6
ENSG00000119723	PBANKA_071160	6
ENSG00000083750	PBANKA_071210	6
ENSG00000163655	PBANKA_071360	6
ENSG00000123064	PBANKA_071580	6
ENSG00000110719	PBANKA_072190	6
ENSG00000132361	PBANKA_021080	6
ENSG00000125531	PBANKA_021080	6
ENSG00000178814	PBANKA_021160	6
ENSG00000032742	PBANKA_140100	5
ENSG00000129197	PBANKA_140100	5
ENSG00000151665	PBANKA_140100	5
ENSG00000034533	PBANKA_140100	5
ENSG00000163902	PBANKA_140100	5
ENSG00000250510	PBANKA_140110	5
ENSG00000130159	PBANKA_140120	5
ENSG00000161016	PBANKA_140120	5
ENSG00000178163	PBANKA_140190	5
ENSG00000140471	PBANKA_140190	5
ENSG00000227500	PBANKA_140280	5
ENSG00000132361	PBANKA_140280	5
ENSG00000125531	PBANKA_140280	5
ENSG00000159792	PBANKA_140310	5
ENSG00000143552	PBANKA_140360	5
ENSG00000184840	PBANKA_140530	5
ENSG00000204160	PBANKA_140530	5
ENSG00000123610	PBANKA_140560	5
ENSG00000160051	PBANKA_140590	5
ENSG00000173991	PBANKA_140590	5
ENSG00000197136	PBANKA_140590	5
ENSG00000123064	PBANKA_140590	5
ENSG00000163956	PBANKA_140680	5
ENSG00000143552	PBANKA_140700	5
ENSG00000089693	PBANKA_140750	5
ENSG00000136770	PBANKA_140760	5
ENSG00000105401	PBANKA_140800	5
ENSG00000175467	PBANKA_140800	5
ENSG00000185896	PBANKA_140880	5
ENSG00000113732	PBANKA_140890	5
ENSG00000100596	PBANKA_140890	5
ENSG00000089693	PBANKA_140990	5
ENSG00000104805	PBANKA_140990	5
ENSG00000127948	PBANKA_140990	5
ENSG00000132361	PBANKA_141160	5
ENSG00000143552	PBANKA_141200	5
ENSG00000083750	PBANKA_141220	5
ENSG00000123143	PBANKA_141350	5
ENSG00000105737	PBANKA_141350	5
ENSG00000132361	PBANKA_141350	5
ENSG00000196453	PBANKA_141350	5
ENSG00000163655	PBANKA_141360	5
ENSG00000110719	PBANKA_141390	5
ENSG00000115307	PBANKA_141390	5
ENSG00000083750	PBANKA_141460	5
ENSG00000221983	PBANKA_141580	5
ENSG00000140990	PBANKA_141580	5
ENSG00000105401	PBANKA_141630	5
ENSG00000110011	PBANKA_141640	5
ENSG00000105401	PBANKA_141640	5
ENSG00000067836	PBANKA_141640	5
ENSG00000105618	PBANKA_141650	5
ENSG00000136522	PBANKA_141760	5
ENSG00000100568	PBANKA_141760	5
ENSG00000173264	PBANKA_141810	5
ENSG00000123064	PBANKA_141810	5
ENSG00000177732	PBANKA_141820	5
ENSG00000173264	PBANKA_141820	5
ENSG00000089693	PBANKA_141830	5
ENSG00000127948	PBANKA_141830	5
ENSG00000187566	PBANKA_141840	5
ENSG00000173991	PBANKA_141840	5
ENSG00000227500	PBANKA_141840	5
ENSG00000105229	PBANKA_141840	5
ENSG00000123064	PBANKA_141840	5
ENSG00000125531	PBANKA_141840	5
ENSG00000143552	PBANKA_141910	5
ENSG00000018280	PBANKA_142010	5
ENSG00000127884	PBANKA_142020	5
ENSG00000185105	PBANKA_142020	5
ENSG00000110011	PBANKA_142050	5
ENSG00000130159	PBANKA_142050	5
ENSG00000185753	PBANKA_142090	5
ENSG00000081386	PBANKA_142120	5
ENSG00000163655	PBANKA_142200	5
ENSG00000178814	PBANKA_142210	5
ENSG00000123064	PBANKA_142210	5
ENSG00000182718	PBANKA_142320	5
ENSG00000221983	PBANKA_142330	5
ENSG00000123349	PBANKA_142330	5
ENSG00000155287	PBANKA_142350	5
ENSG00000136770	PBANKA_142360	5
ENSG00000110719	PBANKA_142420	5
ENSG00000083750	PBANKA_142460	5
ENSG00000105401	PBANKA_142480	5
ENSG00000118197	PBANKA_142480	5
ENSG00000163156	PBANKA_142480	5
ENSG00000067836	PBANKA_142480	5
ENSG00000158552	PBANKA_142480	5
ENSG00000173264	PBANKA_142570	5
ENSG00000132361	PBANKA_142580	5
ENSG00000166685	PBANKA_142580	5
ENSG00000123064	PBANKA_142580	5
ENSG00000108344	PBANKA_142630	5
ENSG00000089693	PBANKA_142630	5
ENSG00000105401	PBANKA_142630	5
ENSG00000104805	PBANKA_142630	5
ENSG00000213928	PBANKA_142630	5
ENSG00000127948	PBANKA_142630	5
ENSG00000152766	PBANKA_142630	5
ENSG00000110719	PBANKA_142630	5
ENSG00000163956	PBANKA_142630	5
ENSG00000173264	PBANKA_142640	5
ENSG00000187566	PBANKA_142740	5
ENSG00000105229	PBANKA_142740	5
ENSG00000213977	PBANKA_142780	5
ENSG00000168612	PBANKA_142780	5
ENSG00000033100	PBANKA_142810	5
ENSG00000166527	PBANKA_142890	5
ENSG00000123689	PBANKA_142890	5
ENSG00000170791	PBANKA_142960	5
ENSG00000163956	PBANKA_142960	5
ENSG00000163956	PBANKA_143040	5
ENSG00000140990	PBANKA_143070	5
ENSG00000100226	PBANKA_143210	5
ENSG00000168010	PBANKA_143210	5
ENSG00000127948	PBANKA_143210	5
ENSG00000083750	PBANKA_143210	5
ENSG00000106348	PBANKA_143210	5
ENSG00000145569	PBANKA_143220	5
ENSG00000137207	PBANKA_143250	5
ENSG00000139180	PBANKA_143250	5
ENSG00000130159	PBANKA_143280	5
ENSG00000141698	PBANKA_143280	5
ENSG00000100226	PBANKA_143310	5
ENSG00000133275	PBANKA_143310	5
ENSG00000198909	PBANKA_143310	5
ENSG00000204427	PBANKA_143310	5
ENSG00000105401	PBANKA_143310	5
ENSG00000167716	PBANKA_143310	5
ENSG00000104142	PBANKA_143310	5
ENSG00000213928	PBANKA_143310	5
ENSG00000100106	PBANKA_143310	5
ENSG00000165006	PBANKA_143310	5
ENSG00000109270	PBANKA_143310	5
ENSG00000180353	PBANKA_143310	5
ENSG00000110719	PBANKA_143310	5
ENSG00000106348	PBANKA_143310	5
ENSG00000153187	PBANKA_143310	5
ENSG00000113240	PBANKA_143310	5
ENSG00000197136	PBANKA_143350	5
ENSG00000159063	PBANKA_143390	5
ENSG00000181038	PBANKA_143390	5
ENSG00000122034	PBANKA_143390	5
ENSG00000103121	PBANKA_143390	5
ENSG00000130159	PBANKA_143390	5
ENSG00000169814	PBANKA_143390	5
ENSG00000130733	PBANKA_143390	5
ENSG00000123992	PBANKA_143390	5
ENSG00000149091	PBANKA_143420	5
ENSG00000067836	PBANKA_143470	5
ENSG00000100991	PBANKA_143510	5
ENSG00000197746	PBANKA_143510	5
ENSG00000179071	PBANKA_143560	5
ENSG00000249715	PBANKA_143560	5
ENSG00000132361	PBANKA_143570	5
ENSG00000143552	PBANKA_143790	5
ENSG00000164587	PBANKA_143830	5
ENSG00000170035	PBANKA_143830	5
ENSG00000158850	PBANKA_143830	5
ENSG00000123064	PBANKA_143850	5
ENSG00000140990	PBANKA_143860	5
ENSG00000153048	PBANKA_143920	5
ENSG00000181038	PBANKA_143960	5
ENSG00000122034	PBANKA_143960	5
ENSG00000129197	PBANKA_143960	5
ENSG00000103121	PBANKA_143960	5
ENSG00000111237	PBANKA_143960	5
ENSG00000174173	PBANKA_143960	5
ENSG00000155368	PBANKA_143960	5
ENSG00000198034	PBANKA_143960	5
ENSG00000104047	PBANKA_143960	5
ENSG00000148308	PBANKA_143960	5
ENSG00000117395	PBANKA_143960	5
ENSG00000169814	PBANKA_143960	5
ENSG00000130733	PBANKA_143960	5
ENSG00000224877	PBANKA_143960	5
ENSG00000138663	PBANKA_143960	5
ENSG00000084090	PBANKA_143960	5
ENSG00000129480	PBANKA_143960	5
ENSG00000230124	PBANKA_143960	5
ENSG00000123992	PBANKA_143960	5
ENSG00000148688	PBANKA_143960	5
ENSG00000085377	PBANKA_143970	5
ENSG00000133597	PBANKA_143970	5
ENSG00000145569	PBANKA_143980	5
ENSG00000134330	PBANKA_144010	5
ENSG00000183134	PBANKA_144050	5
ENSG00000249715	PBANKA_144050	5
ENSG00000100605	PBANKA_144050	5
ENSG00000185105	PBANKA_144100	5
ENSG00000185105	PBANKA_144110	5
ENSG00000181038	PBANKA_144240	5
ENSG00000155368	PBANKA_144240	5
ENSG00000143198	PBANKA_144240	5
ENSG00000148688	PBANKA_144240	5
ENSG00000182718	PBANKA_144250	5
ENSG00000130159	PBANKA_144250	5
ENSG00000143222	PBANKA_144250	5
ENSG00000100100	PBANKA_144360	5
ENSG00000105204	PBANKA_144450	5
ENSG00000163956	PBANKA_144470	5
ENSG00000105401	PBANKA_144520	5
ENSG00000177885	PBANKA_144520	5
ENSG00000163956	PBANKA_144520	5
ENSG00000132622	PBANKA_144560	5
ENSG00000169814	PBANKA_144560	5
ENSG00000161057	PBANKA_144560	5
ENSG00000011260	PBANKA_144560	5
ENSG00000143552	PBANKA_144600	5
ENSG00000132361	PBANKA_144670	5
ENSG00000125531	PBANKA_144670	5
ENSG00000132361	PBANKA_144700	5
ENSG00000123064	PBANKA_144700	5
ENSG00000069998	PBANKA_144710	5
ENSG00000169718	PBANKA_144710	5
ENSG00000089693	PBANKA_144710	5
ENSG00000157873	PBANKA_144710	5
ENSG00000105401	PBANKA_144710	5
ENSG00000101150	PBANKA_144710	5
ENSG00000175416	PBANKA_144710	5
ENSG00000213928	PBANKA_144710	5
ENSG00000196419	PBANKA_144710	5
ENSG00000158019	PBANKA_144710	5
ENSG00000116691	PBANKA_144710	5
ENSG00000244045	PBANKA_144710	5
ENSG00000161036	PBANKA_144710	5
ENSG00000018280	PBANKA_144710	5
ENSG00000149923	PBANKA_144710	5
ENSG00000143552	PBANKA_144800	5
ENSG00000068120	PBANKA_144810	5
ENSG00000105401	PBANKA_144850	5
ENSG00000067836	PBANKA_144850	5
ENSG00000239474	PBANKA_144980	5
ENSG00000185105	PBANKA_144980	5
ENSG00000173264	PBANKA_145040	5
ENSG00000177732	PBANKA_145120	5
ENSG00000261221	PBANKA_145120	5
ENSG00000166527	PBANKA_145120	5
ENSG00000132361	PBANKA_145190	5
ENSG00000169609	PBANKA_145210	5
ENSG00000105401	PBANKA_145210	5
ENSG00000139180	PBANKA_145210	5
ENSG00000120533	PBANKA_145250	5
ENSG00000185105	PBANKA_145270	5
ENSG00000160051	PBANKA_145290	5
ENSG00000178814	PBANKA_145290	5
ENSG00000132361	PBANKA_145290	5
ENSG00000123064	PBANKA_145290	5
ENSG00000125531	PBANKA_145290	5
ENSG00000185614	PBANKA_145390	5
ENSG00000132361	PBANKA_145390	5
ENSG00000159792	PBANKA_145390	5
ENSG00000123610	PBANKA_145440	5
ENSG00000159792	PBANKA_145470	5
ENSG00000123064	PBANKA_145470	5
ENSG00000129197	PBANKA_145520	5
ENSG00000130159	PBANKA_145520	5
ENSG00000169814	PBANKA_145520	5
ENSG00000161016	PBANKA_145520	5
ENSG00000141698	PBANKA_145520	5
ENSG00000117479	PBANKA_145580	5
ENSG00000136770	PBANKA_145610	5
ENSG00000136770	PBANKA_145620	5
ENSG00000185105	PBANKA_145640	5
ENSG00000053372	PBANKA_145670	5
ENSG00000166527	PBANKA_145670	5
ENSG00000107672	PBANKA_145670	5
ENSG00000177732	PBANKA_145770	5
ENSG00000204576	PBANKA_145770	5
ENSG00000188162	PBANKA_145790	5
ENSG00000179071	PBANKA_145790	5
ENSG00000161533	PBANKA_145800	5
ENSG00000152766	PBANKA_145800	5
ENSG00000083750	PBANKA_145800	5
ENSG00000126759	PBANKA_145800	5
ENSG00000123064	PBANKA_145820	5
ENSG00000104946	PBANKA_145850	5
ENSG00000083750	PBANKA_145970	5
ENSG00000160712	PBANKA_146080	5
ENSG00000131069	PBANKA_146110	5
ENSG00000105401	PBANKA_146110	5
ENSG00000083750	PBANKA_146160	5
ENSG00000129197	PBANKA_146200	5
ENSG00000182552	PBANKA_146200	5
ENSG00000185105	PBANKA_146250	5
ENSG00000139180	PBANKA_146270	5
ENSG00000103160	PBANKA_146280	5
ENSG00000185105	PBANKA_146280	5
ENSG00000101457	PBANKA_146310	5
ENSG00000092010	PBANKA_146310	5
ENSG00000161016	PBANKA_146350	5
ENSG00000115307	PBANKA_146350	5
ENSG00000136770	PBANKA_146360	5
ENSG00000152766	PBANKA_146450	5
ENSG00000168301	PBANKA_146460	5
ENSG00000184840	PBANKA_146460	5
ENSG00000161016	PBANKA_146460	5
ENSG00000129219	PBANKA_146470	5
ENSG00000136770	PBANKA_090120	5
ENSG00000149782	PBANKA_090220	5
ENSG00000132361	PBANKA_090220	5
ENSG00000123064	PBANKA_090220	5
ENSG00000177427	PBANKA_090330	5
ENSG00000129219	PBANKA_090350	5
ENSG00000132361	PBANKA_090530	5
ENSG00000123064	PBANKA_090530	5
ENSG00000105401	PBANKA_090570	5
ENSG00000166685	PBANKA_090570	5
ENSG00000110719	PBANKA_090570	5
ENSG00000149782	PBANKA_090580	5
ENSG00000198851	PBANKA_090580	5
ENSG00000136770	PBANKA_090640	5
ENSG00000172354	PBANKA_090660	5
ENSG00000092010	PBANKA_090660	5
ENSG00000173991	PBANKA_090680	5
ENSG00000227500	PBANKA_090680	5
ENSG00000197136	PBANKA_090680	5
ENSG00000169609	PBANKA_090690	5
ENSG00000123610	PBANKA_090690	5
ENSG00000125531	PBANKA_090700	5
ENSG00000173991	PBANKA_090750	5
ENSG00000145569	PBANKA_090750	5
ENSG00000152766	PBANKA_090910	5
ENSG00000204344	PBANKA_090920	5
ENSG00000105401	PBANKA_090920	5
ENSG00000064547	PBANKA_090920	5
ENSG00000126107	PBANKA_090970	5
ENSG00000132361	PBANKA_090970	5
ENSG00000117419	PBANKA_090980	5
ENSG00000114654	PBANKA_090980	5
ENSG00000144357	PBANKA_091000	5
ENSG00000242732	PBANKA_091010	5
ENSG00000240764	PBANKA_091030	5
ENSG00000188162	PBANKA_091110	5
ENSG00000188021	PBANKA_091110	5
ENSG00000102699	PBANKA_091110	5
ENSG00000143126	PBANKA_091110	5
ENSG00000157483	PBANKA_091110	5
ENSG00000174744	PBANKA_091140	5
ENSG00000100568	PBANKA_091140	5
ENSG00000105401	PBANKA_091180	5
ENSG00000110719	PBANKA_091180	5
ENSG00000175348	PBANKA_091200	5
ENSG00000178163	PBANKA_091200	5
ENSG00000169814	PBANKA_091200	5
ENSG00000083750	PBANKA_091200	5
ENSG00000185896	PBANKA_091270	5
ENSG00000132361	PBANKA_091300	5
ENSG00000105355	PBANKA_091370	5
ENSG00000136250	PBANKA_091380	5
ENSG00000151665	PBANKA_091380	5
ENSG00000130159	PBANKA_091380	5
ENSG00000156042	PBANKA_091380	5
ENSG00000105401	PBANKA_091420	5
ENSG00000163956	PBANKA_091420	5
ENSG00000132361	PBANKA_091490	5
ENSG00000169609	PBANKA_091530	5
ENSG00000151665	PBANKA_091530	5
ENSG00000130159	PBANKA_091530	5
ENSG00000139180	PBANKA_091530	5
ENSG00000111481	PBANKA_091530	5
ENSG00000227500	PBANKA_091590	5
ENSG00000132361	PBANKA_091700	5
ENSG00000125531	PBANKA_091700	5
ENSG00000159792	PBANKA_091710	5
ENSG00000185896	PBANKA_091740	5
ENSG00000136770	PBANKA_091800	5
ENSG00000188162	PBANKA_091880	5
ENSG00000125531	PBANKA_091890	5
ENSG00000204344	PBANKA_091910	5
ENSG00000105401	PBANKA_091910	5
ENSG00000136770	PBANKA_091910	5
ENSG00000149923	PBANKA_091910	5
ENSG00000143552	PBANKA_091960	5
ENSG00000188162	PBANKA_091990	5
ENSG00000102699	PBANKA_091990	5
ENSG00000168032	PBANKA_091990	5
ENSG00000126464	PBANKA_091990	5
ENSG00000172037	PBANKA_092130	5
ENSG00000130159	PBANKA_092230	5
ENSG00000105401	PBANKA_092340	5
ENSG00000104805	PBANKA_092340	5
ENSG00000127948	PBANKA_092340	5
ENSG00000149923	PBANKA_092340	5
ENSG00000090316	PBANKA_092350	5
ENSG00000105401	PBANKA_092350	5
ENSG00000181038	PBANKA_092400	5
ENSG00000161533	PBANKA_092400	5
ENSG00000122034	PBANKA_092400	5
ENSG00000129197	PBANKA_092400	5
ENSG00000169814	PBANKA_092400	5
ENSG00000134330	PBANKA_092400	5
ENSG00000172037	PBANKA_092410	5
ENSG00000106976	PBANKA_092410	5
ENSG00000153823	PBANKA_092410	5
ENSG00000130159	PBANKA_092420	5
ENSG00000152766	PBANKA_092430	5
ENSG00000143552	PBANKA_092460	5
ENSG00000141504	PBANKA_092530	5
ENSG00000169740	PBANKA_092530	5
ENSG00000096080	PBANKA_092530	5
ENSG00000161016	PBANKA_092530	5
ENSG00000130159	PBANKA_092610	5
ENSG00000132622	PBANKA_092620	5
ENSG00000123146	PBANKA_092670	5
ENSG00000177885	PBANKA_092670	5
ENSG00000175110	PBANKA_092720	5
ENSG00000100802	PBANKA_092720	5
ENSG00000166199	PBANKA_092720	5
ENSG00000080608	PBANKA_092720	5
ENSG00000138709	PBANKA_092720	5
ENSG00000132423	PBANKA_092720	5
ENSG00000103037	PBANKA_092720	5
ENSG00000145936	PBANKA_092720	5
ENSG00000111237	PBANKA_092720	5
ENSG00000164978	PBANKA_092720	5
ENSG00000005175	PBANKA_092720	5
ENSG00000164654	PBANKA_092720	5
ENSG00000156709	PBANKA_092720	5
ENSG00000140950	PBANKA_092720	5
ENSG00000067836	PBANKA_092720	5
ENSG00000084090	PBANKA_092720	5
ENSG00000129480	PBANKA_092720	5
ENSG00000120832	PBANKA_092720	5
ENSG00000074201	PBANKA_092720	5
ENSG00000163328	PBANKA_092720	5
ENSG00000172456	PBANKA_092720	5
ENSG00000129197	PBANKA_092830	5
ENSG00000151665	PBANKA_092830	5
ENSG00000161016	PBANKA_092830	5
ENSG00000183134	PBANKA_092890	5
ENSG00000104805	PBANKA_093120	5
ENSG00000174744	PBANKA_093120	5
ENSG00000105355	PBANKA_093130	5
ENSG00000132361	PBANKA_093150	5
ENSG00000160051	PBANKA_093290	5
ENSG00000132361	PBANKA_093290	5
ENSG00000170265	PBANKA_093290	5
ENSG00000123064	PBANKA_093290	5
ENSG00000183186	PBANKA_093310	5
ENSG00000145506	PBANKA_093310	5
ENSG00000158022	PBANKA_093310	5
ENSG00000169609	PBANKA_093400	5
ENSG00000070495	PBANKA_093450	5
ENSG00000100284	PBANKA_093450	5
ENSG00000105401	PBANKA_093450	5
ENSG00000172638	PBANKA_093450	5
ENSG00000172893	PBANKA_093450	5
ENSG00000174744	PBANKA_093450	5
ENSG00000106348	PBANKA_093450	5
ENSG00000011422	PBANKA_093450	5
ENSG00000126107	PBANKA_093510	5
ENSG00000132361	PBANKA_093590	5
ENSG00000173264	PBANKA_093630	5
ENSG00000143552	PBANKA_093650	5
ENSG00000169609	PBANKA_093670	5
ENSG00000181038	PBANKA_093670	5
ENSG00000122034	PBANKA_093670	5
ENSG00000139180	PBANKA_093670	5
ENSG00000134330	PBANKA_093670	5
ENSG00000114316	PBANKA_093730	5
ENSG00000163956	PBANKA_093730	5
ENSG00000204936	PBANKA_093740	5
ENSG00000125834	PBANKA_093820	5
ENSG00000221983	PBANKA_093960	5
ENSG00000123349	PBANKA_093960	5
ENSG00000132361	PBANKA_094050	5
ENSG00000125531	PBANKA_094050	5
ENSG00000158019	PBANKA_094110	5
ENSG00000185236	PBANKA_094110	5
ENSG00000166685	PBANKA_094140	5
ENSG00000145569	PBANKA_094170	5
ENSG00000120820	PBANKA_094230	5
ENSG00000130733	PBANKA_094280	5
ENSG00000067836	PBANKA_094280	5
ENSG00000184840	PBANKA_094320	5
ENSG00000100441	PBANKA_094320	5
ENSG00000083750	PBANKA_094360	5
ENSG00000129197	PBANKA_130060	5
ENSG00000007376	PBANKA_130060	5
ENSG00000184840	PBANKA_130060	5
ENSG00000130733	PBANKA_130060	5
ENSG00000140950	PBANKA_130060	5
ENSG00000116691	PBANKA_130060	5
ENSG00000173264	PBANKA_130100	5
ENSG00000100991	PBANKA_130110	5
ENSG00000197746	PBANKA_130150	5
ENSG00000123610	PBANKA_130300	5
ENSG00000093010	PBANKA_130310	5
ENSG00000089693	PBANKA_130310	5
ENSG00000101150	PBANKA_130310	5
ENSG00000011009	PBANKA_130310	5
ENSG00000182718	PBANKA_130310	5
ENSG00000110719	PBANKA_130310	5
ENSG00000158552	PBANKA_130310	5
ENSG00000115307	PBANKA_130310	5
ENSG00000123992	PBANKA_130310	5
ENSG00000149923	PBANKA_130310	5
ENSG00000105401	PBANKA_130320	5
ENSG00000126107	PBANKA_130400	5
ENSG00000129219	PBANKA_130460	5
ENSG00000130669	PBANKA_130480	5
ENSG00000188162	PBANKA_130540	5
ENSG00000165072	PBANKA_130540	5
ENSG00000179071	PBANKA_130540	5
ENSG00000104881	PBANKA_130540	5
ENSG00000249715	PBANKA_130540	5
ENSG00000145569	PBANKA_130600	5
ENSG00000105229	PBANKA_130600	5
ENSG00000083750	PBANKA_130680	5
ENSG00000142546	PBANKA_130680	5
ENSG00000132361	PBANKA_130870	5
ENSG00000125531	PBANKA_130870	5
ENSG00000173264	PBANKA_130880	5
ENSG00000132361	PBANKA_130880	5
ENSG00000123064	PBANKA_130880	5
ENSG00000071553	PBANKA_130940	5
ENSG00000165502	PBANKA_130950	5
ENSG00000130159	PBANKA_130950	5
ENSG00000161016	PBANKA_130950	5
ENSG00000120742	PBANKA_130950	5
ENSG00000115307	PBANKA_130950	5
ENSG00000143222	PBANKA_130950	5
ENSG00000160051	PBANKA_130960	5
ENSG00000149782	PBANKA_130960	5
ENSG00000100991	PBANKA_130960	5
ENSG00000178814	PBANKA_130960	5
ENSG00000185896	PBANKA_130960	5
ENSG00000132361	PBANKA_130960	5
ENSG00000197746	PBANKA_130960	5
ENSG00000179562	PBANKA_130960	5
ENSG00000072958	PBANKA_130960	5
ENSG00000105401	PBANKA_131000	5
ENSG00000103496	PBANKA_131000	5
ENSG00000100767	PBANKA_131100	5
ENSG00000161533	PBANKA_131100	5
ENSG00000090316	PBANKA_131100	5
ENSG00000156050	PBANKA_131100	5
ENSG00000178163	PBANKA_131100	5
ENSG00000143409	PBANKA_131100	5
ENSG00000171700	PBANKA_131100	5
ENSG00000166527	PBANKA_131210	5
ENSG00000105401	PBANKA_131230	5
ENSG00000184840	PBANKA_131230	5
ENSG00000139508	PBANKA_131260	5
ENSG00000163655	PBANKA_131260	5
ENSG00000181038	PBANKA_131300	5
ENSG00000139180	PBANKA_131300	5
ENSG00000105355	PBANKA_131330	5
ENSG00000130733	PBANKA_131340	5
ENSG00000140950	PBANKA_131340	5
ENSG00000103274	PBANKA_131340	5
ENSG00000123610	PBANKA_131400	5
ENSG00000105401	PBANKA_131410	5
ENSG00000152766	PBANKA_131490	5
ENSG00000204936	PBANKA_131490	5
ENSG00000143552	PBANKA_131550	5
ENSG00000136250	PBANKA_131560	5
ENSG00000163156	PBANKA_131560	5
ENSG00000185896	PBANKA_131620	5
ENSG00000083750	PBANKA_131630	5
ENSG00000117318	PBANKA_131680	5
ENSG00000173264	PBANKA_131710	5
ENSG00000168612	PBANKA_131710	5
ENSG00000052723	PBANKA_131710	5
ENSG00000100991	PBANKA_131730	5
ENSG00000169609	PBANKA_131760	5
ENSG00000129197	PBANKA_131760	5
ENSG00000128463	PBANKA_131760	5
ENSG00000169814	PBANKA_131760	5
ENSG00000139180	PBANKA_131760	5
ENSG00000198055	PBANKA_131800	5
ENSG00000175467	PBANKA_131800	5
ENSG00000167716	PBANKA_131800	5
ENSG00000136279	PBANKA_131800	5
ENSG00000213928	PBANKA_131800	5
ENSG00000184281	PBANKA_131800	5
ENSG00000110719	PBANKA_131800	5
ENSG00000104805	PBANKA_131810	5
ENSG00000163956	PBANKA_131810	5
ENSG00000077549	PBANKA_131910	5
ENSG00000213928	PBANKA_131910	5
ENSG00000185105	PBANKA_131970	5
ENSG00000163956	PBANKA_132040	5
ENSG00000136770	PBANKA_132050	5
ENSG00000143552	PBANKA_132120	5
ENSG00000129219	PBANKA_132130	5
ENSG00000129219	PBANKA_132250	5
ENSG00000089693	PBANKA_132300	5
ENSG00000125531	PBANKA_132390	5
ENSG00000100991	PBANKA_132410	5
ENSG00000187566	PBANKA_132470	5
ENSG00000227500	PBANKA_132470	5
ENSG00000105229	PBANKA_132470	5
ENSG00000129197	PBANKA_132600	5
ENSG00000155368	PBANKA_132600	5
ENSG00000161016	PBANKA_132600	5
ENSG00000187566	PBANKA_132770	5
ENSG00000160051	PBANKA_132770	5
ENSG00000173991	PBANKA_132770	5
ENSG00000227500	PBANKA_132770	5
ENSG00000132361	PBANKA_132770	5
ENSG00000214357	PBANKA_132770	5
ENSG00000105229	PBANKA_132770	5
ENSG00000159792	PBANKA_132770	5
ENSG00000179562	PBANKA_132770	5
ENSG00000123064	PBANKA_132770	5
ENSG00000126107	PBANKA_132780	5
ENSG00000083750	PBANKA_132800	5
ENSG00000104805	PBANKA_132810	5
ENSG00000185896	PBANKA_132810	5
ENSG00000132361	PBANKA_132820	5
ENSG00000185896	PBANKA_132890	5
ENSG00000169609	PBANKA_132980	5
ENSG00000105401	PBANKA_133010	5
ENSG00000136279	PBANKA_133010	5
ENSG00000130159	PBANKA_133030	5
ENSG00000185105	PBANKA_133060	5
ENSG00000188162	PBANKA_133090	5
ENSG00000117419	PBANKA_133340	5
ENSG00000145569	PBANKA_133430	5
ENSG00000105401	PBANKA_133530	5
ENSG00000175467	PBANKA_133530	5
ENSG00000136279	PBANKA_133530	5
ENSG00000011260	PBANKA_133540	5
ENSG00000149781	PBANKA_133670	5
ENSG00000110011	PBANKA_133670	5
ENSG00000088833	PBANKA_133670	5
ENSG00000169718	PBANKA_133670	5
ENSG00000089693	PBANKA_133670	5
ENSG00000105401	PBANKA_133670	5
ENSG00000175416	PBANKA_133670	5
ENSG00000158019	PBANKA_133670	5
ENSG00000110719	PBANKA_133670	5
ENSG00000163956	PBANKA_133670	5
ENSG00000149923	PBANKA_133670	5
ENSG00000187051	PBANKA_133700	5
ENSG00000130733	PBANKA_133700	5
ENSG00000161016	PBANKA_133700	5
ENSG00000034533	PBANKA_133700	5
ENSG00000104805	PBANKA_133720	5
ENSG00000163956	PBANKA_133720	5
ENSG00000143552	PBANKA_133800	5
ENSG00000105401	PBANKA_133910	5
ENSG00000187066	PBANKA_133950	5
ENSG00000110719	PBANKA_133950	5
ENSG00000092010	PBANKA_133990	5
ENSG00000184840	PBANKA_133990	5
ENSG00000134330	PBANKA_134150	5
ENSG00000100991	PBANKA_134190	5
ENSG00000077549	PBANKA_134190	5
ENSG00000100100	PBANKA_134380	5
ENSG00000136770	PBANKA_134380	5
ENSG00000151665	PBANKA_134400	5
ENSG00000166527	PBANKA_134450	5
ENSG00000204936	PBANKA_134450	5
ENSG00000105401	PBANKA_134460	5
ENSG00000088766	PBANKA_134460	5
ENSG00000067836	PBANKA_134460	5
ENSG00000117419	PBANKA_134480	5
ENSG00000158022	PBANKA_134550	5
ENSG00000187566	PBANKA_134570	5
ENSG00000182919	PBANKA_134580	5
ENSG00000032389	PBANKA_134580	5
ENSG00000105401	PBANKA_134610	5
ENSG00000104805	PBANKA_134670	5
ENSG00000136770	PBANKA_134670	5
ENSG00000136770	PBANKA_134760	5
ENSG00000112679	PBANKA_134800	5
ENSG00000070495	PBANKA_134800	5
ENSG00000170458	PBANKA_134800	5
ENSG00000105401	PBANKA_134800	5
ENSG00000159720	PBANKA_134800	5
ENSG00000136770	PBANKA_134800	5
ENSG00000158019	PBANKA_134800	5
ENSG00000149923	PBANKA_134800	5
ENSG00000130159	PBANKA_134830	5
ENSG00000130733	PBANKA_134830	5
ENSG00000185896	PBANKA_134950	5
ENSG00000123427	PBANKA_135020	5
ENSG00000164099	PBANKA_135040	5
ENSG00000143171	PBANKA_135040	5
ENSG00000185105	PBANKA_135040	5
ENSG00000104805	PBANKA_135070	5
ENSG00000105401	PBANKA_135120	5
ENSG00000169609	PBANKA_135130	5
ENSG00000181038	PBANKA_135130	5
ENSG00000169718	PBANKA_135130	5
ENSG00000129197	PBANKA_135130	5
ENSG00000166527	PBANKA_135130	5
ENSG00000179091	PBANKA_135130	5
ENSG00000175203	PBANKA_135130	5
ENSG00000182718	PBANKA_135130	5
ENSG00000130733	PBANKA_135130	5
ENSG00000161016	PBANKA_135130	5
ENSG00000134330	PBANKA_135130	5
ENSG00000158552	PBANKA_135130	5
ENSG00000115307	PBANKA_135130	5
ENSG00000111481	PBANKA_135130	5
ENSG00000172456	PBANKA_135130	5
ENSG00000169609	PBANKA_135160	5
ENSG00000129197	PBANKA_135160	5
ENSG00000136104	PBANKA_135160	5
ENSG00000169814	PBANKA_135160	5
ENSG00000159210	PBANKA_135160	5
ENSG00000161016	PBANKA_135160	5
ENSG00000111906	PBANKA_135160	5
ENSG00000134330	PBANKA_135160	5
ENSG00000111481	PBANKA_135160	5
ENSG00000161057	PBANKA_135160	5
ENSG00000166676	PBANKA_135160	5
ENSG00000131778	PBANKA_135160	5
ENSG00000198055	PBANKA_135190	5
ENSG00000105355	PBANKA_135190	5
ENSG00000105401	PBANKA_135190	5
ENSG00000071553	PBANKA_135190	5
ENSG00000113269	PBANKA_135190	5
ENSG00000067836	PBANKA_135190	5
ENSG00000105401	PBANKA_135200	5
ENSG00000064547	PBANKA_135200	5
ENSG00000112679	PBANKA_135270	5
ENSG00000105402	PBANKA_135270	5
ENSG00000155287	PBANKA_135270	5
ENSG00000184840	PBANKA_135270	5
ENSG00000136770	PBANKA_135270	5
ENSG00000151665	PBANKA_135270	5
ENSG00000100483	PBANKA_135270	5
ENSG00000160712	PBANKA_135270	5
ENSG00000083750	PBANKA_135270	5
ENSG00000126107	PBANKA_135320	5
ENSG00000188162	PBANKA_135390	5
ENSG00000165072	PBANKA_135390	5
ENSG00000102699	PBANKA_135390	5
ENSG00000168032	PBANKA_135390	5
ENSG00000112584	PBANKA_135390	5
ENSG00000185105	PBANKA_135390	5
ENSG00000249715	PBANKA_135390	5
ENSG00000089693	PBANKA_135440	5
ENSG00000105401	PBANKA_135440	5
ENSG00000104805	PBANKA_135440	5
ENSG00000136770	PBANKA_135440	5
ENSG00000163956	PBANKA_135440	5
ENSG00000149923	PBANKA_135440	5
ENSG00000161533	PBANKA_135450	5
ENSG00000089693	PBANKA_135450	5
ENSG00000136770	PBANKA_135450	5
ENSG00000160712	PBANKA_135450	5
ENSG00000139687	PBANKA_135480	5
ENSG00000136770	PBANKA_135500	5
ENSG00000126107	PBANKA_135570	5
ENSG00000145757	PBANKA_135640	5
ENSG00000122034	PBANKA_135640	5
ENSG00000129197	PBANKA_135640	5
ENSG00000136104	PBANKA_135640	5
ENSG00000134330	PBANKA_135640	5
ENSG00000078814	PBANKA_135730	5
ENSG00000244754	PBANKA_135800	5
ENSG00000221983	PBANKA_135900	5
ENSG00000105402	PBANKA_135900	5
ENSG00000204344	PBANKA_136010	5
ENSG00000170458	PBANKA_136010	5
ENSG00000146007	PBANKA_136010	5
ENSG00000105339	PBANKA_136010	5
ENSG00000104883	PBANKA_136010	5
ENSG00000105401	PBANKA_136010	5
ENSG00000175467	PBANKA_136010	5
ENSG00000136770	PBANKA_136010	5
ENSG00000163156	PBANKA_136010	5
ENSG00000149923	PBANKA_136010	5
ENSG00000169733	PBANKA_136030	5
ENSG00000112218	PBANKA_136050	5
ENSG00000154743	PBANKA_136050	5
ENSG00000168546	PBANKA_136070	5
ENSG00000148832	PBANKA_136080	5
ENSG00000006638	PBANKA_136140	5
ENSG00000132361	PBANKA_136160	5
ENSG00000125531	PBANKA_136160	5
ENSG00000129219	PBANKA_136170	5
ENSG00000125531	PBANKA_136270	5
ENSG00000204366	PBANKA_136320	5
ENSG00000111652	PBANKA_136330	5
ENSG00000184840	PBANKA_136330	5
ENSG00000136770	PBANKA_136420	5
ENSG00000077549	PBANKA_136510	5
ENSG00000185896	PBANKA_010080	5
ENSG00000054116	PBANKA_010090	5
ENSG00000105618	PBANKA_010160	5
ENSG00000155438	PBANKA_010160	5
ENSG00000100029	PBANKA_010160	5
ENSG00000244045	PBANKA_010160	5
ENSG00000164099	PBANKA_010230	5
ENSG00000185105	PBANKA_010230	5
ENSG00000169609	PBANKA_010330	5
ENSG00000185105	PBANKA_010400	5
ENSG00000169814	PBANKA_010480	5
ENSG00000123689	PBANKA_010480	5
ENSG00000204936	PBANKA_010480	5
ENSG00000083750	PBANKA_010490	5
ENSG00000177156	PBANKA_010520	5
ENSG00000168010	PBANKA_010520	5
ENSG00000123349	PBANKA_010530	5
ENSG00000149294	PBANKA_010620	5
ENSG00000163156	PBANKA_010770	5
ENSG00000188162	PBANKA_010870	5
ENSG00000179071	PBANKA_010870	5
ENSG00000169609	PBANKA_011120	5
ENSG00000160325	PBANKA_120070	5
ENSG00000132361	PBANKA_120230	5
ENSG00000123064	PBANKA_120230	5
ENSG00000125531	PBANKA_120230	5
ENSG00000104805	PBANKA_120240	5
ENSG00000173264	PBANKA_120280	5
ENSG00000129197	PBANKA_120340	5
ENSG00000067836	PBANKA_120340	5
ENSG00000172037	PBANKA_120430	5
ENSG00000110719	PBANKA_120610	5
ENSG00000105401	PBANKA_120620	5
ENSG00000163956	PBANKA_120620	5
ENSG00000018280	PBANKA_120620	5
ENSG00000169609	PBANKA_120630	5
ENSG00000120458	PBANKA_120630	5
ENSG00000104427	PBANKA_120640	5
ENSG00000156042	PBANKA_120670	5
ENSG00000156042	PBANKA_120700	5
ENSG00000172037	PBANKA_120750	5
ENSG00000135519	PBANKA_120750	5
ENSG00000100399	PBANKA_120770	5
ENSG00000105401	PBANKA_120810	5
ENSG00000108344	PBANKA_120850	5
ENSG00000123610	PBANKA_120870	5
ENSG00000123689	PBANKA_120870	5
ENSG00000132361	PBANKA_120970	5
ENSG00000077549	PBANKA_120990	5
ENSG00000105229	PBANKA_121030	5
ENSG00000105401	PBANKA_121100	5
ENSG00000135519	PBANKA_121100	5
ENSG00000169071	PBANKA_121100	5
ENSG00000141504	PBANKA_121100	5
ENSG00000105401	PBANKA_121130	5
ENSG00000123610	PBANKA_121130	5
ENSG00000110719	PBANKA_121130	5
ENSG00000187566	PBANKA_121140	5
ENSG00000227500	PBANKA_121140	5
ENSG00000123064	PBANKA_121140	5
ENSG00000130159	PBANKA_121150	5
ENSG00000161016	PBANKA_121150	5
ENSG00000123610	PBANKA_121190	5
ENSG00000184840	PBANKA_121230	5
ENSG00000132361	PBANKA_121290	5
ENSG00000117419	PBANKA_121290	5
ENSG00000123064	PBANKA_121290	5
ENSG00000143552	PBANKA_121320	5
ENSG00000173991	PBANKA_121460	5
ENSG00000227500	PBANKA_121460	5
ENSG00000197136	PBANKA_121460	5
ENSG00000067836	PBANKA_121470	5
ENSG00000113558	PBANKA_121480	5
ENSG00000198843	PBANKA_121480	5
ENSG00000129219	PBANKA_121490	5
ENSG00000033100	PBANKA_121540	5
ENSG00000163956	PBANKA_121560	5
ENSG00000145569	PBANKA_121570	5
ENSG00000089693	PBANKA_121580	5
ENSG00000105401	PBANKA_121580	5
ENSG00000163956	PBANKA_121580	5
ENSG00000132016	PBANKA_121680	5
ENSG00000178814	PBANKA_121700	5
ENSG00000123064	PBANKA_121740	5
ENSG00000178814	PBANKA_121790	5
ENSG00000132361	PBANKA_121800	5
ENSG00000182325	PBANKA_121800	5
ENSG00000125531	PBANKA_121800	5
ENSG00000140287	PBANKA_121810	5
ENSG00000105229	PBANKA_121850	5
ENSG00000173264	PBANKA_121870	5
ENSG00000168612	PBANKA_121870	5
ENSG00000136938	PBANKA_121870	5
ENSG00000133597	PBANKA_121870	5
ENSG00000108344	PBANKA_121880	5
ENSG00000105401	PBANKA_121880	5
ENSG00000185614	PBANKA_122040	5
ENSG00000181038	PBANKA_122070	5
ENSG00000114686	PBANKA_122070	5
ENSG00000164934	PBANKA_122070	5
ENSG00000122034	PBANKA_122070	5
ENSG00000239900	PBANKA_122070	5
ENSG00000103121	PBANKA_122070	5
ENSG00000149089	PBANKA_122070	5
ENSG00000144840	PBANKA_122070	5
ENSG00000108010	PBANKA_122070	5
ENSG00000178449	PBANKA_122070	5
ENSG00000171863	PBANKA_122070	5
ENSG00000163832	PBANKA_122070	5
ENSG00000134330	PBANKA_122070	5
ENSG00000071994	PBANKA_122070	5
ENSG00000129480	PBANKA_122070	5
ENSG00000161057	PBANKA_122070	5
ENSG00000198712	PBANKA_122240	5
ENSG00000131473	PBANKA_122240	5
ENSG00000112218	PBANKA_122240	5
ENSG00000253309	PBANKA_122240	5
ENSG00000197948	PBANKA_122240	5
ENSG00000100324	PBANKA_122240	5
ENSG00000137337	PBANKA_122240	5
ENSG00000101224	PBANKA_122240	5
ENSG00000137040	PBANKA_122240	5
ENSG00000272333	PBANKA_122240	5
ENSG00000164494	PBANKA_122240	5
ENSG00000215305	PBANKA_122240	5
ENSG00000221946	PBANKA_122240	5
ENSG00000148925	PBANKA_122240	5
ENSG00000129518	PBANKA_122240	5
ENSG00000176454	PBANKA_122240	5
ENSG00000169139	PBANKA_122240	5
ENSG00000140006	PBANKA_122240	5
ENSG00000100941	PBANKA_122240	5
ENSG00000165832	PBANKA_122240	5
ENSG00000013523	PBANKA_122240	5
ENSG00000227500	PBANKA_122240	5
ENSG00000115073	PBANKA_122240	5
ENSG00000101337	PBANKA_122240	5
ENSG00000130150	PBANKA_122240	5
ENSG00000177613	PBANKA_122240	5
ENSG00000161281	PBANKA_122240	5
ENSG00000075884	PBANKA_122240	5
ENSG00000117500	PBANKA_122240	5
ENSG00000077549	PBANKA_122240	5
ENSG00000197694	PBANKA_122240	5
ENSG00000277161	PBANKA_122240	5
ENSG00000163399	PBANKA_122240	5
ENSG00000165802	PBANKA_122240	5
ENSG00000044090	PBANKA_122240	5
ENSG00000133243	PBANKA_122240	5
ENSG00000261609	PBANKA_122240	5
ENSG00000138028	PBANKA_122240	5
ENSG00000011295	PBANKA_122240	5
ENSG00000183134	PBANKA_122240	5
ENSG00000117318	PBANKA_122240	5
ENSG00000181222	PBANKA_122240	5
ENSG00000164219	PBANKA_122240	5
ENSG00000101161	PBANKA_122240	5
ENSG00000178567	PBANKA_122240	5
ENSG00000230989	PBANKA_122240	5
ENSG00000139645	PBANKA_122240	5
ENSG00000065135	PBANKA_122240	5
ENSG00000103160	PBANKA_122240	5
ENSG00000171603	PBANKA_122240	5
ENSG00000184897	PBANKA_122240	5
ENSG00000213949	PBANKA_122240	5
ENSG00000196586	PBANKA_122240	5
ENSG00000102763	PBANKA_122240	5
ENSG00000164031	PBANKA_122240	5
ENSG00000110171	PBANKA_122240	5
ENSG00000149091	PBANKA_122240	5
ENSG00000172292	PBANKA_122240	5
ENSG00000133703	PBANKA_122240	5
ENSG00000182700	PBANKA_122240	5
ENSG00000111530	PBANKA_122240	5
ENSG00000105778	PBANKA_122240	5
ENSG00000164889	PBANKA_122240	5
ENSG00000142892	PBANKA_122240	5
ENSG00000174132	PBANKA_122240	5
ENSG00000156531	PBANKA_122240	5
ENSG00000151135	PBANKA_122240	5
ENSG00000198648	PBANKA_122240	5
ENSG00000162894	PBANKA_122240	5
ENSG00000117868	PBANKA_122240	5
ENSG00000188419	PBANKA_122240	5
ENSG00000107651	PBANKA_122240	5
ENSG00000123143	PBANKA_122270	5
ENSG00000132361	PBANKA_122270	5
ENSG00000130669	PBANKA_122270	5
ENSG00000125531	PBANKA_122270	5
ENSG00000130159	PBANKA_122300	5
ENSG00000136770	PBANKA_122330	5
ENSG00000173264	PBANKA_122350	5
ENSG00000123179	PBANKA_122400	5
ENSG00000143222	PBANKA_122400	5
ENSG00000139180	PBANKA_122410	5
ENSG00000076650	PBANKA_122430	5
ENSG00000169609	PBANKA_122510	5
ENSG00000185896	PBANKA_122570	5
ENSG00000089693	PBANKA_122580	5
ENSG00000104805	PBANKA_122580	5
ENSG00000105355	PBANKA_122610	5
ENSG00000103496	PBANKA_122610	5
ENSG00000160051	PBANKA_122760	5
ENSG00000100991	PBANKA_122760	5
ENSG00000163655	PBANKA_122760	5
ENSG00000048828	PBANKA_122760	5
ENSG00000129219	PBANKA_122770	5
ENSG00000105401	PBANKA_122770	5
ENSG00000130159	PBANKA_122790	5
ENSG00000083750	PBANKA_122840	5
ENSG00000166685	PBANKA_122930	5
ENSG00000188162	PBANKA_122940	5
ENSG00000169071	PBANKA_122970	5
ENSG00000181038	PBANKA_123005	5
ENSG00000129197	PBANKA_123005	5
ENSG00000187049	PBANKA_123005	5
ENSG00000148303	PBANKA_123005	5
ENSG00000198034	PBANKA_123005	5
ENSG00000184840	PBANKA_123005	5
ENSG00000104047	PBANKA_123005	5
ENSG00000130159	PBANKA_123005	5
ENSG00000160712	PBANKA_123005	5
ENSG00000122140	PBANKA_123005	5
ENSG00000169241	PBANKA_123005	5
ENSG00000182552	PBANKA_123005	5
ENSG00000161016	PBANKA_123005	5
ENSG00000084090	PBANKA_123005	5
ENSG00000129480	PBANKA_123005	5
ENSG00000230124	PBANKA_123005	5
ENSG00000090621	PBANKA_123005	5
ENSG00000122085	PBANKA_123005	5
ENSG00000129219	PBANKA_123060	5
ENSG00000153107	PBANKA_123070	5
ENSG00000136770	PBANKA_123100	5
ENSG00000110719	PBANKA_123110	5
ENSG00000105402	PBANKA_123180	5
ENSG00000135519	PBANKA_123190	5
ENSG00000185105	PBANKA_123190	5
ENSG00000151665	PBANKA_123210	5
ENSG00000105229	PBANKA_123240	5
ENSG00000106066	PBANKA_123420	5
ENSG00000089693	PBANKA_123420	5
ENSG00000105401	PBANKA_123420	5
ENSG00000104805	PBANKA_123420	5
ENSG00000143409	PBANKA_123420	5
ENSG00000177156	PBANKA_123420	5
ENSG00000136770	PBANKA_123420	5
ENSG00000168010	PBANKA_123420	5
ENSG00000158019	PBANKA_123420	5
ENSG00000163956	PBANKA_123420	5
ENSG00000136770	PBANKA_123450	5
ENSG00000163956	PBANKA_123450	5
ENSG00000136770	PBANKA_123480	5
ENSG00000100596	PBANKA_123480	5
ENSG00000132361	PBANKA_123570	5
ENSG00000123064	PBANKA_123570	5
ENSG00000132361	PBANKA_123580	5
ENSG00000134330	PBANKA_123620	5
ENSG00000171566	PBANKA_123890	5
ENSG00000129197	PBANKA_123890	5
ENSG00000105202	PBANKA_123890	5
ENSG00000174173	PBANKA_123890	5
ENSG00000163322	PBANKA_123890	5
ENSG00000090621	PBANKA_123890	5
ENSG00000099860	PBANKA_124000	5
ENSG00000089693	PBANKA_124030	5
ENSG00000105401	PBANKA_124030	5
ENSG00000104805	PBANKA_124030	5
ENSG00000213928	PBANKA_124030	5
ENSG00000149923	PBANKA_124030	5
ENSG00000132361	PBANKA_124090	5
ENSG00000125531	PBANKA_124090	5
ENSG00000204344	PBANKA_124220	5
ENSG00000149923	PBANKA_124220	5
ENSG00000163956	PBANKA_124320	5
ENSG00000163156	PBANKA_124330	5
ENSG00000105401	PBANKA_124340	5
ENSG00000116691	PBANKA_124340	5
ENSG00000244045	PBANKA_124340	5
ENSG00000067836	PBANKA_124340	5
ENSG00000105401	PBANKA_124360	5
ENSG00000163156	PBANKA_124360	5
ENSG00000067836	PBANKA_124360	5
ENSG00000130812	PBANKA_124430	5
ENSG00000089693	PBANKA_124430	5
ENSG00000147202	PBANKA_124430	5
ENSG00000160325	PBANKA_124430	5
ENSG00000165006	PBANKA_124430	5
ENSG00000127948	PBANKA_124430	5
ENSG00000131263	PBANKA_124430	5
ENSG00000185896	PBANKA_124470	5
ENSG00000105401	PBANKA_124580	5
ENSG00000184840	PBANKA_060050	5
ENSG00000143171	PBANKA_060110	5
ENSG00000130159	PBANKA_060170	5
ENSG00000130733	PBANKA_060170	5
ENSG00000184840	PBANKA_060190	5
ENSG00000177156	PBANKA_060190	5
ENSG00000113269	PBANKA_060190	5
ENSG00000163956	PBANKA_060190	5
ENSG00000136770	PBANKA_060280	5
ENSG00000163156	PBANKA_060280	5
ENSG00000143552	PBANKA_060290	5
ENSG00000132361	PBANKA_060310	5
ENSG00000179071	PBANKA_060350	5
ENSG00000179071	PBANKA_060370	5
ENSG00000181038	PBANKA_060450	5
ENSG00000122034	PBANKA_060450	5
ENSG00000175348	PBANKA_060450	5
ENSG00000059588	PBANKA_060450	5
ENSG00000145569	PBANKA_060490	5
ENSG00000143552	PBANKA_060500	5
ENSG00000163956	PBANKA_060520	5
ENSG00000104805	PBANKA_060530	5
ENSG00000100991	PBANKA_060540	5
ENSG00000152766	PBANKA_060660	5
ENSG00000185950	PBANKA_060730	5
ENSG00000083750	PBANKA_060730	5
ENSG00000173264	PBANKA_060850	5
ENSG00000080608	PBANKA_060890	5
ENSG00000164934	PBANKA_060890	5
ENSG00000131368	PBANKA_060890	5
ENSG00000108561	PBANKA_060890	5
ENSG00000121022	PBANKA_060890	5
ENSG00000144840	PBANKA_060890	5
ENSG00000137692	PBANKA_060890	5
ENSG00000117419	PBANKA_060890	5
ENSG00000136522	PBANKA_060890	5
ENSG00000206562	PBANKA_060890	5
ENSG00000125445	PBANKA_060890	5
ENSG00000129480	PBANKA_060890	5
ENSG00000132361	PBANKA_060900	5
ENSG00000181038	PBANKA_060910	5
ENSG00000169814	PBANKA_060910	5
ENSG00000132361	PBANKA_060920	5
ENSG00000173264	PBANKA_060970	5
ENSG00000126107	PBANKA_060970	5
ENSG00000144840	PBANKA_060970	5
ENSG00000161533	PBANKA_060990	5
ENSG00000221983	PBANKA_061040	5
ENSG00000163156	PBANKA_061090	5
ENSG00000185896	PBANKA_061210	5
ENSG00000179562	PBANKA_061250	5
ENSG00000123143	PBANKA_061290	5
ENSG00000132361	PBANKA_061290	5
ENSG00000123064	PBANKA_061290	5
ENSG00000126107	PBANKA_061300	5
ENSG00000132361	PBANKA_061350	5
ENSG00000196531	PBANKA_061390	5
ENSG00000154814	PBANKA_061390	5
ENSG00000150991	PBANKA_061390	5
ENSG00000123349	PBANKA_061390	5
ENSG00000075945	PBANKA_061470	5
ENSG00000110011	PBANKA_061490	5
ENSG00000221983	PBANKA_061490	5
ENSG00000185896	PBANKA_061500	5
ENSG00000185896	PBANKA_061630	5
ENSG00000132361	PBANKA_061630	5
ENSG00000125531	PBANKA_061630	5
ENSG00000123810	PBANKA_061640	5
ENSG00000105401	PBANKA_061720	5
ENSG00000172893	PBANKA_061720	5
ENSG00000136770	PBANKA_061720	5
ENSG00000149923	PBANKA_061720	5
ENSG00000083750	PBANKA_061740	5
ENSG00000169609	PBANKA_061820	5
ENSG00000131871	PBANKA_061820	5
ENSG00000151665	PBANKA_061820	5
ENSG00000166685	PBANKA_061820	5
ENSG00000139180	PBANKA_061820	5
ENSG00000104805	PBANKA_061910	5
ENSG00000136770	PBANKA_061910	5
ENSG00000149809	PBANKA_062010	5
ENSG00000099949	PBANKA_062010	5
ENSG00000176454	PBANKA_062010	5
ENSG00000013523	PBANKA_062010	5
ENSG00000143409	PBANKA_062010	5
ENSG00000183134	PBANKA_062010	5
ENSG00000171603	PBANKA_062010	5
ENSG00000204386	PBANKA_062010	5
ENSG00000179071	PBANKA_062010	5
ENSG00000094631	PBANKA_062010	5
ENSG00000204344	PBANKA_030200	5
ENSG00000136770	PBANKA_030200	5
ENSG00000149923	PBANKA_030200	5
ENSG00000152766	PBANKA_030210	5
ENSG00000136770	PBANKA_030250	5
ENSG00000089693	PBANKA_030320	5
ENSG00000129197	PBANKA_030370	5
ENSG00000151665	PBANKA_030370	5
ENSG00000054116	PBANKA_030370	5
ENSG00000161016	PBANKA_030370	5
ENSG00000105401	PBANKA_030410	5
ENSG00000123610	PBANKA_030430	5
ENSG00000152766	PBANKA_030430	5
ENSG00000143552	PBANKA_030460	5
ENSG00000163156	PBANKA_030680	5
ENSG00000070495	PBANKA_030700	5
ENSG00000135519	PBANKA_030770	5
ENSG00000132361	PBANKA_030870	5
ENSG00000125531	PBANKA_030870	5
ENSG00000213977	PBANKA_031100	5
ENSG00000145936	PBANKA_031100	5
ENSG00000178163	PBANKA_031160	5
ENSG00000105401	PBANKA_031210	5
ENSG00000071553	PBANKA_031210	5
ENSG00000106348	PBANKA_031210	5
ENSG00000129219	PBANKA_031310	5
ENSG00000160051	PBANKA_031370	5
ENSG00000124789	PBANKA_031370	5
ENSG00000100991	PBANKA_031370	5
ENSG00000144711	PBANKA_031370	5
ENSG00000185896	PBANKA_031370	5
ENSG00000132361	PBANKA_031370	5
ENSG00000197746	PBANKA_031370	5
ENSG00000123064	PBANKA_031370	5
ENSG00000125531	PBANKA_031370	5
ENSG00000204344	PBANKA_031520	5
ENSG00000105339	PBANKA_031520	5
ENSG00000105401	PBANKA_031520	5
ENSG00000136770	PBANKA_031520	5
ENSG00000064547	PBANKA_031520	5
ENSG00000129219	PBANKA_050220	5
ENSG00000172354	PBANKA_050230	5
ENSG00000092010	PBANKA_050230	5
ENSG00000213928	PBANKA_050230	5
ENSG00000110719	PBANKA_050230	5
ENSG00000177732	PBANKA_050240	5
ENSG00000100167	PBANKA_050270	5
ENSG00000185105	PBANKA_050270	5
ENSG00000169609	PBANKA_050490	5
ENSG00000105401	PBANKA_050490	5
ENSG00000130159	PBANKA_050490	5
ENSG00000141698	PBANKA_050490	5
ENSG00000185105	PBANKA_050520	5
ENSG00000105401	PBANKA_050570	5
ENSG00000129219	PBANKA_050640	5
ENSG00000130669	PBANKA_050640	5
ENSG00000145506	PBANKA_050760	5
ENSG00000185105	PBANKA_050880	5
ENSG00000204936	PBANKA_050920	5
ENSG00000112218	PBANKA_050930	5
ENSG00000132361	PBANKA_050940	5
ENSG00000129219	PBANKA_050950	5
ENSG00000136770	PBANKA_051090	5
ENSG00000160712	PBANKA_051090	5
ENSG00000083750	PBANKA_051120	5
ENSG00000173991	PBANKA_051160	5
ENSG00000227500	PBANKA_051160	5
ENSG00000136770	PBANKA_051190	5
ENSG00000185105	PBANKA_051230	5
ENSG00000105401	PBANKA_051240	5
ENSG00000067836	PBANKA_051240	5
ENSG00000184840	PBANKA_051250	5
ENSG00000159210	PBANKA_051250	5
ENSG00000185105	PBANKA_051330	5
ENSG00000022277	PBANKA_051340	5
ENSG00000105355	PBANKA_051340	5
ENSG00000013364	PBANKA_051340	5
ENSG00000105401	PBANKA_051340	5
ENSG00000172354	PBANKA_051340	5
ENSG00000159720	PBANKA_051340	5
ENSG00000172893	PBANKA_051340	5
ENSG00000156886	PBANKA_051340	5
ENSG00000163956	PBANKA_051340	5
ENSG00000151665	PBANKA_051400	5
ENSG00000139180	PBANKA_051400	5
ENSG00000173264	PBANKA_051450	5
ENSG00000188162	PBANKA_051560	5
ENSG00000205143	PBANKA_051560	5
ENSG00000181038	PBANKA_051590	5
ENSG00000122034	PBANKA_051590	5
ENSG00000129197	PBANKA_051590	5
ENSG00000179091	PBANKA_051590	5
ENSG00000130159	PBANKA_051590	5
ENSG00000169814	PBANKA_051590	5
ENSG00000161016	PBANKA_051590	5
ENSG00000188162	PBANKA_051650	5
ENSG00000179071	PBANKA_051650	5
ENSG00000168612	PBANKA_051670	5
ENSG00000132361	PBANKA_051670	5
ENSG00000160469	PBANKA_051680	5
ENSG00000143387	PBANKA_051680	5
ENSG00000135519	PBANKA_051680	5
ENSG00000179071	PBANKA_051680	5
ENSG00000214367	PBANKA_051810	5
ENSG00000104154	PBANKA_051810	5
ENSG00000187239	PBANKA_051810	5
ENSG00000108559	PBANKA_051810	5
ENSG00000119396	PBANKA_051810	5
ENSG00000116954	PBANKA_051810	5
ENSG00000164134	PBANKA_051810	5
ENSG00000165660	PBANKA_051810	5
ENSG00000100522	PBANKA_051810	5
ENSG00000157450	PBANKA_051810	5
ENSG00000165392	PBANKA_051810	5
ENSG00000050748	PBANKA_051810	5
ENSG00000156256	PBANKA_051810	5
ENSG00000138668	PBANKA_051810	5
ENSG00000186834	PBANKA_051810	5
ENSG00000133703	PBANKA_051810	5
ENSG00000213516	PBANKA_051810	5
ENSG00000176444	PBANKA_051810	5
ENSG00000129315	PBANKA_051810	5
ENSG00000143155	PBANKA_051810	5
ENSG00000122566	PBANKA_051810	5
ENSG00000114933	PBANKA_051810	5
ENSG00000143552	PBANKA_051820	5
ENSG00000114686	PBANKA_051870	5
ENSG00000184840	PBANKA_051990	5
ENSG00000123610	PBANKA_051990	5
ENSG00000132361	PBANKA_052010	5
ENSG00000130669	PBANKA_052010	5
ENSG00000125531	PBANKA_052010	5
ENSG00000123064	PBANKA_052030	5
ENSG00000169609	PBANKA_052130	5
ENSG00000155287	PBANKA_052280	5
ENSG00000083750	PBANKA_052310	5
ENSG00000188162	PBANKA_052350	5
ENSG00000160469	PBANKA_052350	5
ENSG00000176454	PBANKA_052350	5
ENSG00000148400	PBANKA_052350	5
ENSG00000130827	PBANKA_052350	5
ENSG00000184402	PBANKA_052350	5
ENSG00000135519	PBANKA_052350	5
ENSG00000183134	PBANKA_052350	5
ENSG00000161791	PBANKA_052350	5
ENSG00000099995	PBANKA_052350	5
ENSG00000133392	PBANKA_052350	5
ENSG00000139645	PBANKA_052350	5
ENSG00000171603	PBANKA_052350	5
ENSG00000126464	PBANKA_052350	5
ENSG00000008869	PBANKA_052350	5
ENSG00000186174	PBANKA_052350	5
ENSG00000179071	PBANKA_052350	5
ENSG00000138111	PBANKA_052350	5
ENSG00000123610	PBANKA_080120	5
ENSG00000149782	PBANKA_080130	5
ENSG00000132361	PBANKA_080130	5
ENSG00000105401	PBANKA_080140	5
ENSG00000136279	PBANKA_080140	5
ENSG00000093167	PBANKA_080160	5
ENSG00000067836	PBANKA_080160	5
ENSG00000168612	PBANKA_080180	5
ENSG00000168032	PBANKA_080290	5
ENSG00000143552	PBANKA_080310	5
ENSG00000166527	PBANKA_080320	5
ENSG00000184840	PBANKA_080320	5
ENSG00000123610	PBANKA_080320	5
ENSG00000130159	PBANKA_080360	5
ENSG00000067836	PBANKA_080360	5
ENSG00000136770	PBANKA_080400	5
ENSG00000130159	PBANKA_080410	5
ENSG00000213977	PBANKA_080470	5
ENSG00000165983	PBANKA_080470	5
ENSG00000080608	PBANKA_080470	5
ENSG00000131368	PBANKA_080470	5
ENSG00000108561	PBANKA_080470	5
ENSG00000103037	PBANKA_080470	5
ENSG00000140950	PBANKA_080470	5
ENSG00000244045	PBANKA_080470	5
ENSG00000074201	PBANKA_080470	5
ENSG00000011260	PBANKA_080470	5
ENSG00000135912	PBANKA_080490	5
ENSG00000130202	PBANKA_080490	5
ENSG00000188162	PBANKA_080630	5
ENSG00000090316	PBANKA_080690	5
ENSG00000142687	PBANKA_080690	5
ENSG00000143761	PBANKA_080690	5
ENSG00000104805	PBANKA_080760	5
ENSG00000204344	PBANKA_080830	5
ENSG00000107959	PBANKA_080830	5
ENSG00000198055	PBANKA_080830	5
ENSG00000175467	PBANKA_080830	5
ENSG00000071553	PBANKA_080830	5
ENSG00000175416	PBANKA_080830	5
ENSG00000163156	PBANKA_080830	5
ENSG00000011009	PBANKA_080830	5
ENSG00000113269	PBANKA_080830	5
ENSG00000067836	PBANKA_080830	5
ENSG00000149923	PBANKA_080830	5
ENSG00000089693	PBANKA_080850	5
ENSG00000083750	PBANKA_080870	5
ENSG00000089876	PBANKA_080900	5
ENSG00000088766	PBANKA_080980	5
ENSG00000155368	PBANKA_080980	5
ENSG00000117419	PBANKA_080980	5
ENSG00000166169	PBANKA_080980	5
ENSG00000054116	PBANKA_080980	5
ENSG00000143222	PBANKA_080980	5
ENSG00000184840	PBANKA_081090	5
ENSG00000169609	PBANKA_081110	5
ENSG00000169814	PBANKA_081110	5
ENSG00000163902	PBANKA_081110	5
ENSG00000105401	PBANKA_081300	5
ENSG00000115661	PBANKA_081300	5
ENSG00000130402	PBANKA_081310	5
ENSG00000117419	PBANKA_081320	5
ENSG00000129219	PBANKA_081470	5
ENSG00000105401	PBANKA_081530	5
ENSG00000110719	PBANKA_081530	5
ENSG00000185105	PBANKA_081600	5
ENSG00000197694	PBANKA_081630	5
ENSG00000101161	PBANKA_081630	5
ENSG00000130726	PBANKA_081630	5
ENSG00000127884	PBANKA_081630	5
ENSG00000185105	PBANKA_081630	5
ENSG00000104881	PBANKA_081630	5
ENSG00000132361	PBANKA_081720	5
ENSG00000149782	PBANKA_081830	5
ENSG00000132361	PBANKA_081830	5
ENSG00000125531	PBANKA_081830	5
ENSG00000143552	PBANKA_081850	5
ENSG00000136770	PBANKA_081920	5
ENSG00000168612	PBANKA_081940	5
ENSG00000106976	PBANKA_081940	5
ENSG00000132016	PBANKA_081940	5
ENSG00000157483	PBANKA_081940	5
ENSG00000166685	PBANKA_081940	5
ENSG00000184840	PBANKA_081960	5
ENSG00000139180	PBANKA_081980	5
ENSG00000136146	PBANKA_082070	5
ENSG00000122034	PBANKA_082070	5
ENSG00000088833	PBANKA_082180	5
ENSG00000105401	PBANKA_082180	5
ENSG00000132361	PBANKA_082240	5
ENSG00000105401	PBANKA_082270	5
ENSG00000249715	PBANKA_082280	5
ENSG00000167182	PBANKA_082310	5
ENSG00000145569	PBANKA_082330	5
ENSG00000112406	PBANKA_082360	5
ENSG00000127528	PBANKA_082410	5
ENSG00000172409	PBANKA_082410	5
ENSG00000062725	PBANKA_082410	5
ENSG00000185614	PBANKA_082410	5
ENSG00000095015	PBANKA_082410	5
ENSG00000146676	PBANKA_082410	5
ENSG00000163320	PBANKA_082410	5
ENSG00000101126	PBANKA_082410	5
ENSG00000161203	PBANKA_082410	5
ENSG00000188162	PBANKA_082430	5
ENSG00000083750	PBANKA_082480	5
ENSG00000143222	PBANKA_082490	5
ENSG00000105401	PBANKA_082600	5
ENSG00000100399	PBANKA_082820	5
ENSG00000155561	PBANKA_082820	5
ENSG00000143442	PBANKA_082820	5
ENSG00000163655	PBANKA_082820	5
ENSG00000089693	PBANKA_082920	5
ENSG00000105401	PBANKA_082920	5
ENSG00000115307	PBANKA_082920	5
ENSG00000083750	PBANKA_082930	5
ENSG00000089693	PBANKA_083000	5
ENSG00000105401	PBANKA_083000	5
ENSG00000113269	PBANKA_083000	5
ENSG00000110719	PBANKA_083000	5
ENSG00000115307	PBANKA_083000	5
ENSG00000149923	PBANKA_083000	5
ENSG00000173264	PBANKA_083130	5
ENSG00000083750	PBANKA_083190	5
ENSG00000173264	PBANKA_083240	5
ENSG00000130669	PBANKA_083240	5
ENSG00000130560	PBANKA_083380	5
ENSG00000069849	PBANKA_083380	5
ENSG00000128463	PBANKA_083380	5
ENSG00000198960	PBANKA_083380	5
ENSG00000151665	PBANKA_083380	5
ENSG00000067836	PBANKA_083380	5
ENSG00000173264	PBANKA_083460	5
ENSG00000168612	PBANKA_083460	5
ENSG00000196363	PBANKA_083460	5
ENSG00000133597	PBANKA_083460	5
ENSG00000130669	PBANKA_083460	5
ENSG00000184840	PBANKA_083600	5
ENSG00000132622	PBANKA_100080	5
ENSG00000122034	PBANKA_100100	5
ENSG00000182552	PBANKA_100100	5
ENSG00000185105	PBANKA_100160	5
ENSG00000105401	PBANKA_100270	5
ENSG00000130159	PBANKA_100310	5
ENSG00000129219	PBANKA_100330	5
ENSG00000105402	PBANKA_100380	5
ENSG00000196754	PBANKA_100380	5
ENSG00000068120	PBANKA_100410	5
ENSG00000186231	PBANKA_100410	5
ENSG00000132622	PBANKA_100410	5
ENSG00000123143	PBANKA_100410	5
ENSG00000221946	PBANKA_100410	5
ENSG00000141522	PBANKA_100410	5
ENSG00000139641	PBANKA_100410	5
ENSG00000105722	PBANKA_100410	5
ENSG00000117318	PBANKA_100410	5
ENSG00000101161	PBANKA_100410	5
ENSG00000124067	PBANKA_100410	5
ENSG00000100994	PBANKA_100410	5
ENSG00000165832	PBANKA_100460	5
ENSG00000099991	PBANKA_100470	5
ENSG00000185614	PBANKA_100470	5
ENSG00000013523	PBANKA_100470	5
ENSG00000132361	PBANKA_100470	5
ENSG00000100412	PBANKA_100470	5
ENSG00000198648	PBANKA_100470	5
ENSG00000198873	PBANKA_100470	5
ENSG00000100600	PBANKA_100470	5
ENSG00000188162	PBANKA_100660	5
ENSG00000165072	PBANKA_100660	5
ENSG00000165507	PBANKA_100660	5
ENSG00000132361	PBANKA_100750	5
ENSG00000132361	PBANKA_100790	5
ENSG00000130669	PBANKA_100790	5
ENSG00000083750	PBANKA_100850	5
ENSG00000081320	PBANKA_100850	5
ENSG00000179071	PBANKA_100870	5
ENSG00000249715	PBANKA_100870	5
ENSG00000132361	PBANKA_100920	5
ENSG00000196961	PBANKA_100920	5
ENSG00000145569	PBANKA_100930	5
ENSG00000108344	PBANKA_100940	5
ENSG00000105401	PBANKA_100940	5
ENSG00000213928	PBANKA_100940	5
ENSG00000180353	PBANKA_100940	5
ENSG00000143552	PBANKA_100970	5
ENSG00000143552	PBANKA_100980	5
ENSG00000169609	PBANKA_101030	5
ENSG00000168301	PBANKA_101030	5
ENSG00000105401	PBANKA_101030	5
ENSG00000105717	PBANKA_101030	5
ENSG00000198755	PBANKA_101030	5
ENSG00000120458	PBANKA_101030	5
ENSG00000174744	PBANKA_101030	5
ENSG00000154814	PBANKA_101030	5
ENSG00000163956	PBANKA_101030	5
ENSG00000085978	PBANKA_101030	5
ENSG00000187566	PBANKA_101130	5
ENSG00000227500	PBANKA_101130	5
ENSG00000142657	PBANKA_101200	5
ENSG00000129219	PBANKA_101230	5
ENSG00000105401	PBANKA_101240	5
ENSG00000110719	PBANKA_101240	5
ENSG00000136770	PBANKA_101310	5
ENSG00000143552	PBANKA_101370	5
ENSG00000143552	PBANKA_101380	5
ENSG00000178814	PBANKA_101410	5
ENSG00000117419	PBANKA_101440	5
ENSG00000188162	PBANKA_101480	5
ENSG00000185105	PBANKA_101480	5
ENSG00000130159	PBANKA_101490	5
ENSG00000197136	PBANKA_101600	5
ENSG00000156050	PBANKA_101620	5
ENSG00000123179	PBANKA_101620	5
ENSG00000134330	PBANKA_101620	5
ENSG00000105401	PBANKA_101640	5
ENSG00000103507	PBANKA_101640	5
ENSG00000018280	PBANKA_101640	5
ENSG00000152766	PBANKA_101650	5
ENSG00000173264	PBANKA_101660	5
ENSG00000129219	PBANKA_101660	5
ENSG00000185019	PBANKA_101660	5
ENSG00000033100	PBANKA_101660	5
ENSG00000112357	PBANKA_101700	5
ENSG00000141504	PBANKA_101750	5
ENSG00000174744	PBANKA_101750	5
ENSG00000204344	PBANKA_101780	5
ENSG00000109536	PBANKA_101780	5
ENSG00000141504	PBANKA_101780	5
ENSG00000110719	PBANKA_101780	5
ENSG00000130159	PBANKA_101790	5
ENSG00000110719	PBANKA_101790	5
ENSG00000105355	PBANKA_101850	5
ENSG00000105401	PBANKA_101850	5
ENSG00000213928	PBANKA_101850	5
ENSG00000105401	PBANKA_101860	5
ENSG00000104805	PBANKA_101860	5
ENSG00000213928	PBANKA_101860	5
ENSG00000143552	PBANKA_101900	5
ENSG00000078814	PBANKA_101930	5
ENSG00000188677	PBANKA_102050	5
ENSG00000160051	PBANKA_102080	5
ENSG00000132361	PBANKA_102080	5
ENSG00000125531	PBANKA_102080	5
ENSG00000136770	PBANKA_102200	5
ENSG00000130669	PBANKA_102270	5
ENSG00000126107	PBANKA_102290	5
ENSG00000117419	PBANKA_102290	5
ENSG00000126107	PBANKA_102310	5
ENSG00000129219	PBANKA_102330	5
ENSG00000088766	PBANKA_102410	5
ENSG00000129197	PBANKA_102430	5
ENSG00000151665	PBANKA_102430	5
ENSG00000169814	PBANKA_102430	5
ENSG00000161016	PBANKA_102430	5
ENSG00000214087	PBANKA_102550	5
ENSG00000122034	PBANKA_102550	5
ENSG00000129197	PBANKA_102550	5
ENSG00000178163	PBANKA_102550	5
ENSG00000169814	PBANKA_102550	5
ENSG00000136213	PBANKA_102570	5
ENSG00000145214	PBANKA_102570	5
ENSG00000178814	PBANKA_102570	5
ENSG00000130222	PBANKA_102570	5
ENSG00000169252	PBANKA_102570	5
ENSG00000160404	PBANKA_102570	5
ENSG00000027869	PBANKA_102570	5
ENSG00000032742	PBANKA_102660	5
ENSG00000183520	PBANKA_102660	5
ENSG00000117419	PBANKA_102660	5
ENSG00000151665	PBANKA_102660	5
ENSG00000152766	PBANKA_102660	5
ENSG00000156042	PBANKA_102660	5
ENSG00000118246	PBANKA_102660	5
ENSG00000163902	PBANKA_102660	5
ENSG00000105401	PBANKA_102690	5
ENSG00000136770	PBANKA_102790	5
ENSG00000158552	PBANKA_102850	5
ENSG00000125531	PBANKA_102960	5
ENSG00000083750	PBANKA_102980	5
ENSG00000184840	PBANKA_103020	5
ENSG00000083750	PBANKA_103020	5
ENSG00000136938	PBANKA_103040	5
ENSG00000105401	PBANKA_103130	5
ENSG00000071553	PBANKA_103130	5
ENSG00000147813	PBANKA_103130	5
ENSG00000106348	PBANKA_103130	5
ENSG00000100605	PBANKA_103130	5
ENSG00000151665	PBANKA_103190	5
ENSG00000083750	PBANKA_103230	5
ENSG00000126107	PBANKA_103280	5
ENSG00000178814	PBANKA_103280	5
ENSG00000184840	PBANKA_103380	5
ENSG00000083750	PBANKA_103380	5
ENSG00000185950	PBANKA_103430	5
ENSG00000178163	PBANKA_103430	5
ENSG00000083750	PBANKA_103430	5
ENSG00000100605	PBANKA_103430	5
ENSG00000187566	PBANKA_103550	5
ENSG00000227500	PBANKA_103550	5
ENSG00000197136	PBANKA_103550	5
ENSG00000105229	PBANKA_103550	5
ENSG00000159792	PBANKA_103550	5
ENSG00000130159	PBANKA_103640	5
ENSG00000127884	PBANKA_103720	5
ENSG00000105401	PBANKA_103730	5
ENSG00000174744	PBANKA_103730	5
ENSG00000132361	PBANKA_103810	5
ENSG00000125531	PBANKA_103810	5
ENSG00000145569	PBANKA_103900	5
ENSG00000033100	PBANKA_103960	5
ENSG00000173991	PBANKA_110190	5
ENSG00000129219	PBANKA_110200	5
ENSG00000197746	PBANKA_110200	5
ENSG00000132361	PBANKA_110290	5
ENSG00000173264	PBANKA_110490	5
ENSG00000087157	PBANKA_110540	5
ENSG00000105401	PBANKA_110540	5
ENSG00000149782	PBANKA_110560	5
ENSG00000130669	PBANKA_110560	5
ENSG00000083750	PBANKA_110670	5
ENSG00000138760	PBANKA_110740	5
ENSG00000134330	PBANKA_110740	5
ENSG00000120963	PBANKA_110830	5
ENSG00000169740	PBANKA_110830	5
ENSG00000130159	PBANKA_110900	5
ENSG00000067836	PBANKA_110900	5
ENSG00000188162	PBANKA_111010	5
ENSG00000168032	PBANKA_111010	5
ENSG00000150991	PBANKA_111100	5
ENSG00000123349	PBANKA_111100	5
ENSG00000168591	PBANKA_111300	5
ENSG00000136770	PBANKA_111300	5
ENSG00000214530	PBANKA_111300	5
ENSG00000163956	PBANKA_111300	5
ENSG00000129219	PBANKA_111320	5
ENSG00000049768	PBANKA_111320	5
ENSG00000149782	PBANKA_111470	5
ENSG00000125531	PBANKA_111470	5
ENSG00000129219	PBANKA_111550	5
ENSG00000169740	PBANKA_111640	5
ENSG00000130669	PBANKA_111800	5
ENSG00000132361	PBANKA_111980	5
ENSG00000123064	PBANKA_111980	5
ENSG00000100596	PBANKA_112020	5
ENSG00000019582	PBANKA_112050	5
ENSG00000130202	PBANKA_112070	5
ENSG00000185896	PBANKA_112110	5
ENSG00000132361	PBANKA_112160	5
ENSG00000079432	PBANKA_112160	5
ENSG00000125531	PBANKA_112160	5
ENSG00000083750	PBANKA_112180	5
ENSG00000161016	PBANKA_112200	5
ENSG00000111481	PBANKA_112200	5
ENSG00000136770	PBANKA_112240	5
ENSG00000126107	PBANKA_112310	5
ENSG00000173264	PBANKA_112330	5
ENSG00000129219	PBANKA_112330	5
ENSG00000177732	PBANKA_112370	5
ENSG00000125531	PBANKA_112370	5
ENSG00000188162	PBANKA_112380	5
ENSG00000175467	PBANKA_112430	5
ENSG00000180353	PBANKA_112430	5
ENSG00000136770	PBANKA_112450	5
ENSG00000196754	PBANKA_112450	5
ENSG00000143552	PBANKA_112470	5
ENSG00000078814	PBANKA_112490	5
ENSG00000132361	PBANKA_112500	5
ENSG00000105135	PBANKA_112510	5
ENSG00000214357	PBANKA_112510	5
ENSG00000148296	PBANKA_112510	5
ENSG00000185105	PBANKA_112580	5
ENSG00000128463	PBANKA_112640	5
ENSG00000151665	PBANKA_112640	5
ENSG00000172354	PBANKA_112660	5
ENSG00000092010	PBANKA_112660	5
ENSG00000136770	PBANKA_112660	5
ENSG00000112167	PBANKA_112680	5
ENSG00000123610	PBANKA_112850	5
ENSG00000152766	PBANKA_112850	5
ENSG00000169609	PBANKA_112860	5
ENSG00000161016	PBANKA_112860	5
ENSG00000078814	PBANKA_112920	5
ENSG00000130159	PBANKA_112970	5
ENSG00000046647	PBANKA_113120	5
ENSG00000105737	PBANKA_113120	5
ENSG00000132361	PBANKA_113120	5
ENSG00000185236	PBANKA_113130	5
ENSG00000089693	PBANKA_113200	5
ENSG00000104324	PBANKA_113200	5
ENSG00000136770	PBANKA_113200	5
ENSG00000163956	PBANKA_113200	5
ENSG00000135519	PBANKA_113360	5
ENSG00000185105	PBANKA_113360	5
ENSG00000139180	PBANKA_113450	5
ENSG00000067836	PBANKA_113450	5
ENSG00000071553	PBANKA_113500	5
ENSG00000174744	PBANKA_113500	5
ENSG00000110719	PBANKA_113500	5
ENSG00000177885	PBANKA_113500	5
ENSG00000104805	PBANKA_113510	5
ENSG00000184840	PBANKA_113610	5
ENSG00000170296	PBANKA_113610	5
ENSG00000129219	PBANKA_113660	5
ENSG00000184840	PBANKA_113690	5
ENSG00000089693	PBANKA_113710	5
ENSG00000105355	PBANKA_113710	5
ENSG00000105401	PBANKA_113710	5
ENSG00000071553	PBANKA_113710	5
ENSG00000213928	PBANKA_113710	5
ENSG00000110719	PBANKA_113710	5
ENSG00000184840	PBANKA_113720	5
ENSG00000141756	PBANKA_113750	5
ENSG00000143552	PBANKA_113790	5
ENSG00000188162	PBANKA_113800	5
ENSG00000102699	PBANKA_113800	5
ENSG00000164099	PBANKA_113800	5
ENSG00000112584	PBANKA_113800	5
ENSG00000185105	PBANKA_113800	5
ENSG00000089693	PBANKA_113810	5
ENSG00000136770	PBANKA_113810	5
ENSG00000172765	PBANKA_113810	5
ENSG00000105401	PBANKA_113840	5
ENSG00000174744	PBANKA_113840	5
ENSG00000068120	PBANKA_113900	5
ENSG00000080608	PBANKA_113900	5
ENSG00000169718	PBANKA_113900	5
ENSG00000084754	PBANKA_113900	5
ENSG00000129219	PBANKA_113910	5
ENSG00000173264	PBANKA_113950	5
ENSG00000129197	PBANKA_114010	5
ENSG00000151665	PBANKA_114010	5
ENSG00000100865	PBANKA_114010	5
ENSG00000185105	PBANKA_114050	5
ENSG00000181038	PBANKA_114110	5
ENSG00000205302	PBANKA_114110	5
ENSG00000132463	PBANKA_114110	5
ENSG00000130733	PBANKA_114110	5
ENSG00000118246	PBANKA_114110	5
ENSG00000185105	PBANKA_114200	5
ENSG00000169609	PBANKA_114210	5
ENSG00000089693	PBANKA_114210	5
ENSG00000115307	PBANKA_114210	5
ENSG00000156042	PBANKA_114210	5
ENSG00000173264	PBANKA_114260	5
ENSG00000129219	PBANKA_114260	5
ENSG00000132361	PBANKA_114310	5
ENSG00000123064	PBANKA_114310	5
ENSG00000125531	PBANKA_114310	5
ENSG00000132361	PBANKA_114320	5
ENSG00000123064	PBANKA_114320	5
ENSG00000125531	PBANKA_114320	5
ENSG00000155368	PBANKA_114330	5
ENSG00000156042	PBANKA_114330	5
ENSG00000172890	PBANKA_114350	5
ENSG00000105401	PBANKA_114350	5
ENSG00000104325	PBANKA_114350	5
ENSG00000149923	PBANKA_114350	5
ENSG00000221983	PBANKA_114360	5
ENSG00000143552	PBANKA_114470	5
ENSG00000163956	PBANKA_114510	5
ENSG00000130159	PBANKA_114550	5
ENSG00000173264	PBANKA_114560	5
ENSG00000067836	PBANKA_114570	5
ENSG00000125531	PBANKA_040090	5
ENSG00000122034	PBANKA_040100	5
ENSG00000070010	PBANKA_040100	5
ENSG00000011260	PBANKA_040190	5
ENSG00000145545	PBANKA_040380	5
ENSG00000070495	PBANKA_040420	5
ENSG00000155287	PBANKA_040420	5
ENSG00000136770	PBANKA_040420	5
ENSG00000136770	PBANKA_040530	5
ENSG00000136770	PBANKA_040550	5
ENSG00000115526	PBANKA_040560	5
ENSG00000132361	PBANKA_040640	5
ENSG00000110719	PBANKA_040680	5
ENSG00000169609	PBANKA_040710	5
ENSG00000163956	PBANKA_040720	5
ENSG00000168032	PBANKA_040800	5
ENSG00000067836	PBANKA_040860	5
ENSG00000105402	PBANKA_040870	5
ENSG00000244754	PBANKA_040950	5
ENSG00000105401	PBANKA_040950	5
ENSG00000213928	PBANKA_040950	5
ENSG00000118197	PBANKA_040950	5
ENSG00000143552	PBANKA_041000	5
ENSG00000183134	PBANKA_041230	5
ENSG00000132361	PBANKA_041270	5
ENSG00000125531	PBANKA_041270	5
ENSG00000132361	PBANKA_041320	5
ENSG00000125531	PBANKA_041320	5
ENSG00000132361	PBANKA_041350	5
ENSG00000087157	PBANKA_041460	5
ENSG00000136770	PBANKA_041460	5
ENSG00000163512	PBANKA_041480	5
ENSG00000174744	PBANKA_041480	5
ENSG00000130202	PBANKA_041480	5
ENSG00000182575	PBANKA_041490	5
ENSG00000213977	PBANKA_041560	5
ENSG00000089693	PBANKA_041560	5
ENSG00000105401	PBANKA_041560	5
ENSG00000101150	PBANKA_041560	5
ENSG00000141698	PBANKA_041560	5
ENSG00000123064	PBANKA_041580	5
ENSG00000204344	PBANKA_041620	5
ENSG00000105401	PBANKA_041620	5
ENSG00000145545	PBANKA_041630	5
ENSG00000178163	PBANKA_041630	5
ENSG00000136770	PBANKA_041750	5
ENSG00000204936	PBANKA_041790	5
ENSG00000130159	PBANKA_041800	5
ENSG00000123610	PBANKA_070110	5
ENSG00000145506	PBANKA_070130	5
ENSG00000132016	PBANKA_070130	5
[truncated: 13,325 more rows]

## Sheet: S2C. 20 interactions common to 
Host gene Ensembl ID	Host gene name	Parasite gene PlasmoDB ID	Parasite gene name	Presence in core network
ENSG00000162391	Fam151a (family with sequence similarity 151 member A)	PBANKA_1440100	DNA-binding protein	no
ENSG00000198331	Hyls1 (Hydrolethalus syndrome protein 1)	PBANKA_1464500	Drs1 (ATP-dependent RNA helicase)	no
ENSG00000172037	LAMB2 (Laminin subunit beta 2)	PBANKA_0902400	Kinesin-X4	no
ENSG00000172037	LAMB2 (Laminin subunit beta 2)	PBANKA_0930600	conserved Plasmodium protein, unknown function	no
ENSG00000162391	Fam151a (family with sequence similarity 151 member A)	PBANKA_1211100	NIF4 (NLI interacting factor-like phosphatase)	no
ENSG00000132361	CLUH (Clustered mitochondria protein homolog)	PBANKA_1218700	conserved Plasmodium protein, unknown function	yes
ENSG00000123064	DDX54 (Dead-box helicase 54)	PBANKA_0616300	conserved Plasmodium protein, unknown function	yes
ENSG00000162391	Fam151a (family with sequence similarity 151 member A)	PBANKA_0618500	conserved Plasmodium protein, unknown function	no
ENSG00000157181	Odr-4 (Odorant receptor 4 homolog)	PBANKA_0518100	Tlap2 (thioredoxin-like associated protein 2)	yes
ENSG00000105983	Lmbr1 (Limb region 1 protein homolog)	PBANKA_0822500	Tetratricopeptide repeat protein	no
ENSG00000161921	Cxcl16 (C-X-C chemokine receptor 16)	PBANKA_1016200	Protein kinase	no
ENSG00000162391	Fam151a (family with sequence similarity 151 member A)	PBANKA_1016200	Protein kinase	no
ENSG00000169814	Btd (Biotinidase)	PBANKA_1016200	Protein kinase	yes
ENSG00000172037	LAMB2 (Laminin subunit beta 2)	PBANKA_1023200	Sf3b4 (splicing factor 3B subunit 4)	no
ENSG00000172037	LAMB2 (Laminin subunit beta 2)	PBANKA_0416800	Ubiquitin specific protease	no
ENSG00000126368	Nr1d1 (Nuclear receptor subfamily 1 group D member 1)	PBANKA_0712800	SnRNP27	no
ENSG00000162391	Fam151a (family with sequence similarity 151 member A)	PBANKA_0719600	Memo-like protein	no
ENSG00000123064	DDX54 (Dead-box helicase 54)	PBANKA_1309600	conserved Plasmodium protein, unknown function	yes
ENSG00000172037	LAMB2 (Laminin subunit beta 2)	PBANKA_1356700	K13 (kelch protein 13)	no
ENSG00000172037	LAMB2 (Laminin subunit beta 2)	PBANKA_1206600	26S protease regulatory subunit 4	no
