# Supplementary material for: Dual RNA Sequencing Meta-analysis in Plasmodium Infection Identifies Host-Parasite Interactions
Source: mSystems. 2021 Apr 20;6(2):e00182-21. doi: 10.1128/mSystems.00182-21 (PMC8546971; doi:10.1128/mSystems.00182-21)
Supplement: TABLE S4 [file msystems.00182-21-st004.xlsx]

## Sheet: Description
Supplementary Table S4. GO terms found in host and parasite gene lists in various networks

## Sheet: Overall dataset
Parasite
GO.ID	Term		Observed		KS	GenesForGOterm
GO:0098609	cell-cell adhesion		3		0.0018	PBANKA_030950,PBANKA_041290,PBANKA_041380
GO:0006874	cellular calcium ion homeostasis		7		0.0046	PBANKA_010230,PBANKA_121190,PBANKA_123200,PBANKA_061040,PBANKA_113830,PBANKA_020700,PBANKA_021190
GO:0090305	nucleic acid phosphodiester bond hydroly...		81		0.0089	PBANKA_140550,PBANKA_145450,PBANKA_146090,PBANKA_090500,PBANKA_091230,PBANKA_092350,PBANKA_093020,PBANKA_093600,PBANKA_094060,PBANKA_130190,PBANKA_130740,PBANKA_131310,PBANKA_131340,PBANKA_131560,PBANKA_131780,PBANKA_132240,PBANKA_132870,PBANKA_133420,PBANKA_134240,PBANKA_135350,PBANKA_010460,PBANKA_010530,PBANKA_120210,PBANKA_120640,PBANKA_121500,PBANKA_122100,PBANKA_122950,PBANKA_123005,PBANKA_…
GO:0019288	isopentenyl diphosphate biosynthetic pro...		4		0.0109	PBANKA_133060,PBANKA_030640,PBANKA_050700,PBANKA_020870
GO:0006413	translational initiation		65		0.0143	PBANKA_141090,PBANKA_141160,PBANKA_142390,PBANKA_142870,PBANKA_142970,PBANKA_145690,PBANKA_145980,PBANKA_146350,PBANKA_146360,PBANKA_090210,PBANKA_090440,PBANKA_090560,PBANKA_093960,PBANKA_130840,PBANKA_133190,PBANKA_133220,PBANKA_134760,PBANKA_135520,PBANKA_010560,PBANKA_011040,PBANKA_120610,PBANKA_120900,PBANKA_121230,PBANKA_121610,PBANKA_122930,PBANKA_123250,PBANKA_123690,PBANKA_124280,PBANKA_…
GO:0001514	selenocysteine incorporation		3		0.0155	PBANKA_060380,PBANKA_040780,PBANKA_020350
GO:0006367	transcription initiation from RNA polyme...		15		0.02	PBANKA_140490,PBANKA_141000,PBANKA_146180,PBANKA_146360,PBANKA_090440,PBANKA_091790,PBANKA_061420,PBANKA_061500,PBANKA_030320,PBANKA_051150,PBANKA_052050,PBANKA_082980,PBANKA_071560,PBANKA_020290,PBANKA_020330
GO:0000187	activation of MAPK activity		3		0.0216	PBANKA_060060,PBANKA_062210,PBANKA_031030
GO:0009405	pathogenesis		10		0.0235	PBANKA_140080,PBANKA_091500,PBANKA_091910,PBANKA_092620,PBANKA_131060,PBANKA_060770,PBANKA_081290,PBANKA_083100,PBANKA_070450,PBANKA_071290
GO:0030260	entry into host cell		16		0.024	PBANKA_146490,PBANKA_091500,PBANKA_121510,PBANKA_030600,PBANKA_051140,PBANKA_051280,PBANKA_081300,PBANKA_082420,PBANKA_100210,PBANKA_100220,PBANKA_100260,PBANKA_110760,PBANKA_111600,PBANKA_112810,PBANKA_041290,PBANKA_041380
GO:0042273	ribosomal large subunit biogenesis		61		0.0257	PBANKA_140760,PBANKA_146450,PBANKA_090300,PBANKA_090310,PBANKA_090640,PBANKA_091800,PBANKA_091880,PBANKA_092340,PBANKA_092350,PBANKA_092440,PBANKA_093700,PBANKA_093920,PBANKA_130210,PBANKA_130510,PBANKA_133010,PBANKA_133860,PBANKA_134760,PBANKA_135190,PBANKA_135370,PBANKA_010650,PBANKA_011120,PBANKA_122060,PBANKA_122630,PBANKA_123030,PBANKA_123180,PBANKA_060840,PBANKA_061380,PBANKA_061710,PBANKA_…
GO:0045324	late endosome to vacuole transport		4		0.0292	PBANKA_041520,PBANKA_070760,PBANKA_071460,PBANKA_021010
GO:0044409	entry into host		63		0.0294	PBANKA_141990,PBANKA_143230,PBANKA_143360,PBANKA_143760,PBANKA_145720,PBANKA_146490,PBANKA_091170,PBANKA_091500,PBANKA_094250,PBANKA_131540,PBANKA_132710,PBANKA_132950,PBANKA_134980,PBANKA_135140,PBANKA_135340,PBANKA_135570,PBANKA_121060,PBANKA_121250,PBANKA_121510,PBANKA_122250,PBANKA_122740,PBANKA_123240,PBANKA_060580,PBANKA_061970,PBANKA_030600,PBANKA_030750,PBANKA_031170,PBANKA_031420,PBANKA_…
GO:0032790	ribosome disassembly		5		0.0318	PBANKA_145000,PBANKA_010120,PBANKA_030570,PBANKA_052180,PBANKA_070540
GO:0000056	ribosomal small subunit export from nucl...		2		0.0358	PBANKA_031120,PBANKA_040150
GO:0006446	regulation of translational initiation		21		0.0371	PBANKA_142870,PBANKA_146350,PBANKA_130840,PBANKA_133190,PBANKA_135520,PBANKA_011040,PBANKA_120610,PBANKA_121230,PBANKA_123250,PBANKA_124280,PBANKA_060480,PBANKA_060530,PBANKA_061450,PBANKA_030320,PBANKA_051150,PBANKA_052310,PBANKA_081380,PBANKA_040860,PBANKA_070220,PBANKA_071520,PBANKA_072030
GO:0000447	endonucleolytic cleavage in ITS1 to sepa...		4		0.0389	PBANKA_090500,PBANKA_092350,PBANKA_061760,PBANKA_070510
GO:0035690	cellular response to drug		7		0.0417	PBANKA_143390,PBANKA_091980,PBANKA_093300,PBANKA_082030,PBANKA_082650,PBANKA_020640,PBANKA_021210
GO:0098869	cellular oxidant detoxification		10		0.0425	PBANKA_142270,PBANKA_143080,PBANKA_130280,PBANKA_122800,PBANKA_061050,PBANKA_051140,PBANKA_112240,PBANKA_040310,PBANKA_040470,PBANKA_021330
GO:0036158	outer dynein arm assembly		5		0.0452	PBANKA_011050,PBANKA_082290,PBANKA_101830,PBANKA_041610,PBANKA_070810
GO:0008643	carbohydrate transport		8		0.0488	PBANKA_091560,PBANKA_124460,PBANKA_030250,PBANKA_030520,PBANKA_031330,PBANKA_081700,PBANKA_082040,PBANKA_110790
GO:0044205	'de novo' UMP biosynthetic process		2		0.0496	PBANKA_010210,PBANKA_050740
Host
GO.ID	Term		Observed		KS	GenesForGOterm
GO:0035195	gene silencing by miRNA		59		5.1e-29	ENSMUSG00000000440,ENSMUSG00000000838,ENSMUSG00000002603,ENSMUSG00000002731,ENSMUSG00000004040,ENSMUSG00000004936,ENSMUSG00000004980,ENSMUSG00000018501,ENSMUSG00000019768,ENSMUSG00000020594,ENSMUSG00000020719,ENSMUSG00000021408,ENSMUSG00000021835,ENSMUSG00000022178,ENSMUSG00000022191,ENSMUSG00000022390,ENSMUSG00000023051,ENSMUSG00000025239,ENSMUSG00000025571,ENSMUSG00000026248,ENSMUSG00000027680,…
GO:1990830	cellular response to leukemia inhibitory...		105		2.3e-28	ENSMUSG00000000275,ENSMUSG00000000628,ENSMUSG00000001288,ENSMUSG00000001707,ENSMUSG00000003032,ENSMUSG00000006599,ENSMUSG00000008489,ENSMUSG00000009535,ENSMUSG00000010342,ENSMUSG00000014226,ENSMUSG00000015354,ENSMUSG00000015766,ENSMUSG00000016319,ENSMUSG00000017861,ENSMUSG00000019947,ENSMUSG00000019982,ENSMUSG00000020063,ENSMUSG00000020363,ENSMUSG00000020396,ENSMUSG00000020484,ENSMUSG00000020534,…
GO:0071241	cellular response to inorganic substance		145		5.3e-24	ENSMUSG00000000263,ENSMUSG00000000303,ENSMUSG00000000440,ENSMUSG00000000568,ENSMUSG00000000838,ENSMUSG00000001729,ENSMUSG00000002307,ENSMUSG00000002413,ENSMUSG00000003031,ENSMUSG00000003458,ENSMUSG00000004567,ENSMUSG00000004961,ENSMUSG00000005413,ENSMUSG00000005583,ENSMUSG00000006567,ENSMUSG00000006611,ENSMUSG00000009292,ENSMUSG00000013275,ENSMUSG00000015839,ENSMUSG00000015950,ENSMUSG00000017737,…
GO:1904322	cellular response to forskolin		11		4e-21	ENSMUSG00000020654,ENSMUSG00000021536,ENSMUSG00000021546,ENSMUSG00000022376,ENSMUSG00000022840,ENSMUSG00000022994,ENSMUSG00000029245,ENSMUSG00000040016,ENSMUSG00000041301,ENSMUSG00000048915,ENSMUSG00000057614
GO:0070482	response to oxygen levels		173		5.3e-21	ENSMUSG00000000441,ENSMUSG00000001441,ENSMUSG00000001729,ENSMUSG00000002250,ENSMUSG00000002280,ENSMUSG00000002496,ENSMUSG00000003955,ENSMUSG00000004070,ENSMUSG00000004936,ENSMUSG00000005312,ENSMUSG00000005374,ENSMUSG00000005413,ENSMUSG00000005836,ENSMUSG00000006386,ENSMUSG00000006494,ENSMUSG00000006676,ENSMUSG00000007655,ENSMUSG00000013160,ENSMUSG00000014776,ENSMUSG00000015149,ENSMUSG00000015340,…
GO:0007569	cell aging		85		1.2e-18	ENSMUSG00000000093,ENSMUSG00000000282,ENSMUSG00000001517,ENSMUSG00000001707,ENSMUSG00000003549,ENSMUSG00000003814,ENSMUSG00000004069,ENSMUSG00000004936,ENSMUSG00000005846,ENSMUSG00000007655,ENSMUSG00000007817,ENSMUSG00000015605,ENSMUSG00000017485,ENSMUSG00000018604,ENSMUSG00000019699,ENSMUSG00000019773,ENSMUSG00000019782,ENSMUSG00000019942,ENSMUSG00000020032,ENSMUSG00000020063,ENSMUSG00000020235,…
GO:0071230	cellular response to amino acid stimulus		53		3.3e-18	ENSMUSG00000000263,ENSMUSG00000000303,ENSMUSG00000001506,ENSMUSG00000004099,ENSMUSG00000006476,ENSMUSG00000007659,ENSMUSG00000018589,ENSMUSG00000019843,ENSMUSG00000020300,ENSMUSG00000020484,ENSMUSG00000020661,ENSMUSG00000022556,ENSMUSG00000023826,ENSMUSG00000023977,ENSMUSG00000024238,ENSMUSG00000024401,ENSMUSG00000024493,ENSMUSG00000025583,ENSMUSG00000026042,ENSMUSG00000026509,ENSMUSG00000027272,…
GO:0071222	cellular response to lipopolysaccharide		132		2e-13	ENSMUSG00000001729,ENSMUSG00000002108,ENSMUSG00000002250,ENSMUSG00000002602,ENSMUSG00000002603,ENSMUSG00000002944,ENSMUSG00000003184,ENSMUSG00000003437,ENSMUSG00000004296,ENSMUSG00000005161,ENSMUSG00000005583,ENSMUSG00000005609,ENSMUSG00000006728,ENSMUSG00000007815,ENSMUSG00000009681,ENSMUSG00000015243,ENSMUSG00000015305,ENSMUSG00000016024,ENSMUSG00000016496,ENSMUSG00000016529,ENSMUSG00000018920,…
GO:0036294	cellular response to decreased oxygen le...		78		2.1e-08	ENSMUSG00000001441,ENSMUSG00000001729,ENSMUSG00000002250,ENSMUSG00000003955,ENSMUSG00000004936,ENSMUSG00000005312,ENSMUSG00000005374,ENSMUSG00000005836,ENSMUSG00000006494,ENSMUSG00000006676,ENSMUSG00000014776,ENSMUSG00000015149,ENSMUSG00000015340,ENSMUSG00000015839,ENSMUSG00000017969,ENSMUSG00000018566,ENSMUSG00000020063,ENSMUSG00000020300,ENSMUSG00000020458,ENSMUSG00000020580,ENSMUSG00000021109,…
GO:0071361	cellular response to ethanol		9		1.7e-06	ENSMUSG00000000263,ENSMUSG00000018589,ENSMUSG00000020155,ENSMUSG00000028211,ENSMUSG00000029844,ENSMUSG00000030287,ENSMUSG00000031659,ENSMUSG00000038257,ENSMUSG00000045038
GO:0071260	cellular response to mechanical stimulus		22		2.5e-06	ENSMUSG00000000567,ENSMUSG00000001506,ENSMUSG00000001729,ENSMUSG00000004665,ENSMUSG00000006932,ENSMUSG00000007655,ENSMUSG00000014444,ENSMUSG00000015957,ENSMUSG00000021476,ENSMUSG00000022812,ENSMUSG00000024803,ENSMUSG00000025132,ENSMUSG00000025190,ENSMUSG00000028978,ENSMUSG00000029361,ENSMUSG00000031616,ENSMUSG00000033161,ENSMUSG00000036006,ENSMUSG00000039942,ENSMUSG00000039952,ENSMUSG00000043733,…
GO:0071475	cellular hyperosmotic salinity response		7		6.4e-06	ENSMUSG00000001642,ENSMUSG00000005299,ENSMUSG00000020111,ENSMUSG00000022471,ENSMUSG00000026187,ENSMUSG00000026255,ENSMUSG00000046329
GO:0009617	response to bacterium		383		1.2e-05	ENSMUSG00000000127,ENSMUSG00000000682,ENSMUSG00000001348,ENSMUSG00000001496,ENSMUSG00000001729,ENSMUSG00000002059,ENSMUSG00000002108,ENSMUSG00000002250,ENSMUSG00000002602,ENSMUSG00000002603,ENSMUSG00000002944,ENSMUSG00000003184,ENSMUSG00000003283,ENSMUSG00000003437,ENSMUSG00000004296,ENSMUSG00000005161,ENSMUSG00000005465,ENSMUSG00000005583,ENSMUSG00000005609,ENSMUSG00000006403,ENSMUSG00000006445,…
GO:0060218	hematopoietic stem cell differentiation		14		2.1e-05	ENSMUSG00000002957,ENSMUSG00000015605,ENSMUSG00000015839,ENSMUSG00000024079,ENSMUSG00000026187,ENSMUSG00000029655,ENSMUSG00000030400,ENSMUSG00000031548,ENSMUSG00000034266,ENSMUSG00000040274,ENSMUSG00000050295,ENSMUSG00000057541,ENSMUSG00000059552,ENSMUSG00000078671
GO:0032968	positive regulation of transcription elo...		20		3.6e-05	ENSMUSG00000002052,ENSMUSG00000002658,ENSMUSG00000003119,ENSMUSG00000003437,ENSMUSG00000004936,ENSMUSG00000005609,ENSMUSG00000018654,ENSMUSG00000022150,ENSMUSG00000024002,ENSMUSG00000026361,ENSMUSG00000027304,ENSMUSG00000035726,ENSMUSG00000041297,ENSMUSG00000042487,ENSMUSG00000053411,ENSMUSG00000054302,ENSMUSG00000061559,ENSMUSG00000067995,ENSMUSG00000070002,ENSMUSG00000079658
GO:0010629	negative regulation of gene expression		1308		0.00011	ENSMUSG00000000085,ENSMUSG00000000093,ENSMUSG00000000142,ENSMUSG00000000247,ENSMUSG00000000282,ENSMUSG00000000303,ENSMUSG00000000317,ENSMUSG00000000384,ENSMUSG00000000440,ENSMUSG00000000489,ENSMUSG00000000530,ENSMUSG00000000532,ENSMUSG00000000567,ENSMUSG00000000568,ENSMUSG00000000693,ENSMUSG00000000743,ENSMUSG00000000753,ENSMUSG00000000782,ENSMUSG00000000817,ENSMUSG00000000838,ENSMUSG00000000861,…
GO:0010468	regulation of gene expression		2816		0.00025	ENSMUSG00000000078,ENSMUSG00000000085,ENSMUSG00000000093,ENSMUSG00000000094,ENSMUSG00000000120,ENSMUSG00000000125,ENSMUSG00000000127,ENSMUSG00000000134,ENSMUSG00000000142,ENSMUSG00000000247,ENSMUSG00000000266,ENSMUSG00000000275,ENSMUSG00000000282,ENSMUSG00000000303,ENSMUSG00000000317,ENSMUSG00000000320,ENSMUSG00000000384,ENSMUSG00000000409,ENSMUSG00000000435,ENSMUSG00000000440,ENSMUSG00000000441,…
GO:0071356	cellular response to tumor necrosis fact...		106		0.00049	ENSMUSG00000001729,ENSMUSG00000004071,ENSMUSG00000004814,ENSMUSG00000004934,ENSMUSG00000005899,ENSMUSG00000006127,ENSMUSG00000008730,ENSMUSG00000014776,ENSMUSG00000015839,ENSMUSG00000017146,ENSMUSG00000018566,ENSMUSG00000018899,ENSMUSG00000020063,ENSMUSG00000020676,ENSMUSG00000020803,ENSMUSG00000020850,ENSMUSG00000020889,ENSMUSG00000021025,ENSMUSG00000021127,ENSMUSG00000021277,ENSMUSG00000021408,…
GO:0009611	response to wounding		355		0.00089	ENSMUSG00000000120,ENSMUSG00000000216,ENSMUSG00000000244,ENSMUSG00000000320,ENSMUSG00000000489,ENSMUSG00000000530,ENSMUSG00000001131,ENSMUSG00000001506,ENSMUSG00000001627,ENSMUSG00000001827,ENSMUSG00000001930,ENSMUSG00000002250,ENSMUSG00000002413,ENSMUSG00000002602,ENSMUSG00000002603,ENSMUSG00000002944,ENSMUSG00000002985,ENSMUSG00000003031,ENSMUSG00000003032,ENSMUSG00000003873,ENSMUSG00000004266,…
GO:0042542	response to hydrogen peroxide		101		0.00275	ENSMUSG00000000409,ENSMUSG00000001034,ENSMUSG00000001642,ENSMUSG00000001786,ENSMUSG00000002147,ENSMUSG00000002602,ENSMUSG00000003849,ENSMUSG00000004207,ENSMUSG00000004864,ENSMUSG00000005413,ENSMUSG00000005981,ENSMUSG00000006235,ENSMUSG00000006574,ENSMUSG00000009292,ENSMUSG00000009630,ENSMUSG00000010086,ENSMUSG00000014776,ENSMUSG00000015337,ENSMUSG00000015839,ENSMUSG00000016529,ENSMUSG00000017485,…
GO:0008300	isoprenoid catabolic process		7		0.00373	ENSMUSG00000022244,ENSMUSG00000024987,ENSMUSG00000029233,ENSMUSG00000031845,ENSMUSG00000032066,ENSMUSG00000032291,ENSMUSG00000062432
GO:2000377	regulation of reactive oxygen species me...		153		0.00442	ENSMUSG00000000001,ENSMUSG00000000120,ENSMUSG00000000489,ENSMUSG00000000628,ENSMUSG00000000766,ENSMUSG00000000869,ENSMUSG00000001348,ENSMUSG00000001517,ENSMUSG00000001729,ENSMUSG00000002603,ENSMUSG00000002944,ENSMUSG00000002996,ENSMUSG00000003032,ENSMUSG00000003541,ENSMUSG00000004040,ENSMUSG00000004056,ENSMUSG00000004319,ENSMUSG00000005161,ENSMUSG00000005534,ENSMUSG00000005800,ENSMUSG00000005949,…
GO:0044331	cell-cell adhesion mediated by cadherin		33		0.00462	ENSMUSG00000000127,ENSMUSG00000000303,ENSMUSG00000000305,ENSMUSG00000021994,ENSMUSG00000022018,ENSMUSG00000022321,ENSMUSG00000024304,ENSMUSG00000025370,ENSMUSG00000026181,ENSMUSG00000026312,ENSMUSG00000027612,ENSMUSG00000028217,ENSMUSG00000029003,ENSMUSG00000031673,ENSMUSG00000031841,ENSMUSG00000031962,ENSMUSG00000034918,ENSMUSG00000036510,ENSMUSG00000039155,ENSMUSG00000039385,ENSMUSG00000040420,…
GO:0045078	positive regulation of interferon-gamma ...		8		0.00505	ENSMUSG00000027718,ENSMUSG00000030336,ENSMUSG00000035914,ENSMUSG00000040522,ENSMUSG00000044583,ENSMUSG00000044701,ENSMUSG00000049577,ENSMUSG00000056216
GO:0050678	regulation of epithelial cell proliferat...		276		0.00593	ENSMUSG00000000058,ENSMUSG00000000120,ENSMUSG00000000303,ENSMUSG00000000440,ENSMUSG00000000489,ENSMUSG00000000530,ENSMUSG00000000561,ENSMUSG00000000567,ENSMUSG00000000753,ENSMUSG00000001228,ENSMUSG00000001249,ENSMUSG00000001280,ENSMUSG00000001300,ENSMUSG00000001729,ENSMUSG00000001761,ENSMUSG00000002250,ENSMUSG00000002496,ENSMUSG00000002603,ENSMUSG00000002985,ENSMUSG00000003031,ENSMUSG00000003068,…
GO:0050863	regulation of T cell activation		234		0.00648	ENSMUSG00000000409,ENSMUSG00000000693,ENSMUSG00000000706,ENSMUSG00000000791,ENSMUSG00000000869,ENSMUSG00000001300,ENSMUSG00000001444,ENSMUSG00000002413,ENSMUSG00000002603,ENSMUSG00000002981,ENSMUSG00000003882,ENSMUSG00000003934,ENSMUSG00000004043,ENSMUSG00000004069,ENSMUSG00000004266,ENSMUSG00000004296,ENSMUSG00000004709,ENSMUSG00000005087,ENSMUSG00000005161,ENSMUSG00000005824,ENSMUSG00000006538,…
GO:0007252	I-kappaB phosphorylation		14		0.00656	ENSMUSG00000001729,ENSMUSG00000025199,ENSMUSG00000026883,ENSMUSG00000026942,ENSMUSG00000027995,ENSMUSG00000028284,ENSMUSG00000028431,ENSMUSG00000030172,ENSMUSG00000031537,ENSMUSG00000031778,ENSMUSG00000039005,ENSMUSG00000044583,ENSMUSG00000052336,ENSMUSG00000068290
GO:0001783	B cell apoptotic process		20		0.00661	ENSMUSG00000003873,ENSMUSG00000005087,ENSMUSG00000006134,ENSMUSG00000016529,ENSMUSG00000019842,ENSMUSG00000020897,ENSMUSG00000022346,ENSMUSG00000023915,ENSMUSG00000024610,ENSMUSG00000025986,ENSMUSG00000027381,ENSMUSG00000027718,ENSMUSG00000027720,ENSMUSG00000028191,ENSMUSG00000033307,ENSMUSG00000038894,ENSMUSG00000042228,ENSMUSG00000057672,ENSMUSG00000057789,ENSMUSG00000095567
GO:0043652	engulfment of apoptotic cell		10		0.00702	ENSMUSG00000018012,ENSMUSG00000018924,ENSMUSG00000019944,ENSMUSG00000022075,ENSMUSG00000034730,ENSMUSG00000035067,ENSMUSG00000035086,ENSMUSG00000035722,ENSMUSG00000051951,ENSMUSG00000067813
GO:0071363	cellular response to growth factor stimu...		456		0.00791	ENSMUSG00000000058,ENSMUSG00000000120,ENSMUSG00000000441,ENSMUSG00000000489,ENSMUSG00000000530,ENSMUSG00000000532,ENSMUSG00000000567,ENSMUSG00000001034,ENSMUSG00000001036,ENSMUSG00000001240,ENSMUSG00000001496,ENSMUSG00000001497,ENSMUSG00000001507,ENSMUSG00000001729,ENSMUSG00000001804,ENSMUSG00000001827,ENSMUSG00000001870,ENSMUSG00000001964,ENSMUSG00000002603,ENSMUSG00000003032,ENSMUSG00000003068,…
GO:0001933	negative regulation of protein phosphory...		321		0.00889	ENSMUSG00000000708,ENSMUSG00000000724,ENSMUSG00000001034,ENSMUSG00000001517,ENSMUSG00000001729,ENSMUSG00000001774,ENSMUSG00000001785,ENSMUSG00000001786,ENSMUSG00000002205,ENSMUSG00000002496,ENSMUSG00000002603,ENSMUSG00000002985,ENSMUSG00000002997,ENSMUSG00000003031,ENSMUSG00000003032,ENSMUSG00000003099,ENSMUSG00000003873,ENSMUSG00000004069,ENSMUSG00000004266,ENSMUSG00000004530,ENSMUSG00000004558,…
GO:0003333	amino acid transmembrane transport		56		0.00906	ENSMUSG00000000958,ENSMUSG00000001918,ENSMUSG00000004902,ENSMUSG00000005089,ENSMUSG00000005360,ENSMUSG00000008932,ENSMUSG00000009378,ENSMUSG00000010064,ENSMUSG00000015112,ENSMUSG00000018459,ENSMUSG00000019082,ENSMUSG00000019935,ENSMUSG00000019969,ENSMUSG00000020261,ENSMUSG00000020264,ENSMUSG00000021265,ENSMUSG00000021948,ENSMUSG00000022180,ENSMUSG00000022462,ENSMUSG00000022464,ENSMUSG00000023169,…
GO:0070936	protein K48-linked ubiquitination		44		0.00967	ENSMUSG00000009293,ENSMUSG00000014164,ENSMUSG00000015478,ENSMUSG00000016308,ENSMUSG00000019850,ENSMUSG00000019927,ENSMUSG00000020390,ENSMUSG00000020794,ENSMUSG00000021774,ENSMUSG00000022684,ENSMUSG00000023826,ENSMUSG00000024589,ENSMUSG00000024807,ENSMUSG00000025326,ENSMUSG00000026429,ENSMUSG00000026946,ENSMUSG00000027011,ENSMUSG00000027189,ENSMUSG00000027598,ENSMUSG00000028098,ENSMUSG00000029110,…
GO:0007156	homophilic cell adhesion via plasma memb...		88		0.01005	ENSMUSG00000000303,ENSMUSG00000000305,ENSMUSG00000001804,ENSMUSG00000001946,ENSMUSG00000008153,ENSMUSG00000012819,ENSMUSG00000016028,ENSMUSG00000020067,ENSMUSG00000020598,ENSMUSG00000020717,ENSMUSG00000021728,ENSMUSG00000021803,ENSMUSG00000022321,ENSMUSG00000022656,ENSMUSG00000022790,ENSMUSG00000022883,ENSMUSG00000023175,ENSMUSG00000023473,ENSMUSG00000024304,ENSMUSG00000024331,ENSMUSG00000024440,…
GO:0030949	positive regulation of vascular endothel...		13		0.01008	ENSMUSG00000006386,ENSMUSG00000020176,ENSMUSG00000021109,ENSMUSG00000021732,ENSMUSG00000021835,ENSMUSG00000021974,ENSMUSG00000022309,ENSMUSG00000023951,ENSMUSG00000024962,ENSMUSG00000029648,ENSMUSG00000041187,ENSMUSG00000052889,ENSMUSG00000062960
GO:0015807	L-amino acid transport		46		0.01027	ENSMUSG00000001918,ENSMUSG00000004902,ENSMUSG00000005089,ENSMUSG00000005360,ENSMUSG00000005949,ENSMUSG00000008932,ENSMUSG00000010064,ENSMUSG00000015112,ENSMUSG00000019082,ENSMUSG00000019935,ENSMUSG00000019969,ENSMUSG00000019987,ENSMUSG00000020142,ENSMUSG00000020261,ENSMUSG00000020264,ENSMUSG00000021125,ENSMUSG00000021265,ENSMUSG00000021474,ENSMUSG00000022180,ENSMUSG00000024401,ENSMUSG00000024935,…
GO:0050922	negative regulation of chemotaxis		44		0.01052	ENSMUSG00000000125,ENSMUSG00000000627,ENSMUSG00000001666,ENSMUSG00000019647,ENSMUSG00000021451,ENSMUSG00000021904,ENSMUSG00000021994,ENSMUSG00000022231,ENSMUSG00000022883,ENSMUSG00000022885,ENSMUSG00000024397,ENSMUSG00000024835,ENSMUSG00000025020,ENSMUSG00000025207,ENSMUSG00000025810,ENSMUSG00000026121,ENSMUSG00000026874,ENSMUSG00000026923,ENSMUSG00000027200,ENSMUSG00000028064,ENSMUSG00000028780,…
GO:0007204	positive regulation of cytosolic calcium...		252		0.01071	ENSMUSG00000000409,ENSMUSG00000000682,ENSMUSG00000000766,ENSMUSG00000000817,ENSMUSG00000002015,ENSMUSG00000002603,ENSMUSG00000002771,ENSMUSG00000002944,ENSMUSG00000003161,ENSMUSG00000003352,ENSMUSG00000003873,ENSMUSG00000004266,ENSMUSG00000004567,ENSMUSG00000005299,ENSMUSG00000005952,ENSMUSG00000006235,ENSMUSG00000006519,ENSMUSG00000006930,ENSMUSG00000007122,ENSMUSG00000007655,ENSMUSG00000009108,…
GO:0006778	porphyrin-containing compound metabolic ...		28		0.01167	ENSMUSG00000001999,ENSMUSG00000004070,ENSMUSG00000005413,ENSMUSG00000018677,ENSMUSG00000019804,ENSMUSG00000023030,ENSMUSG00000026198,ENSMUSG00000026532,ENSMUSG00000028393,ENSMUSG00000028684,ENSMUSG00000029346,ENSMUSG00000029556,ENSMUSG00000029613,ENSMUSG00000030895,ENSMUSG00000030979,ENSMUSG00000031543,ENSMUSG00000032126,ENSMUSG00000032293,ENSMUSG00000032310,ENSMUSG00000032786,ENSMUSG00000032872,…
GO:0015988	energy coupled proton transmembrane tran...		23		0.01178	ENSMUSG00000004285,ENSMUSG00000005553,ENSMUSG00000006273,ENSMUSG00000007107,ENSMUSG00000013160,ENSMUSG00000015575,ENSMUSG00000018770,ENSMUSG00000019087,ENSMUSG00000019302,ENSMUSG00000020153,ENSMUSG00000020566,ENSMUSG00000022229,ENSMUSG00000022295,ENSMUSG00000026394,ENSMUSG00000033161,ENSMUSG00000033379,ENSMUSG00000033793,ENSMUSG00000038023,ENSMUSG00000038600,ENSMUSG00000053375,ENSMUSG00000064351,…
GO:0051726	regulation of cell cycle		768		0.01191	ENSMUSG00000000126,ENSMUSG00000000142,ENSMUSG00000000282,ENSMUSG00000000392,ENSMUSG00000000489,ENSMUSG00000000538,ENSMUSG00000000567,ENSMUSG00000000708,ENSMUSG00000000743,ENSMUSG00000001100,ENSMUSG00000001424,ENSMUSG00000001517,ENSMUSG00000001729,ENSMUSG00000001774,ENSMUSG00000001786,ENSMUSG00000001833,ENSMUSG00000001855,ENSMUSG00000002068,ENSMUSG00000002221,ENSMUSG00000002297,ENSMUSG00000002496,…
GO:0071276	cellular response to cadmium ion		14		0.01251	ENSMUSG00000001729,ENSMUSG00000002307,ENSMUSG00000005413,ENSMUSG00000015950,ENSMUSG00000017737,ENSMUSG00000020366,ENSMUSG00000021250,ENSMUSG00000021936,ENSMUSG00000022556,ENSMUSG00000025199,ENSMUSG00000026879,ENSMUSG00000032310,ENSMUSG00000063065,ENSMUSG00000063358
GO:0007266	Rho protein signal transduction		160		0.01258	ENSMUSG00000000120,ENSMUSG00000000149,ENSMUSG00000001098,ENSMUSG00000001313,ENSMUSG00000001507,ENSMUSG00000002233,ENSMUSG00000002489,ENSMUSG00000002985,ENSMUSG00000004364,ENSMUSG00000004562,ENSMUSG00000004677,ENSMUSG00000006699,ENSMUSG00000007815,ENSMUSG00000009621,ENSMUSG00000009681,ENSMUSG00000015243,ENSMUSG00000015766,ENSMUSG00000016028,ENSMUSG00000017144,ENSMUSG00000017615,ENSMUSG00000017631,…
GO:0032682	negative regulation of chemokine product...		14		0.01331	ENSMUSG00000003032,ENSMUSG00000006445,ENSMUSG00000017548,ENSMUSG00000021125,ENSMUSG00000021709,ENSMUSG00000022534,ENSMUSG00000022548,ENSMUSG00000025494,ENSMUSG00000025746,ENSMUSG00000032114,ENSMUSG00000037104,ENSMUSG00000041241,ENSMUSG00000047638,ENSMUSG00000058444
GO:0002360	T cell lineage commitment		25		0.01441	ENSMUSG00000000693,ENSMUSG00000000869,ENSMUSG00000001444,ENSMUSG00000002147,ENSMUSG00000002413,ENSMUSG00000002603,ENSMUSG00000004040,ENSMUSG00000004707,ENSMUSG00000007815,ENSMUSG00000015314,ENSMUSG00000021356,ENSMUSG00000022672,ENSMUSG00000025383,ENSMUSG00000025746,ENSMUSG00000028991,ENSMUSG00000031154,ENSMUSG00000032864,ENSMUSG00000034266,ENSMUSG00000036712,ENSMUSG00000039521,ENSMUSG00000040329,…
GO:0043983	histone H4-K12 acetylation		8		0.01443	ENSMUSG00000020387,ENSMUSG00000020918,ENSMUSG00000024002,ENSMUSG00000025764,ENSMUSG00000028863,ENSMUSG00000030330,ENSMUSG00000037315,ENSMUSG00000038909
GO:0002329	pre-B cell differentiation		4		0.01483	ENSMUSG00000032864,ENSMUSG00000034218,ENSMUSG00000061311,ENSMUSG00000062949
GO:0001826	inner cell mass cell differentiation		5		0.01521	ENSMUSG00000005609,ENSMUSG00000020692,ENSMUSG00000025902,ENSMUSG00000040021,ENSMUSG00000047146
GO:0033153	T cell receptor V(D)J recombination		5		0.01529	ENSMUSG00000000782,ENSMUSG00000022672,ENSMUSG00000027985,ENSMUSG00000048251,ENSMUSG00000049717
GO:0044060	regulation of endocrine process		37		0.01572	ENSMUSG00000003476,ENSMUSG00000005320,ENSMUSG00000017446,ENSMUSG00000020038,ENSMUSG00000020081,ENSMUSG00000020660,ENSMUSG00000021680,ENSMUSG00000022061,ENSMUSG00000022150,ENSMUSG00000022952,ENSMUSG00000024515,ENSMUSG00000024907,ENSMUSG00000025905,ENSMUSG00000027398,ENSMUSG00000027523,ENSMUSG00000027674,ENSMUSG00000029831,ENSMUSG00000031565,ENSMUSG00000034394,ENSMUSG00000035283,ENSMUSG00000036943,…
GO:0015850	organic hydroxy compound transport		171		0.01577	ENSMUSG00000002108,ENSMUSG00000002588,ENSMUSG00000002944,ENSMUSG00000002985,ENSMUSG00000003411,ENSMUSG00000003476,ENSMUSG00000004961,ENSMUSG00000005339,ENSMUSG00000005681,ENSMUSG00000007207,ENSMUSG00000007655,ENSMUSG00000009907,ENSMUSG00000010660,ENSMUSG00000015243,ENSMUSG00000015659,ENSMUSG00000017446,ENSMUSG00000017754,ENSMUSG00000018167,ENSMUSG00000018800,ENSMUSG00000019772,ENSMUSG00000020063,…
GO:1903025	regulation of RNA polymerase II regulato...		10		0.01631	ENSMUSG00000021488,ENSMUSG00000025408,ENSMUSG00000028086,ENSMUSG00000028445,ENSMUSG00000028840,ENSMUSG00000034394,ENSMUSG00000037335,ENSMUSG00000043207,ENSMUSG00000055024,ENSMUSG00000068290
GO:0010596	negative regulation of endothelial cell ...		41		0.01721	ENSMUSG00000000440,ENSMUSG00000000530,ENSMUSG00000000753,ENSMUSG00000001552,ENSMUSG00000002603,ENSMUSG00000002985,ENSMUSG00000003032,ENSMUSG00000005583,ENSMUSG00000007815,ENSMUSG00000008855,ENSMUSG00000014813,ENSMUSG00000015452,ENSMUSG00000016128,ENSMUSG00000019929,ENSMUSG00000020453,ENSMUSG00000021256,ENSMUSG00000022018,ENSMUSG00000022877,ENSMUSG00000026883,ENSMUSG00000026923,ENSMUSG00000027314,…
GO:0090080	positive regulation of MAPKKK cascade by...		3		0.01735	ENSMUSG00000029195,ENSMUSG00000031565,ENSMUSG00000058488
GO:0009313	oligosaccharide catabolic process		6		0.0179	ENSMUSG00000000594,ENSMUSG00000007038,ENSMUSG00000021665,ENSMUSG00000028189,ENSMUSG00000032295,ENSMUSG00000035239
GO:0071514	genetic imprinting		25		0.01795	ENSMUSG00000005566,ENSMUSG00000005609,ENSMUSG00000005698,ENSMUSG00000009545,ENSMUSG00000017146,ENSMUSG00000020661,ENSMUSG00000022812,ENSMUSG00000024182,ENSMUSG00000024805,ENSMUSG00000025050,ENSMUSG00000027502,ENSMUSG00000027523,ENSMUSG00000027665,ENSMUSG00000030619,ENSMUSG00000031393,ENSMUSG00000033585,ENSMUSG00000033623,ENSMUSG00000036036,ENSMUSG00000038080,ENSMUSG00000039219,ENSMUSG00000046323,…
GO:1990573	potassium ion import across plasma membr...		28		0.01812	ENSMUSG00000005553,ENSMUSG00000007107,ENSMUSG00000017740,ENSMUSG00000017756,ENSMUSG00000017765,ENSMUSG00000022229,ENSMUSG00000024597,ENSMUSG00000026576,ENSMUSG00000026824,ENSMUSG00000030247,ENSMUSG00000030249,ENSMUSG00000031766,ENSMUSG00000032034,ENSMUSG00000032338,ENSMUSG00000032412,ENSMUSG00000033161,ENSMUSG00000035506,ENSMUSG00000037344,ENSMUSG00000041248,ENSMUSG00000041329,ENSMUSG00000041695,…
GO:0002903	negative regulation of B cell apoptotic ...		9		0.01828	ENSMUSG00000005087,ENSMUSG00000020897,ENSMUSG00000024610,ENSMUSG00000025986,ENSMUSG00000027720,ENSMUSG00000028191,ENSMUSG00000033307,ENSMUSG00000038894,ENSMUSG00000095567
GO:0046686	response to cadmium ion		24		0.01883	ENSMUSG00000001729,ENSMUSG00000002307,ENSMUSG00000005413,ENSMUSG00000015950,ENSMUSG00000017737,ENSMUSG00000020366,ENSMUSG00000021250,ENSMUSG00000021490,ENSMUSG00000021936,ENSMUSG00000022556,ENSMUSG00000024413,ENSMUSG00000025199,ENSMUSG00000026879,ENSMUSG00000027227,ENSMUSG00000027610,ENSMUSG00000028393,ENSMUSG00000028890,ENSMUSG00000032310,ENSMUSG00000037434,ENSMUSG00000057897,ENSMUSG00000063065,…
GO:0007216	G protein-coupled glutamate receptor sig...		12		0.0195	ENSMUSG00000000617,ENSMUSG00000001985,ENSMUSG00000003974,ENSMUSG00000007617,ENSMUSG00000010825,ENSMUSG00000019828,ENSMUSG00000024211,ENSMUSG00000025813,ENSMUSG00000030523,ENSMUSG00000039206,ENSMUSG00000049583,ENSMUSG00000056755
GO:0002720	positive regulation of cytokine producti...		43		0.01973	ENSMUSG00000002944,ENSMUSG00000006386,ENSMUSG00000008734,ENSMUSG00000015619,ENSMUSG00000020075,ENSMUSG00000020458,ENSMUSG00000020641,ENSMUSG00000021994,ENSMUSG00000024610,ENSMUSG00000025746,ENSMUSG00000026070,ENSMUSG00000026072,ENSMUSG00000026700,ENSMUSG00000026942,ENSMUSG00000027164,ENSMUSG00000027398,ENSMUSG00000027718,ENSMUSG00000027770,ENSMUSG00000027995,ENSMUSG00000028341,ENSMUSG00000029053,…
GO:0016191	synaptic vesicle uncoating		4		0.01992	ENSMUSG00000003200,ENSMUSG00000022973,ENSMUSG00000028528,ENSMUSG00000030638
GO:0061098	positive regulation of protein tyrosine ...		35		0.01998	ENSMUSG00000000489,ENSMUSG00000000881,ENSMUSG00000002058,ENSMUSG00000008734,ENSMUSG00000015950,ENSMUSG00000018166,ENSMUSG00000020167,ENSMUSG00000020681,ENSMUSG00000020886,ENSMUSG00000021365,ENSMUSG00000024621,ENSMUSG00000026235,ENSMUSG00000027540,ENSMUSG00000027954,ENSMUSG00000028017,ENSMUSG00000028086,ENSMUSG00000028613,ENSMUSG00000029254,ENSMUSG00000029377,ENSMUSG00000029657,ENSMUSG00000029999,…
GO:0099004	calmodulin dependent kinase signaling pa...		7		0.02022	ENSMUSG00000023992,ENSMUSG00000029104,ENSMUSG00000029471,ENSMUSG00000031987,ENSMUSG00000036273,ENSMUSG00000043207,ENSMUSG00000050697
GO:0043987	histone H3-S10 phosphorylation		6		0.02035	ENSMUSG00000021115,ENSMUSG00000021180,ENSMUSG00000021478,ENSMUSG00000024952,ENSMUSG00000041431,ENSMUSG00000061718
GO:0045669	positive regulation of osteoblast differ...		56		0.02079	ENSMUSG00000005124,ENSMUSG00000005583,ENSMUSG00000006932,ENSMUSG00000007041,ENSMUSG00000019087,ENSMUSG00000019773,ENSMUSG00000020053,ENSMUSG00000021318,ENSMUSG00000021379,ENSMUSG00000021469,ENSMUSG00000021493,ENSMUSG00000021540,ENSMUSG00000021756,ENSMUSG00000021796,ENSMUSG00000021835,ENSMUSG00000021943,ENSMUSG00000022382,ENSMUSG00000022510,ENSMUSG00000022996,ENSMUSG00000023951,ENSMUSG00000024598,…
GO:0052548	regulation of endopeptidase activity		220		0.02112	ENSMUSG00000000120,ENSMUSG00000000126,ENSMUSG00000000303,ENSMUSG00000000320,ENSMUSG00000000409,ENSMUSG00000000440,ENSMUSG00000000753,ENSMUSG00000000817,ENSMUSG00000000915,ENSMUSG00000001131,ENSMUSG00000001729,ENSMUSG00000002015,ENSMUSG00000003032,ENSMUSG00000003423,ENSMUSG00000003644,ENSMUSG00000003873,ENSMUSG00000003955,ENSMUSG00000004040,ENSMUSG00000004056,ENSMUSG00000004069,ENSMUSG00000004446,…
GO:1902338	negative regulation of apoptotic process...		3		0.02153	ENSMUSG00000026976,ENSMUSG00000029287,ENSMUSG00000050295
GO:0032329	serine transport		3		0.02208	ENSMUSG00000001918,ENSMUSG00000020142,ENSMUSG00000021474
GO:0014054	positive regulation of gamma-aminobutyri...		6		0.02232	ENSMUSG00000022935,ENSMUSG00000027568,ENSMUSG00000028747,ENSMUSG00000029468,ENSMUSG00000030310,ENSMUSG00000041380
GO:0010608	posttranscriptional regulation of gene e...		357		0.02278	ENSMUSG00000000142,ENSMUSG00000000384,ENSMUSG00000000440,ENSMUSG00000000568,ENSMUSG00000000838,ENSMUSG00000001729,ENSMUSG00000002603,ENSMUSG00000002731,ENSMUSG00000003135,ENSMUSG00000003235,ENSMUSG00000003814,ENSMUSG00000004040,ENSMUSG00000004056,ENSMUSG00000004788,ENSMUSG00000004936,ENSMUSG00000004980,ENSMUSG00000005102,ENSMUSG00000005610,ENSMUSG00000005882,ENSMUSG00000005981,ENSMUSG00000006005,…
GO:0051503	adenine nucleotide transport		5		0.0237	ENSMUSG00000002346,ENSMUSG00000031633,ENSMUSG00000040322,ENSMUSG00000046329,ENSMUSG00000079258
GO:0015868	purine ribonucleotide transport		4		0.0237	ENSMUSG00000002346,ENSMUSG00000031633,ENSMUSG00000040322,ENSMUSG00000079258
GO:0002328	pro-B cell differentiation		11		0.02371	ENSMUSG00000022528,ENSMUSG00000022672,ENSMUSG00000024241,ENSMUSG00000026923,ENSMUSG00000031754,ENSMUSG00000032633,ENSMUSG00000034801,ENSMUSG00000042817,ENSMUSG00000048001,ENSMUSG00000049717,ENSMUSG00000076431
GO:2000392	regulation of lamellipodium morphogenesi...		9		0.02377	ENSMUSG00000004530,ENSMUSG00000005087,ENSMUSG00000022425,ENSMUSG00000024835,ENSMUSG00000026175,ENSMUSG00000027646,ENSMUSG00000028583,ENSMUSG00000032702,ENSMUSG00000039087
GO:0035021	negative regulation of Rac protein signa...		5		0.0242	ENSMUSG00000020716,ENSMUSG00000024451,ENSMUSG00000027581,ENSMUSG00000033389,ENSMUSG00000057315
GO:0018149	peptide cross-linking		20		0.02469	ENSMUSG00000019929,ENSMUSG00000024659,ENSMUSG00000026193,ENSMUSG00000027927,ENSMUSG00000031375,ENSMUSG00000033207,ENSMUSG00000034282,ENSMUSG00000035722,ENSMUSG00000037820,ENSMUSG00000039109,ENSMUSG00000042961,ENSMUSG00000045566,ENSMUSG00000046834,ENSMUSG00000049001,ENSMUSG00000053675,ENSMUSG00000054162,ENSMUSG00000054889,ENSMUSG00000058297,ENSMUSG00000079103,ENSMUSG00000090314
GO:2000737	negative regulation of stem cell differe...		19		0.02485	ENSMUSG00000003119,ENSMUSG00000004040,ENSMUSG00000013465,ENSMUSG00000015839,ENSMUSG00000021255,ENSMUSG00000021258,ENSMUSG00000022528,ENSMUSG00000024063,ENSMUSG00000026923,ENSMUSG00000027276,ENSMUSG00000027678,ENSMUSG00000029249,ENSMUSG00000029655,ENSMUSG00000036158,ENSMUSG00000039630,ENSMUSG00000041297,ENSMUSG00000045817,ENSMUSG00000048001,ENSMUSG00000053110
GO:0045444	fat cell differentiation		197		0.02493	ENSMUSG00000000440,ENSMUSG00000000901,ENSMUSG00000001366,ENSMUSG00000001729,ENSMUSG00000002250,ENSMUSG00000002603,ENSMUSG00000003032,ENSMUSG00000003228,ENSMUSG00000005057,ENSMUSG00000005124,ENSMUSG00000006586,ENSMUSG00000009281,ENSMUSG00000012428,ENSMUSG00000014158,ENSMUSG00000014547,ENSMUSG00000014763,ENSMUSG00000015053,ENSMUSG00000015149,ENSMUSG00000015568,ENSMUSG00000015619,ENSMUSG00000018160,…
GO:2000343	positive regulation of chemokine (C-X-C ...		9		0.02519	ENSMUSG00000011008,ENSMUSG00000015568,ENSMUSG00000024401,ENSMUSG00000024610,ENSMUSG00000027750,ENSMUSG00000033307,ENSMUSG00000035042,ENSMUSG00000040249,ENSMUSG00000041607
GO:0050427	3'-phosphoadenosine 5'-phosphosulfate me...		5		0.02558	ENSMUSG00000003271,ENSMUSG00000024899,ENSMUSG00000028032,ENSMUSG00000029269,ENSMUSG00000037370
GO:0010269	response to selenium ion		3		0.0257	ENSMUSG00000041571,ENSMUSG00000064373,ENSMUSG00000075702
GO:0042773	ATP synthesis coupled electron transport		37		0.02579	ENSMUSG00000004446,ENSMUSG00000009876,ENSMUSG00000009995,ENSMUSG00000019942,ENSMUSG00000020022,ENSMUSG00000020664,ENSMUSG00000021520,ENSMUSG00000021606,ENSMUSG00000022013,ENSMUSG00000022354,ENSMUSG00000022551,ENSMUSG00000024038,ENSMUSG00000025651,ENSMUSG00000025825,ENSMUSG00000025889,ENSMUSG00000025968,ENSMUSG00000026260,ENSMUSG00000026895,ENSMUSG00000027282,ENSMUSG00000027305,ENSMUSG00000028756,…
GO:1900017	positive regulation of cytokine producti...		18		0.02602	ENSMUSG00000002897,ENSMUSG00000003731,ENSMUSG00000024578,ENSMUSG00000024670,ENSMUSG00000025929,ENSMUSG00000030281,ENSMUSG00000031948,ENSMUSG00000032508,ENSMUSG00000034786,ENSMUSG00000039005,ENSMUSG00000040760,ENSMUSG00000041343,ENSMUSG00000046108,ENSMUSG00000047123,ENSMUSG00000050222,ENSMUSG00000051498,ENSMUSG00000053338,ENSMUSG00000055994
GO:0010390	histone monoubiquitination		29		0.02645	ENSMUSG00000000037,ENSMUSG00000001228,ENSMUSG00000002109,ENSMUSG00000003437,ENSMUSG00000005609,ENSMUSG00000014074,ENSMUSG00000018537,ENSMUSG00000018548,ENSMUSG00000021774,ENSMUSG00000024283,ENSMUSG00000024325,ENSMUSG00000024740,ENSMUSG00000024805,ENSMUSG00000025050,ENSMUSG00000026361,ENSMUSG00000026484,ENSMUSG00000028309,ENSMUSG00000029475,ENSMUSG00000030816,ENSMUSG00000031095,ENSMUSG00000033623,…
GO:0043252	sodium-independent organic anion transpo...		6		0.02714	ENSMUSG00000025790,ENSMUSG00000025938,ENSMUSG00000030235,ENSMUSG00000032548,ENSMUSG00000038963,ENSMUSG00000040693
GO:1900078	positive regulation of cellular response...		20		0.02725	ENSMUSG00000017774,ENSMUSG00000020063,ENSMUSG00000020189,ENSMUSG00000023571,ENSMUSG00000024955,ENSMUSG00000025006,ENSMUSG00000026434,ENSMUSG00000027646,ENSMUSG00000028042,ENSMUSG00000029053,ENSMUSG00000030774,ENSMUSG00000032562,ENSMUSG00000034593,ENSMUSG00000038084,ENSMUSG00000041567,ENSMUSG00000043733,ENSMUSG00000047638,ENSMUSG00000048583,ENSMUSG00000055980,ENSMUSG00000059201
GO:0032370	positive regulation of lipid transport		52		0.02735	ENSMUSG00000002108,ENSMUSG00000002588,ENSMUSG00000002985,ENSMUSG00000015243,ENSMUSG00000017446,ENSMUSG00000017754,ENSMUSG00000020063,ENSMUSG00000020366,ENSMUSG00000020623,ENSMUSG00000021025,ENSMUSG00000021466,ENSMUSG00000021948,ENSMUSG00000021983,ENSMUSG00000022015,ENSMUSG00000022061,ENSMUSG00000022150,ENSMUSG00000022878,ENSMUSG00000022952,ENSMUSG00000023170,ENSMUSG00000024907,ENSMUSG00000024981,…
GO:0010760	negative regulation of macrophage chemot...		6		0.02761	ENSMUSG00000001666,ENSMUSG00000026874,ENSMUSG00000029254,ENSMUSG00000032274,ENSMUSG00000033307,ENSMUSG00000053318
GO:0034116	positive regulation of heterotypic cell-...		11		0.0277	ENSMUSG00000000409,ENSMUSG00000005087,ENSMUSG00000015452,ENSMUSG00000018924,ENSMUSG00000021360,ENSMUSG00000024401,ENSMUSG00000027398,ENSMUSG00000028001,ENSMUSG00000032011,ENSMUSG00000033860,ENSMUSG00000059714
GO:2000074	regulation of type B pancreatic cell dev...		5		0.02838	ENSMUSG00000024959,ENSMUSG00000029238,ENSMUSG00000040929,ENSMUSG00000041301,ENSMUSG00000055116
GO:2000544	regulation of endothelial cell chemotaxi...		3		0.02843	ENSMUSG00000031565,ENSMUSG00000036585,ENSMUSG00000037225
GO:2000378	negative regulation of reactive oxygen s...		51		0.02965	ENSMUSG00000000628,ENSMUSG00000000766,ENSMUSG00000000869,ENSMUSG00000001348,ENSMUSG00000002996,ENSMUSG00000004040,ENSMUSG00000005949,ENSMUSG00000006235,ENSMUSG00000007655,ENSMUSG00000007670,ENSMUSG00000007815,ENSMUSG00000009681,ENSMUSG00000011305,ENSMUSG00000015149,ENSMUSG00000016529,ENSMUSG00000017146,ENSMUSG00000017969,ENSMUSG00000018697,ENSMUSG00000019843,ENSMUSG00000020063,ENSMUSG00000020402,…
GO:0002246	wound healing involved in inflammatory r...		8		0.02979	ENSMUSG00000001131,ENSMUSG00000005087,ENSMUSG00000005413,ENSMUSG00000015452,ENSMUSG00000021109,ENSMUSG00000027399,ENSMUSG00000048376,ENSMUSG00000049103
GO:0006869	lipid transport		248		0.03018	ENSMUSG00000000440,ENSMUSG00000001248,ENSMUSG00000001729,ENSMUSG00000002108,ENSMUSG00000002250,ENSMUSG00000002588,ENSMUSG00000002733,ENSMUSG00000002944,ENSMUSG00000002985,ENSMUSG00000002996,ENSMUSG00000003341,ENSMUSG00000003623,ENSMUSG00000004056,ENSMUSG00000004207,ENSMUSG00000004668,ENSMUSG00000005225,ENSMUSG00000005681,ENSMUSG00000007655,ENSMUSG00000007783,ENSMUSG00000009646,ENSMUSG00000009907,…
GO:0006978	DNA damage response, signal transduction...		12		0.03114	ENSMUSG00000001517,ENSMUSG00000005718,ENSMUSG00000023067,ENSMUSG00000023495,ENSMUSG00000024926,ENSMUSG00000025665,ENSMUSG00000027510,ENSMUSG00000029521,ENSMUSG00000030330,ENSMUSG00000041147,ENSMUSG00000059552,ENSMUSG00000061436
GO:0071354	cellular response to interleukin-6		22		0.03168	ENSMUSG00000000127,ENSMUSG00000002111,ENSMUSG00000004040,ENSMUSG00000005609,ENSMUSG00000019982,ENSMUSG00000021756,ENSMUSG00000024515,ENSMUSG00000024927,ENSMUSG00000025746,ENSMUSG00000026580,ENSMUSG00000027947,ENSMUSG00000028163,ENSMUSG00000029275,ENSMUSG00000031714,ENSMUSG00000033740,ENSMUSG00000034610,ENSMUSG00000034957,ENSMUSG00000035673,ENSMUSG00000040794,ENSMUSG00000045658,ENSMUSG00000052752,…
GO:0060326	cell chemotaxis		201		0.03266	ENSMUSG00000000489,ENSMUSG00000000869,ENSMUSG00000001666,ENSMUSG00000001741,ENSMUSG00000002489,ENSMUSG00000002897,ENSMUSG00000003814,ENSMUSG00000004677,ENSMUSG00000004814,ENSMUSG00000004951,ENSMUSG00000005824,ENSMUSG00000006134,ENSMUSG00000006445,ENSMUSG00000009281,ENSMUSG00000009292,ENSMUSG00000014158,ENSMUSG00000014599,ENSMUSG00000015316,ENSMUSG00000016024,ENSMUSG00000017670,ENSMUSG00000017776,…
GO:0098712	L-glutamate import across plasma membran...		10		0.03404	ENSMUSG00000005089,ENSMUSG00000005360,ENSMUSG00000019969,ENSMUSG00000024401,ENSMUSG00000024935,ENSMUSG00000027568,ENSMUSG00000027737,ENSMUSG00000030654,ENSMUSG00000044708,ENSMUSG00000055866
GO:2001258	negative regulation of cation channel ac...		28		0.03446	ENSMUSG00000000838,ENSMUSG00000003161,ENSMUSG00000003352,ENSMUSG00000005312,ENSMUSG00000007655,ENSMUSG00000009545,ENSMUSG00000017737,ENSMUSG00000020635,ENSMUSG00000022176,ENSMUSG00000022523,ENSMUSG00000026271,ENSMUSG00000027584,ENSMUSG00000027827,ENSMUSG00000027861,ENSMUSG00000028136,ENSMUSG00000028664,ENSMUSG00000029711,ENSMUSG00000031142,ENSMUSG00000032192,ENSMUSG00000032259,ENSMUSG00000032333,…
GO:0051024	positive regulation of immunoglobulin se...		5		0.03449	ENSMUSG00000020484,ENSMUSG00000025746,ENSMUSG00000026700,ENSMUSG00000027720,ENSMUSG00000030805
GO:0033993	response to lipid		509		0.03476	ENSMUSG00000000127,ENSMUSG00000000440,ENSMUSG00000000567,ENSMUSG00000001248,ENSMUSG00000001288,ENSMUSG00000001348,ENSMUSG00000001496,ENSMUSG00000001670,ENSMUSG00000001729,ENSMUSG00000001761,ENSMUSG00000002108,ENSMUSG00000002250,ENSMUSG00000002307,ENSMUSG00000002342,ENSMUSG00000002602,ENSMUSG00000002603,ENSMUSG00000002944,ENSMUSG00000003032,ENSMUSG00000003068,ENSMUSG00000003099,ENSMUSG00000003184,…
GO:0070779	D-aspartate import across plasma membran...		5		0.03494	ENSMUSG00000005089,ENSMUSG00000005360,ENSMUSG00000021948,ENSMUSG00000024935,ENSMUSG00000027568
GO:0006382	adenosine to inosine editing		5		0.03514	ENSMUSG00000019808,ENSMUSG00000020262,ENSMUSG00000027719,ENSMUSG00000027951,ENSMUSG00000052551
GO:0002675	positive regulation of acute inflammator...		23		0.03533	ENSMUSG00000005339,ENSMUSG00000019326,ENSMUSG00000020573,ENSMUSG00000022015,ENSMUSG00000024164,ENSMUSG00000024401,ENSMUSG00000025473,ENSMUSG00000025746,ENSMUSG00000026321,ENSMUSG00000027398,ENSMUSG00000031264,ENSMUSG00000032487,ENSMUSG00000033307,ENSMUSG00000035042,ENSMUSG00000037944,ENSMUSG00000040016,ENSMUSG00000044014,ENSMUSG00000044288,ENSMUSG00000051314,ENSMUSG00000058715,ENSMUSG00000060063,…
GO:0002676	regulation of chronic inflammatory respo...		8		0.03593	ENSMUSG00000000869,ENSMUSG00000016529,ENSMUSG00000019850,ENSMUSG00000024401,ENSMUSG00000032274,ENSMUSG00000039521,ENSMUSG00000052336,ENSMUSG00000053965
GO:1903431	positive regulation of cell maturation		9		0.03599	ENSMUSG00000015149,ENSMUSG00000022952,ENSMUSG00000027496,ENSMUSG00000028991,ENSMUSG00000030098,ENSMUSG00000030110,ENSMUSG00000033618,ENSMUSG00000038084,ENSMUSG00000057329
GO:0002578	negative regulation of antigen processin...		5		0.0363	ENSMUSG00000006611,ENSMUSG00000024334,ENSMUSG00000038213,ENSMUSG00000039899,ENSMUSG00000041538
GO:1902895	positive regulation of pri-miRNA transcr...		29		0.03648	ENSMUSG00000000120,ENSMUSG00000000489,ENSMUSG00000002111,ENSMUSG00000002603,ENSMUSG00000004040,ENSMUSG00000005698,ENSMUSG00000007613,ENSMUSG00000015053,ENSMUSG00000015605,ENSMUSG00000016458,ENSMUSG00000016529,ENSMUSG00000020538,ENSMUSG00000021109,ENSMUSG00000021250,ENSMUSG00000021611,ENSMUSG00000021796,ENSMUSG00000021835,ENSMUSG00000022463,ENSMUSG00000024431,ENSMUSG00000024927,ENSMUSG00000027358,…

## Sheet: Core network
Parasite
GO.ID	Term		Observed		KS	GenesForGOterm
GO:0046777	protein autophosphorylation		3		0.00091	PBANKA_092550,PBANKA_130150,PBANKA_040820
GO:0018105	peptidyl-serine phosphorylation		6		0.00227	PBANKA_092550,PBANKA_062150,PBANKA_083560,PBANKA_040740,PBANKA_040820,PBANKA_041040
GO:0071897	DNA biosynthetic process		7		0.00233	PBANKA_142320,PBANKA_144140,PBANKA_093520,PBANKA_010460,PBANKA_101480,PBANKA_103690,PBANKA_113790
GO:0035891	exit from host cell		5		0.00337	PBANKA_143220,PBANKA_092670,PBANKA_093840,PBANKA_130340,PBANKA_070790
GO:0044409	entry into host		21		0.00559	PBANKA_141990,PBANKA_143230,PBANKA_091170,PBANKA_135340,PBANKA_135570,PBANKA_122740,PBANKA_123240,PBANKA_030600,PBANKA_051140,PBANKA_051750,PBANKA_080230,PBANKA_081300,PBANKA_082420,PBANKA_083560,PBANKA_100220,PBANKA_101060,PBANKA_041290,PBANKA_070790,PBANKA_071140,PBANKA_071160,PBANKA_020800
GO:0035556	intracellular signal transduction		34		0.00674	PBANKA_140400,PBANKA_141360,PBANKA_141890,PBANKA_144540,PBANKA_144580,PBANKA_145620,PBANKA_090410,PBANKA_091030,PBANKA_091860,PBANKA_092550,PBANKA_093030,PBANKA_130590,PBANKA_130680,PBANKA_131470,PBANKA_131800,PBANKA_135720,PBANKA_136090,PBANKA_121190,PBANKA_122330,PBANKA_122740,PBANKA_122760,PBANKA_031030,PBANKA_050510,PBANKA_052100,PBANKA_101060,PBANKA_101330,PBANKA_111260,PBANKA_111620,PBANKA_…
GO:0071976	cell gliding		5		0.00882	PBANKA_141990,PBANKA_142520,PBANKA_143230,PBANKA_040820,PBANKA_020800
GO:0006457	protein folding		40		0.01077	PBANKA_141730,PBANKA_141920,PBANKA_142630,PBANKA_144410,PBANKA_090580,PBANKA_091180,PBANKA_091430,PBANKA_091620,PBANKA_092430,PBANKA_092890,PBANKA_093830,PBANKA_130280,PBANKA_130320,PBANKA_122580,PBANKA_122720,PBANKA_124330,PBANKA_061090,PBANKA_080880,PBANKA_081850,PBANKA_081890,PBANKA_082100,PBANKA_083130,PBANKA_100940,PBANKA_101760,PBANKA_102290,PBANKA_102300,PBANKA_102880,PBANKA_103250,PBANKA_…
GO:0007049	cell cycle		60		0.01395	PBANKA_140320,PBANKA_140350,PBANKA_140400,PBANKA_140530,PBANKA_141430,PBANKA_141690,PBANKA_142320,PBANKA_142780,PBANKA_145160,PBANKA_145290,PBANKA_091300,PBANKA_092450,PBANKA_093030,PBANKA_093520,PBANKA_093920,PBANKA_093950,PBANKA_094140,PBANKA_130050,PBANKA_130110,PBANKA_130750,PBANKA_131040,PBANKA_131220,PBANKA_131710,PBANKA_132470,PBANKA_133750,PBANKA_133910,PBANKA_135090,PBANKA_135320,PBANKA_…
GO:0051301	cell division		13		0.02297	PBANKA_141690,PBANKA_143390,PBANKA_145290,PBANKA_091300,PBANKA_130110,PBANKA_133750,PBANKA_031030,PBANKA_110150,PBANKA_111310,PBANKA_111890,PBANKA_113310,PBANKA_040740,PBANKA_070390
GO:0090305	nucleic acid phosphodiester bond hydroly...		46		0.02394	PBANKA_140550,PBANKA_146090,PBANKA_091230,PBANKA_092350,PBANKA_093020,PBANKA_130740,PBANKA_131340,PBANKA_131560,PBANKA_132870,PBANKA_133420,PBANKA_135350,PBANKA_010460,PBANKA_010530,PBANKA_120210,PBANKA_120640,PBANKA_122100,PBANKA_123005,PBANKA_123430,PBANKA_061760,PBANKA_030120,PBANKA_030260,PBANKA_030370,PBANKA_030420,PBANKA_051590,PBANKA_052050,PBANKA_080610,PBANKA_080660,PBANKA_081060,PBANKA_…
GO:0032502	developmental process		11		0.02452	PBANKA_093930,PBANKA_130920,PBANKA_134070,PBANKA_123240,PBANKA_060230,PBANKA_061980,PBANKA_083560,PBANKA_101480,PBANKA_040720,PBANKA_040820,PBANKA_020800
GO:0006270	DNA replication initiation		4		0.02892	PBANKA_144520,PBANKA_093500,PBANKA_080310,PBANKA_101870
GO:0018230	peptidyl-L-cysteine S-palmitoylation		2		0.0297	PBANKA_142090,PBANKA_124300
GO:0006612	protein targeting to membrane		13		0.02997	PBANKA_141730,PBANKA_142090,PBANKA_143200,PBANKA_091220,PBANKA_131380,PBANKA_135900,PBANKA_124300,PBANKA_060220,PBANKA_030200,PBANKA_112080,PBANKA_041020,PBANKA_070900,PBANKA_021310
GO:0006458	'de novo' protein folding		6		0.03392	PBANKA_091180,PBANKA_081890,PBANKA_101760,PBANKA_102880,PBANKA_112070,PBANKA_113300
GO:0045454	cell redox homeostasis		11		0.03633	PBANKA_142260,PBANKA_091430,PBANKA_093830,PBANKA_130280,PBANKA_132090,PBANKA_135800,PBANKA_010550,PBANKA_051140,PBANKA_082310,PBANKA_101740,PBANKA_040470
GO:0015986	ATP synthesis coupled proton transport		5		0.03708	PBANKA_090140,PBANKA_090750,PBANKA_090890,PBANKA_132810,PBANKA_020720
GO:0044255	cellular lipid metabolic process		48		0.03804	PBANKA_141510,PBANKA_142850,PBANKA_142990,PBANKA_144060,PBANKA_145330,PBANKA_145440,PBANKA_146030,PBANKA_090740,PBANKA_091270,PBANKA_091390,PBANKA_091860,PBANKA_092380,PBANKA_092620,PBANKA_131010,PBANKA_133060,PBANKA_134570,PBANKA_135100,PBANKA_135470,PBANKA_135750,PBANKA_136050,PBANKA_010470,PBANKA_120970,PBANKA_121190,PBANKA_122430,PBANKA_123990,PBANKA_060310,PBANKA_060680,PBANKA_030640,PBANKA_…
GO:0010468	regulation of gene expression		151		0.03807	PBANKA_140320,PBANKA_140380,PBANKA_140490,PBANKA_140530,PBANKA_140550,PBANKA_140740,PBANKA_141430,PBANKA_141540,PBANKA_141820,PBANKA_141920,PBANKA_142870,PBANKA_143280,PBANKA_144600,PBANKA_145140,PBANKA_146350,PBANKA_090720,PBANKA_090980,PBANKA_091230,PBANKA_091960,PBANKA_092000,PBANKA_092390,PBANKA_092660,PBANKA_092840,PBANKA_092950,PBANKA_093230,PBANKA_093300,PBANKA_093500,PBANKA_093890,PBANKA_…
GO:0031929	TOR signaling		1		0.04435	PBANKA_144540
GO:0043666	regulation of phosphoprotein phosphatase...		2		0.0454	PBANKA_141820,PBANKA_121850
GO:0050821	protein stabilization		1		0.04611	PBANKA_102290
GO.ID	Term		Observed		KS	GenesForGOterm
GO:0042255	ribosome assembly		14		0.00027	ENSMUSG00000002500,ENSMUSG00000012848,ENSMUSG00000018446,ENSMUSG00000024608,ENSMUSG00000025962,ENSMUSG00000026273,ENSMUSG00000028741,ENSMUSG00000030611,ENSMUSG00000035772,ENSMUSG00000036160,ENSMUSG00000038510,ENSMUSG00000046756,ENSMUSG00000061024,ENSMUSG00000063457
GO:0043161	proteasome-mediated ubiquitin-dependent ...		65		0.00057	ENSMUSG00000000149,ENSMUSG00000003813,ENSMUSG00000014355,ENSMUSG00000014769,ENSMUSG00000016308,ENSMUSG00000018442,ENSMUSG00000020366,ENSMUSG00000020634,ENSMUSG00000020720,ENSMUSG00000021567,ENSMUSG00000022037,ENSMUSG00000022124,ENSMUSG00000022365,ENSMUSG00000022559,ENSMUSG00000022674,ENSMUSG00000023944,ENSMUSG00000024338,ENSMUSG00000024576,ENSMUSG00000024926,ENSMUSG00000025162,ENSMUSG00000025326,…
GO:0043162	ubiquitin-dependent protein catabolic pr...		8		0.00098	ENSMUSG00000006058,ENSMUSG00000028098,ENSMUSG00000028437,ENSMUSG00000031161,ENSMUSG00000043614,ENSMUSG00000048832,ENSMUSG00000078656,ENSMUSG00000086228
GO:0070661	leukocyte proliferation		35		0.00116	ENSMUSG00000001750,ENSMUSG00000003500,ENSMUSG00000004709,ENSMUSG00000017009,ENSMUSG00000018899,ENSMUSG00000021125,ENSMUSG00000022037,ENSMUSG00000023927,ENSMUSG00000024610,ENSMUSG00000024621,ENSMUSG00000024659,ENSMUSG00000026012,ENSMUSG00000026177,ENSMUSG00000026288,ENSMUSG00000027947,ENSMUSG00000028749,ENSMUSG00000029276,ENSMUSG00000031101,ENSMUSG00000031132,ENSMUSG00000031207,ENSMUSG00000031750,…
GO:0006635	fatty acid beta-oxidation		18		0.0013	ENSMUSG00000020003,ENSMUSG00000020777,ENSMUSG00000021460,ENSMUSG00000024507,ENSMUSG00000024981,ENSMUSG00000025465,ENSMUSG00000025745,ENSMUSG00000026003,ENSMUSG00000026385,ENSMUSG00000027359,ENSMUSG00000027809,ENSMUSG00000028127,ENSMUSG00000028223,ENSMUSG00000029098,ENSMUSG00000032314,ENSMUSG00000038894,ENSMUSG00000055782,ENSMUSG00000074064
GO:0007017	microtubule-based process		82		0.00134	ENSMUSG00000001134,ENSMUSG00000001774,ENSMUSG00000003031,ENSMUSG00000003354,ENSMUSG00000004771,ENSMUSG00000004936,ENSMUSG00000006005,ENSMUSG00000011958,ENSMUSG00000018548,ENSMUSG00000018567,ENSMUSG00000019505,ENSMUSG00000019726,ENSMUSG00000019970,ENSMUSG00000020132,ENSMUSG00000020152,ENSMUSG00000020283,ENSMUSG00000020483,ENSMUSG00000020799,ENSMUSG00000020918,ENSMUSG00000021843,ENSMUSG00000022114,…
GO:0006886	intracellular protein transport		126		0.0015	ENSMUSG00000000131,ENSMUSG00000001844,ENSMUSG00000002949,ENSMUSG00000003033,ENSMUSG00000004771,ENSMUSG00000004980,ENSMUSG00000005262,ENSMUSG00000005469,ENSMUSG00000005566,ENSMUSG00000005674,ENSMUSG00000006005,ENSMUSG00000006024,ENSMUSG00000006058,ENSMUSG00000009090,ENSMUSG00000015291,ENSMUSG00000015950,ENSMUSG00000018442,ENSMUSG00000018449,ENSMUSG00000018733,ENSMUSG00000019809,ENSMUSG00000020003,…
GO:0051603	proteolysis involved in cellular protein...		124		0.00164	ENSMUSG00000000149,ENSMUSG00000002660,ENSMUSG00000003813,ENSMUSG00000005262,ENSMUSG00000005469,ENSMUSG00000006058,ENSMUSG00000008348,ENSMUSG00000010376,ENSMUSG00000014355,ENSMUSG00000014769,ENSMUSG00000016256,ENSMUSG00000016308,ENSMUSG00000017221,ENSMUSG00000017428,ENSMUSG00000017760,ENSMUSG00000018442,ENSMUSG00000019373,ENSMUSG00000019505,ENSMUSG00000019539,ENSMUSG00000019578,ENSMUSG00000020124,…
GO:0030850	prostate gland development		9		0.00213	ENSMUSG00000003031,ENSMUSG00000003282,ENSMUSG00000004207,ENSMUSG00000015846,ENSMUSG00000024659,ENSMUSG00000025326,ENSMUSG00000026923,ENSMUSG00000030357,ENSMUSG00000046223
GO:0030260	entry into host cell		8		0.00326	ENSMUSG00000019810,ENSMUSG00000020792,ENSMUSG00000021357,ENSMUSG00000024610,ENSMUSG00000027411,ENSMUSG00000034216,ENSMUSG00000062300,ENSMUSG00000064140
GO:0051769	regulation of nitric-oxide synthase bios...		5		0.00326	ENSMUSG00000020366,ENSMUSG00000024477,ENSMUSG00000035385,ENSMUSG00000039942,ENSMUSG00000075701
GO:1904031	positive regulation of cyclin-dependent ...		4		0.00327	ENSMUSG00000003031,ENSMUSG00000015599,ENSMUSG00000023944,ENSMUSG00000036923
GO:0007035	vacuolar acidification		7		0.00337	ENSMUSG00000001750,ENSMUSG00000013160,ENSMUSG00000022540,ENSMUSG00000026177,ENSMUSG00000028657,ENSMUSG00000034708,ENSMUSG00000051232
GO:0006412	translation		79		0.00359	ENSMUSG00000000568,ENSMUSG00000002767,ENSMUSG00000003235,ENSMUSG00000003429,ENSMUSG00000003970,ENSMUSG00000006005,ENSMUSG00000012848,ENSMUSG00000014551,ENSMUSG00000015846,ENSMUSG00000018446,ENSMUSG00000018765,ENSMUSG00000018858,ENSMUSG00000019763,ENSMUSG00000020515,ENSMUSG00000021420,ENSMUSG00000021607,ENSMUSG00000021967,ENSMUSG00000022774,ENSMUSG00000023106,ENSMUSG00000023723,ENSMUSG00000023952,…
GO:0019081	viral translation		6		0.00437	ENSMUSG00000023106,ENSMUSG00000026427,ENSMUSG00000042699,ENSMUSG00000056076,ENSMUSG00000068882,ENSMUSG00000070319
GO:0010952	positive regulation of peptidase activit...		21		0.00534	ENSMUSG00000000817,ENSMUSG00000014771,ENSMUSG00000015599,ENSMUSG00000019539,ENSMUSG00000020349,ENSMUSG00000020366,ENSMUSG00000021190,ENSMUSG00000022216,ENSMUSG00000026959,ENSMUSG00000028191,ENSMUSG00000031948,ENSMUSG00000032359,ENSMUSG00000032402,ENSMUSG00000034708,ENSMUSG00000035900,ENSMUSG00000036932,ENSMUSG00000038058,ENSMUSG00000041607,ENSMUSG00000053647,ENSMUSG00000056054,ENSMUSG00000064289
GO:0097435	supramolecular fiber organization		69		0.00548	ENSMUSG00000002020,ENSMUSG00000003031,ENSMUSG00000004771,ENSMUSG00000005103,ENSMUSG00000007877,ENSMUSG00000015605,ENSMUSG00000017009,ENSMUSG00000018417,ENSMUSG00000018830,ENSMUSG00000019970,ENSMUSG00000020152,ENSMUSG00000021013,ENSMUSG00000021408,ENSMUSG00000021504,ENSMUSG00000021589,ENSMUSG00000021754,ENSMUSG00000022037,ENSMUSG00000022105,ENSMUSG00000022436,ENSMUSG00000022451,ENSMUSG00000022831,…
GO:0002696	positive regulation of leukocyte activat...		44		0.00557	ENSMUSG00000002147,ENSMUSG00000002221,ENSMUSG00000004709,ENSMUSG00000005800,ENSMUSG00000015599,ENSMUSG00000018899,ENSMUSG00000019726,ENSMUSG00000020828,ENSMUSG00000022378,ENSMUSG00000024610,ENSMUSG00000024659,ENSMUSG00000025188,ENSMUSG00000026012,ENSMUSG00000026288,ENSMUSG00000027347,ENSMUSG00000027947,ENSMUSG00000028191,ENSMUSG00000028874,ENSMUSG00000029254,ENSMUSG00000030144,ENSMUSG00000030748,…
GO:0043302	positive regulation of leukocyte degranu...		8		0.00562	ENSMUSG00000020828,ENSMUSG00000028874,ENSMUSG00000030748,ENSMUSG00000030805,ENSMUSG00000031447,ENSMUSG00000051412,ENSMUSG00000052212,ENSMUSG00000056529
GO:0016567	protein ubiquitination		79		0.00647	ENSMUSG00000001924,ENSMUSG00000002221,ENSMUSG00000004018,ENSMUSG00000008348,ENSMUSG00000014355,ENSMUSG00000016308,ENSMUSG00000018548,ENSMUSG00000018733,ENSMUSG00000019505,ENSMUSG00000020114,ENSMUSG00000020366,ENSMUSG00000020397,ENSMUSG00000020521,ENSMUSG00000020634,ENSMUSG00000022124,ENSMUSG00000022365,ENSMUSG00000022674,ENSMUSG00000022761,ENSMUSG00000023170,ENSMUSG00000023944,ENSMUSG00000024073,…
GO:0051726	regulation of cell cycle		112		0.0065	ENSMUSG00000001774,ENSMUSG00000002221,ENSMUSG00000002968,ENSMUSG00000003031,ENSMUSG00000003228,ENSMUSG00000003541,ENSMUSG00000003813,ENSMUSG00000004771,ENSMUSG00000004936,ENSMUSG00000005469,ENSMUSG00000006005,ENSMUSG00000007041,ENSMUSG00000007872,ENSMUSG00000008683,ENSMUSG00000011877,ENSMUSG00000014355,ENSMUSG00000015312,ENSMUSG00000015599,ENSMUSG00000015937,ENSMUSG00000017485,ENSMUSG00000017561,…
GO:0050729	positive regulation of inflammatory resp...		24		0.00693	ENSMUSG00000002897,ENSMUSG00000005800,ENSMUSG00000015599,ENSMUSG00000015966,ENSMUSG00000020400,ENSMUSG00000021025,ENSMUSG00000026012,ENSMUSG00000029254,ENSMUSG00000030717,ENSMUSG00000031948,ENSMUSG00000032035,ENSMUSG00000032487,ENSMUSG00000034708,ENSMUSG00000034786,ENSMUSG00000037706,ENSMUSG00000038642,ENSMUSG00000039942,ENSMUSG00000042699,ENSMUSG00000044968,ENSMUSG00000051412,ENSMUSG00000056054,…
GO:0032543	mitochondrial translation		16		0.00699	ENSMUSG00000002767,ENSMUSG00000014551,ENSMUSG00000018446,ENSMUSG00000018858,ENSMUSG00000019763,ENSMUSG00000021967,ENSMUSG00000023967,ENSMUSG00000024683,ENSMUSG00000025962,ENSMUSG00000026273,ENSMUSG00000028085,ENSMUSG00000030611,ENSMUSG00000035772,ENSMUSG00000037531,ENSMUSG00000044763,ENSMUSG00000049960
GO:0014002	astrocyte development		8		0.00711	ENSMUSG00000003235,ENSMUSG00000015599,ENSMUSG00000021464,ENSMUSG00000026728,ENSMUSG00000030265,ENSMUSG00000034708,ENSMUSG00000052911,ENSMUSG00000056054
GO:0006397	mRNA processing		78		0.0089	ENSMUSG00000001383,ENSMUSG00000001767,ENSMUSG00000002129,ENSMUSG00000002455,ENSMUSG00000002524,ENSMUSG00000003119,ENSMUSG00000003208,ENSMUSG00000003660,ENSMUSG00000004980,ENSMUSG00000005469,ENSMUSG00000005682,ENSMUSG00000008333,ENSMUSG00000008373,ENSMUSG00000009076,ENSMUSG00000011960,ENSMUSG00000014980,ENSMUSG00000018446,ENSMUSG00000020211,ENSMUSG00000020262,ENSMUSG00000020409,ENSMUSG00000020929,…
GO:2000377	regulation of reactive oxygen species me...		32		0.00924	ENSMUSG00000000001,ENSMUSG00000000766,ENSMUSG00000001348,ENSMUSG00000002996,ENSMUSG00000003541,ENSMUSG00000005800,ENSMUSG00000006519,ENSMUSG00000020366,ENSMUSG00000021125,ENSMUSG00000021408,ENSMUSG00000021877,ENSMUSG00000022037,ENSMUSG00000024087,ENSMUSG00000025486,ENSMUSG00000026031,ENSMUSG00000026959,ENSMUSG00000032000,ENSMUSG00000032402,ENSMUSG00000032487,ENSMUSG00000032562,ENSMUSG00000035086,…
GO:0042274	ribosomal small subunit biogenesis		11		0.00937	ENSMUSG00000012848,ENSMUSG00000018433,ENSMUSG00000022300,ENSMUSG00000024608,ENSMUSG00000030611,ENSMUSG00000036160,ENSMUSG00000046756,ENSMUSG00000050244,ENSMUSG00000061024,ENSMUSG00000061477,ENSMUSG00000063457
GO:0001893	maternal placenta development		8		0.00938	ENSMUSG00000015846,ENSMUSG00000024997,ENSMUSG00000029390,ENSMUSG00000032487,ENSMUSG00000039656,ENSMUSG00000052837,ENSMUSG00000056220,ENSMUSG00000057615
GO:2001279	regulation of unsaturated fatty acid bio...		5		0.0094	ENSMUSG00000020366,ENSMUSG00000024659,ENSMUSG00000032487,ENSMUSG00000055782,ENSMUSG00000056220
GO:0006388	tRNA splicing, via endonucleolytic cleav...		5		0.0094	ENSMUSG00000014980,ENSMUSG00000021807,ENSMUSG00000027079,ENSMUSG00000037149,ENSMUSG00000042389
GO:0035601	protein deacylation		11		0.0095	ENSMUSG00000023951,ENSMUSG00000025486,ENSMUSG00000028657,ENSMUSG00000028670,ENSMUSG00000031161,ENSMUSG00000032046,ENSMUSG00000034748,ENSMUSG00000039521,ENSMUSG00000040396,ENSMUSG00000054021,ENSMUSG00000080268
GO:0071346	cellular response to interferon-gamma		17		0.00982	ENSMUSG00000018899,ENSMUSG00000019471,ENSMUSG00000020152,ENSMUSG00000023259,ENSMUSG00000026341,ENSMUSG00000026696,ENSMUSG00000026728,ENSMUSG00000029860,ENSMUSG00000030805,ENSMUSG00000031165,ENSMUSG00000031778,ENSMUSG00000031988,ENSMUSG00000034974,ENSMUSG00000035385,ENSMUSG00000038844,ENSMUSG00000041598,ENSMUSG00000074151
GO:0032509	endosome transport via multivesicular bo...		8		0.01062	ENSMUSG00000006058,ENSMUSG00000019578,ENSMUSG00000019726,ENSMUSG00000031513,ENSMUSG00000033916,ENSMUSG00000043614,ENSMUSG00000048832,ENSMUSG00000078656
GO:0018279	protein N-linked glycosylation via aspar...		7		0.0111	ENSMUSG00000028277,ENSMUSG00000028757,ENSMUSG00000030062,ENSMUSG00000031232,ENSMUSG00000032437,ENSMUSG00000035704,ENSMUSG00000039530
GO:0008334	histone mRNA metabolic process		7		0.01156	ENSMUSG00000034259,ENSMUSG00000036779,ENSMUSG00000041781,ENSMUSG00000042167,ENSMUSG00000048012,ENSMUSG00000054309,ENSMUSG00000068882
GO:0071621	granulocyte chemotaxis		14		0.0116	ENSMUSG00000002897,ENSMUSG00000018446,ENSMUSG00000023951,ENSMUSG00000024610,ENSMUSG00000024659,ENSMUSG00000031402,ENSMUSG00000031778,ENSMUSG00000031948,ENSMUSG00000035385,ENSMUSG00000042284,ENSMUSG00000050335,ENSMUSG00000056054,ENSMUSG00000061778,ENSMUSG00000074361
GO:0010558	negative regulation of macromolecule bio...		131		0.01224	ENSMUSG00000000568,ENSMUSG00000000817,ENSMUSG00000001134,ENSMUSG00000001156,ENSMUSG00000001289,ENSMUSG00000002147,ENSMUSG00000002881,ENSMUSG00000002968,ENSMUSG00000002996,ENSMUSG00000003031,ENSMUSG00000004934,ENSMUSG00000004980,ENSMUSG00000005442,ENSMUSG00000005566,ENSMUSG00000006005,ENSMUSG00000007805,ENSMUSG00000007872,ENSMUSG00000009739,ENSMUSG00000015605,ENSMUSG00000015846,ENSMUSG00000015937,…
GO:0044257	cellular protein catabolic process		134		0.01356	ENSMUSG00000000149,ENSMUSG00000001750,ENSMUSG00000002660,ENSMUSG00000003813,ENSMUSG00000005262,ENSMUSG00000005469,ENSMUSG00000006058,ENSMUSG00000008348,ENSMUSG00000010376,ENSMUSG00000014355,ENSMUSG00000014769,ENSMUSG00000016256,ENSMUSG00000016308,ENSMUSG00000017221,ENSMUSG00000017428,ENSMUSG00000017760,ENSMUSG00000018442,ENSMUSG00000019373,ENSMUSG00000019505,ENSMUSG00000019539,ENSMUSG00000019578,…
GO:0006378	mRNA polyadenylation		10		0.01419	ENSMUSG00000011960,ENSMUSG00000022194,ENSMUSG00000024400,ENSMUSG00000027079,ENSMUSG00000034022,ENSMUSG00000036779,ENSMUSG00000041781,ENSMUSG00000053536,ENSMUSG00000054309,ENSMUSG00000055531
GO:0007566	embryo implantation		10		0.01443	ENSMUSG00000002900,ENSMUSG00000005566,ENSMUSG00000015846,ENSMUSG00000017737,ENSMUSG00000018446,ENSMUSG00000027395,ENSMUSG00000028476,ENSMUSG00000030357,ENSMUSG00000032487,ENSMUSG00000034708
GO:0016064	immunoglobulin mediated immune response		16		0.01515	ENSMUSG00000001750,ENSMUSG00000002147,ENSMUSG00000002221,ENSMUSG00000005465,ENSMUSG00000018446,ENSMUSG00000024610,ENSMUSG00000026012,ENSMUSG00000026288,ENSMUSG00000028191,ENSMUSG00000030748,ENSMUSG00000031132,ENSMUSG00000037706,ENSMUSG00000038527,ENSMUSG00000039521,ENSMUSG00000046006,ENSMUSG00000062300
GO:1903543	positive regulation of exosomal secretio...		5		0.01515	ENSMUSG00000006058,ENSMUSG00000017009,ENSMUSG00000026718,ENSMUSG00000032504,ENSMUSG00000033916
GO:0045721	negative regulation of gluconeogenesis		5		0.01515	ENSMUSG00000023571,ENSMUSG00000041567,ENSMUSG00000055485,ENSMUSG00000068917,ENSMUSG00000079562
GO:0000038	very long-chain fatty acid metabolic pro...		6		0.01517	ENSMUSG00000020777,ENSMUSG00000024507,ENSMUSG00000027359,ENSMUSG00000028127,ENSMUSG00000035376,ENSMUSG00000055782
GO:0007159	leukocyte cell-cell adhesion		37		0.01521	ENSMUSG00000004709,ENSMUSG00000017009,ENSMUSG00000018899,ENSMUSG00000020400,ENSMUSG00000021125,ENSMUSG00000022378,ENSMUSG00000024610,ENSMUSG00000024659,ENSMUSG00000024942,ENSMUSG00000024965,ENSMUSG00000026012,ENSMUSG00000027347,ENSMUSG00000027947,ENSMUSG00000028191,ENSMUSG00000028749,ENSMUSG00000029276,ENSMUSG00000030748,ENSMUSG00000031101,ENSMUSG00000031132,ENSMUSG00000031207,ENSMUSG00000032035,…
GO:0030099	myeloid cell differentiation		44		0.01524	ENSMUSG00000001280,ENSMUSG00000001750,ENSMUSG00000005103,ENSMUSG00000006675,ENSMUSG00000007805,ENSMUSG00000011257,ENSMUSG00000015605,ENSMUSG00000019087,ENSMUSG00000021025,ENSMUSG00000021408,ENSMUSG00000021464,ENSMUSG00000022105,ENSMUSG00000022443,ENSMUSG00000022831,ENSMUSG00000023951,ENSMUSG00000024026,ENSMUSG00000024608,ENSMUSG00000024610,ENSMUSG00000024621,ENSMUSG00000024997,ENSMUSG00000026288,…
GO:0008360	regulation of cell shape		27		0.01591	ENSMUSG00000000149,ENSMUSG00000005103,ENSMUSG00000015745,ENSMUSG00000021589,ENSMUSG00000021665,ENSMUSG00000022438,ENSMUSG00000022443,ENSMUSG00000023008,ENSMUSG00000023951,ENSMUSG00000024621,ENSMUSG00000024659,ENSMUSG00000025132,ENSMUSG00000028874,ENSMUSG00000031207,ENSMUSG00000031398,ENSMUSG00000032253,ENSMUSG00000033066,ENSMUSG00000034974,ENSMUSG00000035385,ENSMUSG00000036533,ENSMUSG00000041598,…
GO:0035357	peroxisome proliferator activated recept...		6		0.01592	ENSMUSG00000014763,ENSMUSG00000015846,ENSMUSG00000023170,ENSMUSG00000030688,ENSMUSG00000035232,ENSMUSG00000054808
GO:0006998	nuclear envelope organization		9		0.01646	ENSMUSG00000018559,ENSMUSG00000020634,ENSMUSG00000022142,ENSMUSG00000027455,ENSMUSG00000030095,ENSMUSG00000033589,ENSMUSG00000033916,ENSMUSG00000048661,ENSMUSG00000053647
GO:0002029	desensitization of G protein-coupled rec...		8		0.02046	ENSMUSG00000003228,ENSMUSG00000020828,ENSMUSG00000026825,ENSMUSG00000044338,ENSMUSG00000045730,ENSMUSG00000050148,ENSMUSG00000060216,ENSMUSG00000074886
GO:0016578	histone deubiquitination		7		0.02067	ENSMUSG00000020124,ENSMUSG00000020918,ENSMUSG00000022338,ENSMUSG00000025616,ENSMUSG00000032376,ENSMUSG00000043866,ENSMUSG00000059995
GO:0045742	positive regulation of epidermal growth ...		7		0.02067	ENSMUSG00000000817,ENSMUSG00000015950,ENSMUSG00000017737,ENSMUSG00000025083,ENSMUSG00000046223,ENSMUSG00000053647,ENSMUSG00000089832
GO:0030335	positive regulation of cell migration		70		0.02087	ENSMUSG00000001280,ENSMUSG00000001435,ENSMUSG00000002900,ENSMUSG00000004771,ENSMUSG00000004936,ENSMUSG00000006476,ENSMUSG00000007805,ENSMUSG00000017737,ENSMUSG00000018446,ENSMUSG00000018932,ENSMUSG00000020458,ENSMUSG00000020700,ENSMUSG00000020828,ENSMUSG00000021190,ENSMUSG00000021464,ENSMUSG00000021893,ENSMUSG00000021904,ENSMUSG00000022114,ENSMUSG00000023951,ENSMUSG00000024087,ENSMUSG00000024300,…
GO:0034097	response to cytokine		81		0.02098	ENSMUSG00000001348,ENSMUSG00000001750,ENSMUSG00000002147,ENSMUSG00000002897,ENSMUSG00000004864,ENSMUSG00000004934,ENSMUSG00000006005,ENSMUSG00000015605,ENSMUSG00000016528,ENSMUSG00000018899,ENSMUSG00000019471,ENSMUSG00000020152,ENSMUSG00000020634,ENSMUSG00000021025,ENSMUSG00000021408,ENSMUSG00000021816,ENSMUSG00000022114,ENSMUSG00000022489,ENSMUSG00000022504,ENSMUSG00000022831,ENSMUSG00000023170,…
GO:0006139	nucleobase-containing compound metabolic...		536		0.02154	ENSMUSG00000000001,ENSMUSG00000000247,ENSMUSG00000000568,ENSMUSG00000000817,ENSMUSG00000001134,ENSMUSG00000001156,ENSMUSG00000001280,ENSMUSG00000001289,ENSMUSG00000001383,ENSMUSG00000001415,ENSMUSG00000001419,ENSMUSG00000001755,ENSMUSG00000001767,ENSMUSG00000001785,ENSMUSG00000002129,ENSMUSG00000002147,ENSMUSG00000002221,ENSMUSG00000002325,ENSMUSG00000002409,ENSMUSG00000002455,ENSMUSG00000002524,…
GO:0042063	gliogenesis		41		0.0219	ENSMUSG00000002881,ENSMUSG00000002900,ENSMUSG00000003235,ENSMUSG00000003282,ENSMUSG00000004936,ENSMUSG00000005103,ENSMUSG00000015599,ENSMUSG00000019803,ENSMUSG00000020458,ENSMUSG00000021112,ENSMUSG00000021464,ENSMUSG00000021665,ENSMUSG00000022037,ENSMUSG00000024621,ENSMUSG00000024659,ENSMUSG00000026341,ENSMUSG00000026385,ENSMUSG00000026728,ENSMUSG00000026923,ENSMUSG00000026959,ENSMUSG00000027612,…
GO:0044090	positive regulation of vacuole organizat...		5		0.02198	ENSMUSG00000018547,ENSMUSG00000032231,ENSMUSG00000034708,ENSMUSG00000035086,ENSMUSG00000039318
GO:0018208	peptidyl-proline modification		5		0.02203	ENSMUSG00000001555,ENSMUSG00000006675,ENSMUSG00000024222,ENSMUSG00000026857,ENSMUSG00000030357
GO:0007638	mechanosensory behavior		3		0.02203	ENSMUSG00000005360,ENSMUSG00000026915,ENSMUSG00000029275
GO:0061097	regulation of protein tyrosine kinase ac...		9		0.02204	ENSMUSG00000013646,ENSMUSG00000015950,ENSMUSG00000024621,ENSMUSG00000029254,ENSMUSG00000030681,ENSMUSG00000036894,ENSMUSG00000050029,ENSMUSG00000069255,ENSMUSG00000078656
GO:0090659	walking behavior		5		0.02207	ENSMUSG00000004207,ENSMUSG00000032046,ENSMUSG00000033396,ENSMUSG00000060216,ENSMUSG00000060240
GO:0014044	Schwann cell development		3		0.02207	ENSMUSG00000021112,ENSMUSG00000052911,ENSMUSG00000079487
GO:0097061	dendritic spine organization		10		0.02208	ENSMUSG00000005958,ENSMUSG00000020152,ENSMUSG00000021190,ENSMUSG00000025326,ENSMUSG00000026341,ENSMUSG00000026959,ENSMUSG00000028273,ENSMUSG00000031161,ENSMUSG00000031302,ENSMUSG00000048076
GO:0042147	retrograde transport, endosome to Golgi		16		0.02231	ENSMUSG00000020128,ENSMUSG00000021124,ENSMUSG00000021589,ENSMUSG00000027423,ENSMUSG00000029462,ENSMUSG00000031988,ENSMUSG00000034006,ENSMUSG00000034484,ENSMUSG00000035278,ENSMUSG00000035901,ENSMUSG00000036613,ENSMUSG00000038351,ENSMUSG00000038520,ENSMUSG00000039414,ENSMUSG00000047507,ENSMUSG00000049687
GO:0070828	heterochromatin organization		6		0.02234	ENSMUSG00000006005,ENSMUSG00000029009,ENSMUSG00000034205,ENSMUSG00000034748,ENSMUSG00000040007,ENSMUSG00000060743
GO:0010506	regulation of autophagy		33		0.02237	ENSMUSG00000000001,ENSMUSG00000004936,ENSMUSG00000017760,ENSMUSG00000018547,ENSMUSG00000019471,ENSMUSG00000020057,ENSMUSG00000020952,ENSMUSG00000021036,ENSMUSG00000024410,ENSMUSG00000024926,ENSMUSG00000025737,ENSMUSG00000026289,ENSMUSG00000027879,ENSMUSG00000027900,ENSMUSG00000028048,ENSMUSG00000028211,ENSMUSG00000028646,ENSMUSG00000028998,ENSMUSG00000030717,ENSMUSG00000030801,ENSMUSG00000031161,…
GO:0070646	protein modification by small protein re...		22		0.02268	ENSMUSG00000019373,ENSMUSG00000020124,ENSMUSG00000020400,ENSMUSG00000020918,ENSMUSG00000022338,ENSMUSG00000025616,ENSMUSG00000025917,ENSMUSG00000026914,ENSMUSG00000028560,ENSMUSG00000030127,ENSMUSG00000030965,ENSMUSG00000032376,ENSMUSG00000032612,ENSMUSG00000034252,ENSMUSG00000035297,ENSMUSG00000038250,ENSMUSG00000038712,ENSMUSG00000041264,ENSMUSG00000043415,ENSMUSG00000043866,ENSMUSG00000059995,…
GO:0042110	T cell activation		57		0.02274	ENSMUSG00000001750,ENSMUSG00000002147,ENSMUSG00000002778,ENSMUSG00000004709,ENSMUSG00000015605,ENSMUSG00000017009,ENSMUSG00000018899,ENSMUSG00000020605,ENSMUSG00000020827,ENSMUSG00000020918,ENSMUSG00000021125,ENSMUSG00000021453,ENSMUSG00000021816,ENSMUSG00000022378,ENSMUSG00000022443,ENSMUSG00000023927,ENSMUSG00000024610,ENSMUSG00000024659,ENSMUSG00000026012,ENSMUSG00000026177,ENSMUSG00000027347,…
GO:0014009	glial cell proliferation		10		0.02282	ENSMUSG00000003282,ENSMUSG00000022037,ENSMUSG00000024621,ENSMUSG00000026385,ENSMUSG00000026728,ENSMUSG00000026923,ENSMUSG00000031750,ENSMUSG00000031778,ENSMUSG00000037643,ENSMUSG00000046876
GO:0045651	positive regulation of macrophage differ...		5		0.02285	ENSMUSG00000021408,ENSMUSG00000021464,ENSMUSG00000022105,ENSMUSG00000022831,ENSMUSG00000031750
GO:0045060	negative thymic T cell selection		5		0.02285	ENSMUSG00000020827,ENSMUSG00000024610,ENSMUSG00000026012,ENSMUSG00000032093,ENSMUSG00000038160
GO:0006654	phosphatidic acid biosynthetic process		5		0.02285	ENSMUSG00000004815,ENSMUSG00000020828,ENSMUSG00000027695,ENSMUSG00000032540,ENSMUSG00000040479
GO:0002829	negative regulation of type 2 immune res...		5		0.02285	ENSMUSG00000002147,ENSMUSG00000005465,ENSMUSG00000018899,ENSMUSG00000021125,ENSMUSG00000024659
GO:0006325	chromatin organization		76		0.02288	ENSMUSG00000001785,ENSMUSG00000002221,ENSMUSG00000005566,ENSMUSG00000006005,ENSMUSG00000006307,ENSMUSG00000013822,ENSMUSG00000015937,ENSMUSG00000016308,ENSMUSG00000018548,ENSMUSG00000020124,ENSMUSG00000020196,ENSMUSG00000020918,ENSMUSG00000021179,ENSMUSG00000021391,ENSMUSG00000022105,ENSMUSG00000022338,ENSMUSG00000023927,ENSMUSG00000023951,ENSMUSG00000024926,ENSMUSG00000025369,ENSMUSG00000025577,…
GO:0035710	CD4-positive, alpha-beta T cell activati...		15		0.02577	ENSMUSG00000001750,ENSMUSG00000002147,ENSMUSG00000018899,ENSMUSG00000021125,ENSMUSG00000021453,ENSMUSG00000023927,ENSMUSG00000024659,ENSMUSG00000028455,ENSMUSG00000030748,ENSMUSG00000031101,ENSMUSG00000037706,ENSMUSG00000039155,ENSMUSG00000039521,ENSMUSG00000039942,ENSMUSG00000070691
GO:0048024	regulation of mRNA splicing, via spliceo...		13		0.02577	ENSMUSG00000004980,ENSMUSG00000018446,ENSMUSG00000021546,ENSMUSG00000022185,ENSMUSG00000022961,ENSMUSG00000029538,ENSMUSG00000031134,ENSMUSG00000035851,ENSMUSG00000036733,ENSMUSG00000039630,ENSMUSG00000039810,ENSMUSG00000043962,ENSMUSG00000056962
GO:2000209	regulation of anoikis		6		0.02577	ENSMUSG00000026923,ENSMUSG00000027665,ENSMUSG00000029521,ENSMUSG00000039988,ENSMUSG00000072582,ENSMUSG00000080268
GO:0006085	acetyl-CoA biosynthetic process		5		0.02579	ENSMUSG00000020917,ENSMUSG00000021748,ENSMUSG00000027605,ENSMUSG00000035232,ENSMUSG00000074064
GO:1902307	positive regulation of sodium ion transm...		4		0.02584	ENSMUSG00000021591,ENSMUSG00000030800,ENSMUSG00000032412,ENSMUSG00000048076
GO:1902041	regulation of extrinsic apoptotic signal...		6		0.02586	ENSMUSG00000026031,ENSMUSG00000027660,ENSMUSG00000030805,ENSMUSG00000050106,ENSMUSG00000050335,ENSMUSG00000052430
GO:0043434	response to peptide hormone		35		0.02734	ENSMUSG00000001280,ENSMUSG00000002147,ENSMUSG00000003235,ENSMUSG00000013629,ENSMUSG00000018899,ENSMUSG00000019970,ENSMUSG00000020828,ENSMUSG00000021546,ENSMUSG00000022551,ENSMUSG00000022994,ENSMUSG00000023259,ENSMUSG00000023571,ENSMUSG00000024659,ENSMUSG00000024942,ENSMUSG00000025745,ENSMUSG00000026434,ENSMUSG00000026888,ENSMUSG00000027695,ENSMUSG00000028683,ENSMUSG00000030671,ENSMUSG00000032253,…
GO:0007040	lysosome organization		12		0.02775	ENSMUSG00000019726,ENSMUSG00000021665,ENSMUSG00000026878,ENSMUSG00000028048,ENSMUSG00000028657,ENSMUSG00000033396,ENSMUSG00000034216,ENSMUSG00000034708,ENSMUSG00000035086,ENSMUSG00000044465,ENSMUSG00000048076,ENSMUSG00000051232
GO:0007498	mesoderm development		16		0.03013	ENSMUSG00000000247,ENSMUSG00000005469,ENSMUSG00000015605,ENSMUSG00000018559,ENSMUSG00000020349,ENSMUSG00000023951,ENSMUSG00000028173,ENSMUSG00000032402,ENSMUSG00000038503,ENSMUSG00000044702,ENSMUSG00000045039,ENSMUSG00000048349,ENSMUSG00000055799,ENSMUSG00000057541,ENSMUSG00000062327,ENSMUSG00000066839
GO:0001522	pseudouridine synthesis		6		0.03029	ENSMUSG00000020280,ENSMUSG00000025086,ENSMUSG00000027133,ENSMUSG00000028010,ENSMUSG00000041199,ENSMUSG00000057541
GO:0048025	negative regulation of mRNA splicing, vi...		6		0.03029	ENSMUSG00000004980,ENSMUSG00000018446,ENSMUSG00000021546,ENSMUSG00000022185,ENSMUSG00000029538,ENSMUSG00000036733
GO:0042775	mitochondrial ATP synthesis coupled elec...		8		0.03029	ENSMUSG00000020022,ENSMUSG00000022354,ENSMUSG00000022551,ENSMUSG00000024038,ENSMUSG00000038302,ENSMUSG00000064345,ENSMUSG00000064358,ENSMUSG00000064370
GO:0033673	negative regulation of kinase activity		26		0.03033	ENSMUSG00000001774,ENSMUSG00000003031,ENSMUSG00000013646,ENSMUSG00000015312,ENSMUSG00000015937,ENSMUSG00000020262,ENSMUSG00000021453,ENSMUSG00000021807,ENSMUSG00000022105,ENSMUSG00000022114,ENSMUSG00000024997,ENSMUSG00000026626,ENSMUSG00000028048,ENSMUSG00000029026,ENSMUSG00000030203,ENSMUSG00000030681,ENSMUSG00000034614,ENSMUSG00000035621,ENSMUSG00000038894,ENSMUSG00000039384,ENSMUSG00000039630,…
GO:0006511	ubiquitin-dependent protein catabolic pr...		100		0.03044	ENSMUSG00000000149,ENSMUSG00000003813,ENSMUSG00000005262,ENSMUSG00000006058,ENSMUSG00000014355,ENSMUSG00000014769,ENSMUSG00000016308,ENSMUSG00000017221,ENSMUSG00000017428,ENSMUSG00000018442,ENSMUSG00000019373,ENSMUSG00000020124,ENSMUSG00000020366,ENSMUSG00000020376,ENSMUSG00000020634,ENSMUSG00000020720,ENSMUSG00000021567,ENSMUSG00000021752,ENSMUSG00000022037,ENSMUSG00000022124,ENSMUSG00000022365,…
GO:0046907	intracellular transport		200		0.03082	ENSMUSG00000000131,ENSMUSG00000001844,ENSMUSG00000002778,ENSMUSG00000002949,ENSMUSG00000003033,ENSMUSG00000003378,ENSMUSG00000003541,ENSMUSG00000004771,ENSMUSG00000004936,ENSMUSG00000004980,ENSMUSG00000005262,ENSMUSG00000005469,ENSMUSG00000005566,ENSMUSG00000005674,ENSMUSG00000005881,ENSMUSG00000006005,ENSMUSG00000006024,ENSMUSG00000006058,ENSMUSG00000009090,ENSMUSG00000011877,ENSMUSG00000012422,…
GO:0006631	fatty acid metabolic process		45		0.03227	ENSMUSG00000005514,ENSMUSG00000007036,ENSMUSG00000010025,ENSMUSG00000020003,ENSMUSG00000020283,ENSMUSG00000020366,ENSMUSG00000020777,ENSMUSG00000020917,ENSMUSG00000021322,ENSMUSG00000021460,ENSMUSG00000024087,ENSMUSG00000024507,ENSMUSG00000024610,ENSMUSG00000024659,ENSMUSG00000024781,ENSMUSG00000024981,ENSMUSG00000025465,ENSMUSG00000025745,ENSMUSG00000026003,ENSMUSG00000026385,ENSMUSG00000026820,…
GO:0061912	selective autophagy		11		0.03257	ENSMUSG00000019471,ENSMUSG00000021036,ENSMUSG00000026289,ENSMUSG00000028998,ENSMUSG00000031161,ENSMUSG00000035086,ENSMUSG00000038058,ENSMUSG00000038160,ENSMUSG00000041548,ENSMUSG00000045374,ENSMUSG00000045730
GO:0032816	positive regulation of natural killer ce...		8		0.03258	ENSMUSG00000004709,ENSMUSG00000018899,ENSMUSG00000019726,ENSMUSG00000025188,ENSMUSG00000027347,ENSMUSG00000027947,ENSMUSG00000031447,ENSMUSG00000041272
GO:0045655	regulation of monocyte differentiation		5		0.03269	ENSMUSG00000024610,ENSMUSG00000026288,ENSMUSG00000031750,ENSMUSG00000040274,ENSMUSG00000053158
GO:0000470	maturation of LSU-rRNA		5		0.03269	ENSMUSG00000005846,ENSMUSG00000020430,ENSMUSG00000037805,ENSMUSG00000038510,ENSMUSG00000039929
GO:0043217	myelin maintenance		5		0.03269	ENSMUSG00000021112,ENSMUSG00000022037,ENSMUSG00000036098,ENSMUSG00000045382,ENSMUSG00000055782
GO:0045324	late endosome to vacuole transport		5		0.03269	ENSMUSG00000006058,ENSMUSG00000031513,ENSMUSG00000033916,ENSMUSG00000035086,ENSMUSG00000078656
GO:0060947	cardiac vascular smooth muscle cell diff...		5		0.03269	ENSMUSG00000015605,ENSMUSG00000023951,ENSMUSG00000026923,ENSMUSG00000030069,ENSMUSG00000053647
GO:0043200	response to amino acid		8		0.03286	ENSMUSG00000005360,ENSMUSG00000006476,ENSMUSG00000026959,ENSMUSG00000027357,ENSMUSG00000028646,ENSMUSG00000034105,ENSMUSG00000041658,ENSMUSG00000091512
GO:0036003	positive regulation of transcription fro...		7		0.03484	ENSMUSG00000015461,ENSMUSG00000023951,ENSMUSG00000026663,ENSMUSG00000026923,ENSMUSG00000033249,ENSMUSG00000041638,ENSMUSG00000055148
GO:0006954	inflammatory response		86		0.03707	ENSMUSG00000001348,ENSMUSG00000001750,ENSMUSG00000002897,ENSMUSG00000003541,ENSMUSG00000005800,ENSMUSG00000006519,ENSMUSG00000015599,ENSMUSG00000015950,ENSMUSG00000015966,ENSMUSG00000016528,ENSMUSG00000018446,ENSMUSG00000018932,ENSMUSG00000020400,ENSMUSG00000020458,ENSMUSG00000021025,ENSMUSG00000021070,ENSMUSG00000021322,ENSMUSG00000022037,ENSMUSG00000022105,ENSMUSG00000022504,ENSMUSG00000023170,…
GO:0001516	prostaglandin biosynthetic process		6		0.03988	ENSMUSG00000020366,ENSMUSG00000024610,ENSMUSG00000024659,ENSMUSG00000026820,ENSMUSG00000032487,ENSMUSG00000056220
GO:0009067	aspartate family amino acid biosynthetic...		6		0.03988	ENSMUSG00000010911,ENSMUSG00000025190,ENSMUSG00000025894,ENSMUSG00000029009,ENSMUSG00000029752,ENSMUSG00000054474
GO:0042127	regulation of cell proliferation		167		0.0409	ENSMUSG00000000001,ENSMUSG00000000247,ENSMUSG00000000326,ENSMUSG00000000817,ENSMUSG00000001280,ENSMUSG00000001419,ENSMUSG00000001435,ENSMUSG00000002147,ENSMUSG00000002968,ENSMUSG00000003031,ENSMUSG00000003228,ENSMUSG00000003282,ENSMUSG00000004018,ENSMUSG00000004709,ENSMUSG00000004936,ENSMUSG00000005469,ENSMUSG00000005514,ENSMUSG00000006519,ENSMUSG00000007038,ENSMUSG00000007805,ENSMUSG00000008683,…
GO:2001238	positive regulation of extrinsic apoptot...		11		0.0438	ENSMUSG00000009633,ENSMUSG00000020099,ENSMUSG00000021408,ENSMUSG00000027466,ENSMUSG00000027660,ENSMUSG00000028191,ENSMUSG00000030339,ENSMUSG00000034974,ENSMUSG00000052430,ENSMUSG00000053647,ENSMUSG00000070691
GO:0045786	negative regulation of cell cycle		57		0.04381	ENSMUSG00000002968,ENSMUSG00000003031,ENSMUSG00000003541,ENSMUSG00000004936,ENSMUSG00000005469,ENSMUSG00000006005,ENSMUSG00000015937,ENSMUSG00000017485,ENSMUSG00000017561,ENSMUSG00000018548,ENSMUSG00000018899,ENSMUSG00000020918,ENSMUSG00000021285,ENSMUSG00000021408,ENSMUSG00000021932,ENSMUSG00000022105,ENSMUSG00000022503,ENSMUSG00000022863,ENSMUSG00000023944,ENSMUSG00000026667,ENSMUSG00000026888,…
GO:0072329	monocarboxylic acid catabolic process		25		0.04393	ENSMUSG00000007036,ENSMUSG00000020003,ENSMUSG00000020283,ENSMUSG00000020777,ENSMUSG00000021460,ENSMUSG00000023963,ENSMUSG00000024507,ENSMUSG00000024981,ENSMUSG00000025465,ENSMUSG00000025745,ENSMUSG00000026003,ENSMUSG00000026385,ENSMUSG00000027359,ENSMUSG00000027809,ENSMUSG00000028127,ENSMUSG00000028223,ENSMUSG00000028961,ENSMUSG00000029098,ENSMUSG00000030630,ENSMUSG00000031958,ENSMUSG00000032314,…
GO:0006892	post-Golgi vesicle-mediated transport		17		0.0445	ENSMUSG00000018417,ENSMUSG00000020128,ENSMUSG00000020740,ENSMUSG00000020817,ENSMUSG00000020952,ENSMUSG00000021124,ENSMUSG00000021357,ENSMUSG00000021877,ENSMUSG00000024960,ENSMUSG00000025035,ENSMUSG00000026696,ENSMUSG00000026878,ENSMUSG00000029462,ENSMUSG00000031447,ENSMUSG00000038844,ENSMUSG00000048076,ENSMUSG00000051412
GO:0030970	retrograde protein transport, ER to cyto...		9		0.04455	ENSMUSG00000005262,ENSMUSG00000018442,ENSMUSG00000020964,ENSMUSG00000022365,ENSMUSG00000028277,ENSMUSG00000030104,ENSMUSG00000040462,ENSMUSG00000068328,ENSMUSG00000075701
GO:0001967	suckling behavior		5		0.04479	ENSMUSG00000018442,ENSMUSG00000020283,ENSMUSG00000026959,ENSMUSG00000044308,ENSMUSG00000048349
GO:0042789	mRNA transcription by RNA polymerase II		5		0.04479	ENSMUSG00000000568,ENSMUSG00000001280,ENSMUSG00000009733,ENSMUSG00000015605,ENSMUSG00000070691
GO:0046330	positive regulation of JNK cascade		17		0.04492	ENSMUSG00000005800,ENSMUSG00000015312,ENSMUSG00000015950,ENSMUSG00000020827,ENSMUSG00000021408,ENSMUSG00000021453,ENSMUSG00000021464,ENSMUSG00000021754,ENSMUSG00000027339,ENSMUSG00000027347,ENSMUSG00000030339,ENSMUSG00000031132,ENSMUSG00000038058,ENSMUSG00000040390,ENSMUSG00000057719,ENSMUSG00000059981,ENSMUSG00000069255
GO:0032609	interferon-gamma production		19		0.0457	ENSMUSG00000001750,ENSMUSG00000004709,ENSMUSG00000005465,ENSMUSG00000018446,ENSMUSG00000021453,ENSMUSG00000022378,ENSMUSG00000026177,ENSMUSG00000027347,ENSMUSG00000027852,ENSMUSG00000027947,ENSMUSG00000031101,ENSMUSG00000031132,ENSMUSG00000032093,ENSMUSG00000039285,ENSMUSG00000039521,ENSMUSG00000049577,ENSMUSG00000050357,ENSMUSG00000051439,ENSMUSG00000070691
GO:0032781	positive regulation of ATPase activity		8		0.04581	ENSMUSG00000006024,ENSMUSG00000020483,ENSMUSG00000021037,ENSMUSG00000032412,ENSMUSG00000039630,ENSMUSG00000042699,ENSMUSG00000045730,ENSMUSG00000050565
GO:0071236	cellular response to antibiotic		23		0.046	ENSMUSG00000002147,ENSMUSG00000003031,ENSMUSG00000003849,ENSMUSG00000004207,ENSMUSG00000004864,ENSMUSG00000007872,ENSMUSG00000017485,ENSMUSG00000020155,ENSMUSG00000021408,ENSMUSG00000021546,ENSMUSG00000021591,ENSMUSG00000022037,ENSMUSG00000022994,ENSMUSG00000024087,ENSMUSG00000024659,ENSMUSG00000024942,ENSMUSG00000028211,ENSMUSG00000031161,ENSMUSG00000031997,ENSMUSG00000043535,ENSMUSG00000055917,…
GO:0048285	organelle fission		42		0.04671	ENSMUSG00000003031,ENSMUSG00000004771,ENSMUSG00000006005,ENSMUSG00000014355,ENSMUSG00000015937,ENSMUSG00000017485,ENSMUSG00000018599,ENSMUSG00000019303,ENSMUSG00000019505,ENSMUSG00000020152,ENSMUSG00000020777,ENSMUSG00000022105,ENSMUSG00000024259,ENSMUSG00000024500,ENSMUSG00000025480,ENSMUSG00000025487,ENSMUSG00000026012,ENSMUSG00000026341,ENSMUSG00000027330,ENSMUSG00000027455,ENSMUSG00000027536,…
GO:0032496	response to lipopolysaccharide		30		0.0474	ENSMUSG00000001348,ENSMUSG00000008540,ENSMUSG00000016528,ENSMUSG00000021025,ENSMUSG00000022194,ENSMUSG00000024997,ENSMUSG00000026177,ENSMUSG00000026728,ENSMUSG00000028191,ENSMUSG00000029254,ENSMUSG00000029275,ENSMUSG00000031778,ENSMUSG00000032487,ENSMUSG00000032577,ENSMUSG00000034881,ENSMUSG00000035385,ENSMUSG00000037759,ENSMUSG00000039384,ENSMUSG00000039942,ENSMUSG00000041347,ENSMUSG00000042419,…
GO:1904467	regulation of tumor necrosis factor secr...		7		0.04816	ENSMUSG00000005465,ENSMUSG00000005800,ENSMUSG00000021125,ENSMUSG00000031778,ENSMUSG00000032497,ENSMUSG00000039942,ENSMUSG00000042699
GO:0043243	positive regulation of protein complex d...		6		0.04819	ENSMUSG00000005103,ENSMUSG00000028048,ENSMUSG00000043535,ENSMUSG00000045730,ENSMUSG00000050192,ENSMUSG00000050357
GO:0010826	negative regulation of centrosome duplic...		4		0.04821	ENSMUSG00000018548,ENSMUSG00000020918,ENSMUSG00000022503,ENSMUSG00000033916
GO:1904152	regulation of retrograde protein transpo...		4		0.04821	ENSMUSG00000018442,ENSMUSG00000028277,ENSMUSG00000030104,ENSMUSG00000040462
GO:0035437	maintenance of protein localization in e...		4		0.04821	ENSMUSG00000002778,ENSMUSG00000003378,ENSMUSG00000039988,ENSMUSG00000040462
GO:0043312	neutrophil degranulation		4		0.04821	ENSMUSG00000024300,ENSMUSG00000051412,ENSMUSG00000052212,ENSMUSG00000056529
GO:0150078	positive regulation of neuroinflammatory...		4		0.04821	ENSMUSG00000005800,ENSMUSG00000015599,ENSMUSG00000029254,ENSMUSG00000030717
GO:0043248	proteasome assembly		4		0.04821	ENSMUSG00000017428,ENSMUSG00000025487,ENSMUSG00000029649,ENSMUSG00000071451
GO:0032930	positive regulation of superoxide anion ...		4		0.04821	ENSMUSG00000000001,ENSMUSG00000006519,ENSMUSG00000032562,ENSMUSG00000052212
GO:0046831	regulation of RNA export from nucleus		4		0.04821	ENSMUSG00000006005,ENSMUSG00000021374,ENSMUSG00000042699,ENSMUSG00000055531
GO:0045217	cell-cell junction maintenance		4		0.04821	ENSMUSG00000024621,ENSMUSG00000031788,ENSMUSG00000052212,ENSMUSG00000056569
GO:0070255	regulation of mucus secretion		4		0.04821	ENSMUSG00000006519,ENSMUSG00000032807,ENSMUSG00000038160,ENSMUSG00000039942
GO:0045820	negative regulation of glycolytic proces...		4		0.04821	ENSMUSG00000003541,ENSMUSG00000006457,ENSMUSG00000030717,ENSMUSG00000034748
GO:0044275	cellular carbohydrate catabolic process		6		0.04823	ENSMUSG00000021322,ENSMUSG00000028961,ENSMUSG00000029426,ENSMUSG00000033059,ENSMUSG00000033157,ENSMUSG00000050002
GO:0006888	ER to Golgi vesicle-mediated transport		20		0.04824	ENSMUSG00000002778,ENSMUSG00000005881,ENSMUSG00000020952,ENSMUSG00000021124,ENSMUSG00000025607,ENSMUSG00000027879,ENSMUSG00000028779,ENSMUSG00000028847,ENSMUSG00000029148,ENSMUSG00000029390,ENSMUSG00000029923,ENSMUSG00000032180,ENSMUSG00000032264,ENSMUSG00000034473,ENSMUSG00000048076,ENSMUSG00000051412,ENSMUSG00000054455,ENSMUSG00000055319,ENSMUSG00000058569,ENSMUSG00000063406
GO:0046834	lipid phosphorylation		8		0.04826	ENSMUSG00000004815,ENSMUSG00000022861,ENSMUSG00000027665,ENSMUSG00000033530,ENSMUSG00000038174,ENSMUSG00000040479,ENSMUSG00000053113,ENSMUSG00000070738
GO:0070229	negative regulation of lymphocyte apopto...		5		0.04832	ENSMUSG00000021125,ENSMUSG00000024610,ENSMUSG00000028191,ENSMUSG00000038894,ENSMUSG00000042474
GO:0016192	vesicle-mediated transport		181		0.04899	ENSMUSG00000000001,ENSMUSG00000002778,ENSMUSG00000003033,ENSMUSG00000003345,ENSMUSG00000003378,ENSMUSG00000004771,ENSMUSG00000004815,ENSMUSG00000004936,ENSMUSG00000005881,ENSMUSG00000006024,ENSMUSG00000006058,ENSMUSG00000006169,ENSMUSG00000006519,ENSMUSG00000008859,ENSMUSG00000009090,ENSMUSG00000011877,ENSMUSG00000015291,ENSMUSG00000015488,ENSMUSG00000015747,ENSMUSG00000015759,ENSMUSG00000016528,…

## Sheet: human-P.falciparum DRP000987
Parasite
GO.ID	Term		Observed		KS	GenesForGOterm
GO:0044409	entry into host		54		0.00015	PBANKA_141990,PBANKA_143760,PBANKA_091170,PBANKA_091500,PBANKA_094250,PBANKA_131540,PBANKA_134980,PBANKA_135140,PBANKA_135570,PBANKA_121060,PBANKA_121250,PBANKA_121510,PBANKA_122250,PBANKA_122740,PBANKA_123240,PBANKA_060580,PBANKA_061970,PBANKA_030600,PBANKA_031170,PBANKA_031420,PBANKA_050140,PBANKA_051280,PBANKA_051420,PBANKA_051750,PBANKA_080050,PBANKA_080230,PBANKA_080450,PBANKA_081040,PBANKA_…
GO:0009405	pathogenesis		9		0.00684	PBANKA_140080,PBANKA_091500,PBANKA_091910,PBANKA_092620,PBANKA_060770,PBANKA_081290,PBANKA_083100,PBANKA_070450,PBANKA_071290
GO:0071976	cell gliding		12		0.0069	PBANKA_141990,PBANKA_142520,PBANKA_092730,PBANKA_134980,PBANKA_060580,PBANKA_030390,PBANKA_100820,PBANKA_113670,PBANKA_113780,PBANKA_040260,PBANKA_040820,PBANKA_020800
GO:0006874	cellular calcium ion homeostasis		7		0.00806	PBANKA_010230,PBANKA_121190,PBANKA_123200,PBANKA_061040,PBANKA_113830,PBANKA_020700,PBANKA_021190
GO:0030260	entry into host cell		14		0.01079	PBANKA_091500,PBANKA_121510,PBANKA_030600,PBANKA_051280,PBANKA_081300,PBANKA_082420,PBANKA_100210,PBANKA_100220,PBANKA_100260,PBANKA_110760,PBANKA_111600,PBANKA_112810,PBANKA_041290,PBANKA_041380
GO:0019288	isopentenyl diphosphate biosynthetic pro...		4		0.0173	PBANKA_133060,PBANKA_030640,PBANKA_050700,PBANKA_020870
GO:0098609	cell-cell adhesion		4		0.01892	PBANKA_030950,PBANKA_080450,PBANKA_041290,PBANKA_041380
GO:0090305	nucleic acid phosphodiester bond hydroly...		80		0.02107	PBANKA_140550,PBANKA_145450,PBANKA_146090,PBANKA_090500,PBANKA_091230,PBANKA_092350,PBANKA_093020,PBANKA_093600,PBANKA_094060,PBANKA_130190,PBANKA_130740,PBANKA_131310,PBANKA_131340,PBANKA_131560,PBANKA_131780,PBANKA_132240,PBANKA_132870,PBANKA_133420,PBANKA_134240,PBANKA_135350,PBANKA_010460,PBANKA_010530,PBANKA_120210,PBANKA_120640,PBANKA_121500,PBANKA_122100,PBANKA_122950,PBANKA_123005,PBANKA_…
GO:0044764	multi-organism cellular process		4		0.02123	PBANKA_091500,PBANKA_131910,PBANKA_041380,PBANKA_070190
GO:0001514	selenocysteine incorporation		3		0.02364	PBANKA_060380,PBANKA_040780,PBANKA_020350
GO:0045003	double-strand break repair via synthesis...		2		0.02713	PBANKA_093950,PBANKA_071400
GO:0000187	activation of MAPK activity		3		0.03193	PBANKA_060060,PBANKA_062210,PBANKA_031030
GO:0006367	transcription initiation from RNA polyme...		15		0.03298	PBANKA_140490,PBANKA_141000,PBANKA_146180,PBANKA_146360,PBANKA_090440,PBANKA_091790,PBANKA_061420,PBANKA_061500,PBANKA_030320,PBANKA_051150,PBANKA_052050,PBANKA_082980,PBANKA_071560,PBANKA_020290,PBANKA_020330
GO:0007095	mitotic G2 DNA damage checkpoint		1		0.03515	PBANKA_020560
GO:0006270	DNA replication initiation		15		0.03526	PBANKA_141560,PBANKA_144520,PBANKA_093500,PBANKA_132690,PBANKA_134880,PBANKA_124180,PBANKA_060200,PBANKA_060980,PBANKA_061020,PBANKA_061320,PBANKA_031250,PBANKA_080310,PBANKA_100140,PBANKA_101870,PBANKA_071830
GO:0006122	mitochondrial electron transport, ubiqui...		2		0.03961	PBANKA_132630,PBANKA_103800
GO:0000710	meiotic mismatch repair		1		0.04027	PBANKA_030120
GO:0000710	late endosome to vacuole transport		4		0.04219	PBANKA_041520,PBANKA_070760,PBANKA_071460,PBANKA_021010
GO:0007052	mitotic spindle organization		10		0.04456	PBANKA_090550,PBANKA_133910,PBANKA_135320,PBANKA_135890,PBANKA_010620,PBANKA_122210,PBANKA_122660,PBANKA_061520,PBANKA_040740,PBANKA_041430
GO:0006413	translational initiation		65		0.04507	PBANKA_141090,PBANKA_141160,PBANKA_142390,PBANKA_142870,PBANKA_142970,PBANKA_145690,PBANKA_145980,PBANKA_146350,PBANKA_146360,PBANKA_090210,PBANKA_090440,PBANKA_090560,PBANKA_093960,PBANKA_130840,PBANKA_133190,PBANKA_133220,PBANKA_134760,PBANKA_135520,PBANKA_010560,PBANKA_011040,PBANKA_120610,PBANKA_120900,PBANKA_121230,PBANKA_121610,PBANKA_122930,PBANKA_123250,PBANKA_123690,PBANKA_124280,PBANKA_…
GO:0042273	ribosomal large subunit biogenesis		60		0.04593	PBANKA_140760,PBANKA_146450,PBANKA_090300,PBANKA_090310,PBANKA_090640,PBANKA_091800,PBANKA_091880,PBANKA_092340,PBANKA_092350,PBANKA_092440,PBANKA_093920,PBANKA_130210,PBANKA_130510,PBANKA_133010,PBANKA_133860,PBANKA_134760,PBANKA_135190,PBANKA_135370,PBANKA_010650,PBANKA_011120,PBANKA_122060,PBANKA_122630,PBANKA_123030,PBANKA_123180,PBANKA_060840,PBANKA_061380,PBANKA_061710,PBANKA_062280,PBANKA_…
GO:0000056	ribosomal small subunit export from nucl...		2		0.04974	PBANKA_031120,PBANKA_040150
Host
GO.ID	Term		Observed		KS	GenesForGOterm
GO:1904322	cellular response to forskolin		2		3.6e-07	ENSMUSG00000040016,ENSMUSG00000041301
GO:0071241	cellular response to inorganic substance		68		8.5e-07	ENSMUSG00000002633,ENSMUSG00000003545,ENSMUSG00000004961,ENSMUSG00000005413,ENSMUSG00000006611,ENSMUSG00000009292,ENSMUSG00000013275,ENSMUSG00000015839,ENSMUSG00000015950,ENSMUSG00000017737,ENSMUSG00000018589,ENSMUSG00000018924,ENSMUSG00000019761,ENSMUSG00000020122,ENSMUSG00000020644,ENSMUSG00000020886,ENSMUSG00000021340,ENSMUSG00000021359,ENSMUSG00000021680,ENSMUSG00000022212,ENSMUSG00000022556,…
GO:0035195	gene silencing by miRNA		21		3.4e-06	ENSMUSG00000018501,ENSMUSG00000020122,ENSMUSG00000021408,ENSMUSG00000021835,ENSMUSG00000022178,ENSMUSG00000022390,ENSMUSG00000025239,ENSMUSG00000025571,ENSMUSG00000027951,ENSMUSG00000028580,ENSMUSG00000031393,ENSMUSG00000036550,ENSMUSG00000039660,ENSMUSG00000042500,ENSMUSG00000044595,ENSMUSG00000045983,ENSMUSG00000047888,ENSMUSG00000050966,ENSMUSG00000063804,ENSMUSG00000067150,ENSMUSG00000079259
GO:0071230	cellular response to amino acid stimulus		25		3.1e-05	ENSMUSG00000001506,ENSMUSG00000006435,ENSMUSG00000018589,ENSMUSG00000020122,ENSMUSG00000022556,ENSMUSG00000023826,ENSMUSG00000023977,ENSMUSG00000024493,ENSMUSG00000025583,ENSMUSG00000026509,ENSMUSG00000027272,ENSMUSG00000028019,ENSMUSG00000029661,ENSMUSG00000030662,ENSMUSG00000030842,ENSMUSG00000031502,ENSMUSG00000032006,ENSMUSG00000036206,ENSMUSG00000038037,ENSMUSG00000038257,ENSMUSG00000039652,…
GO:0070482	response to oxygen levels		78		3.5e-05	ENSMUSG00000000214,ENSMUSG00000001441,ENSMUSG00000002280,ENSMUSG00000002496,ENSMUSG00000004070,ENSMUSG00000004791,ENSMUSG00000005413,ENSMUSG00000007655,ENSMUSG00000013160,ENSMUSG00000015149,ENSMUSG00000015452,ENSMUSG00000015709,ENSMUSG00000015839,ENSMUSG00000016494,ENSMUSG00000018893,ENSMUSG00000019087,ENSMUSG00000019102,ENSMUSG00000020230,ENSMUSG00000020580,ENSMUSG00000020826,ENSMUSG00000020828,…
GO:0071222	cellular response to lipopolysaccharide		51		3.7e-05	ENSMUSG00000002108,ENSMUSG00000002944,ENSMUSG00000003437,ENSMUSG00000005609,ENSMUSG00000007815,ENSMUSG00000009681,ENSMUSG00000015305,ENSMUSG00000016024,ENSMUSG00000016529,ENSMUSG00000018920,ENSMUSG00000020826,ENSMUSG00000020850,ENSMUSG00000022901,ENSMUSG00000023992,ENSMUSG00000024803,ENSMUSG00000024927,ENSMUSG00000026234,ENSMUSG00000026728,ENSMUSG00000026883,ENSMUSG00000026985,ENSMUSG00000027398,…
GO:0045910	negative regulation of DNA recombination		11		0.00013	ENSMUSG00000020228,ENSMUSG00000020697,ENSMUSG00000020752,ENSMUSG00000023249,ENSMUSG00000024054,ENSMUSG00000029003,ENSMUSG00000032344,ENSMUSG00000035365,ENSMUSG00000039521,ENSMUSG00000042498,ENSMUSG00000058594
GO:0001678	cellular glucose homeostasis		57		0.00018	ENSMUSG00000000902,ENSMUSG00000002489,ENSMUSG00000003423,ENSMUSG00000003476,ENSMUSG00000004110,ENSMUSG00000004231,ENSMUSG00000004347,ENSMUSG00000006740,ENSMUSG00000010505,ENSMUSG00000015452,ENSMUSG00000015968,ENSMUSG00000018909,ENSMUSG00000019900,ENSMUSG00000020053,ENSMUSG00000020080,ENSMUSG00000020372,ENSMUSG00000021340,ENSMUSG00000021670,ENSMUSG00000022338,ENSMUSG00000022340,ENSMUSG00000022858,…
GO:1902895	positive regulation of pri-miRNA transcr...		8		0.00027	ENSMUSG00000002111,ENSMUSG00000015053,ENSMUSG00000015605,ENSMUSG00000016529,ENSMUSG00000021835,ENSMUSG00000024927,ENSMUSG00000032187,ENSMUSG00000037621
GO:0033157	regulation of intracellular protein tran...		74		0.00049	ENSMUSG00000002015,ENSMUSG00000002052,ENSMUSG00000002633,ENSMUSG00000002944,ENSMUSG00000004056,ENSMUSG00000005566,ENSMUSG00000006005,ENSMUSG00000006127,ENSMUSG00000006699,ENSMUSG00000006740,ENSMUSG00000007033,ENSMUSG00000009092,ENSMUSG00000009640,ENSMUSG00000010047,ENSMUSG00000014077,ENSMUSG00000015291,ENSMUSG00000018442,ENSMUSG00000020290,ENSMUSG00000021057,ENSMUSG00000021096,ENSMUSG00000021318,…
GO:0006270	DNA replication initiation		3		0.00093	ENSMUSG00000039205,ENSMUSG00000046591,ENSMUSG00000068428
GO:0071407	cellular response to organic cyclic comp...		127		0.00097	ENSMUSG00000001827,ENSMUSG00000003814,ENSMUSG00000003868,ENSMUSG00000004056,ENSMUSG00000004264,ENSMUSG00000004451,ENSMUSG00000004654,ENSMUSG00000005952,ENSMUSG00000006127,ENSMUSG00000007655,ENSMUSG00000007815,ENSMUSG00000007872,ENSMUSG00000007880,ENSMUSG00000009292,ENSMUSG00000013787,ENSMUSG00000015149,ENSMUSG00000017485,ENSMUSG00000018501,ENSMUSG00000018965,ENSMUSG00000019970,ENSMUSG00000020053,…
GO:0060602	branch elongation of an epithelium		5		0.00195	ENSMUSG00000000567,ENSMUSG00000002633,ENSMUSG00000020679,ENSMUSG00000021835,ENSMUSG00000021994
GO:0036294	cellular response to decreased oxygen le...		31		0.00219	ENSMUSG00000001441,ENSMUSG00000015149,ENSMUSG00000015839,ENSMUSG00000016494,ENSMUSG00000020580,ENSMUSG00000022178,ENSMUSG00000022346,ENSMUSG00000024140,ENSMUSG00000024924,ENSMUSG00000024959,ENSMUSG00000025130,ENSMUSG00000025473,ENSMUSG00000026923,ENSMUSG00000028194,ENSMUSG00000028354,ENSMUSG00000028435,ENSMUSG00000028680,ENSMUSG00000028756,ENSMUSG00000028759,ENSMUSG00000028854,ENSMUSG00000029064,…
GO:1901020	negative regulation of calcium ion trans...		3		0.0024	ENSMUSG00000027584,ENSMUSG00000031142,ENSMUSG00000033788
GO:0090502	RNA phosphodiester bond hydrolysis, endo...		2		0.00294	ENSMUSG00000020549,ENSMUSG00000039001
GO:0070936	protein K48-linked ubiquitination		16		0.00299	ENSMUSG00000015478,ENSMUSG00000016308,ENSMUSG00000020390,ENSMUSG00000021774,ENSMUSG00000023826,ENSMUSG00000024589,ENSMUSG00000026946,ENSMUSG00000027011,ENSMUSG00000027189,ENSMUSG00000028098,ENSMUSG00000032307,ENSMUSG00000033545,ENSMUSG00000039159,ENSMUSG00000040785,ENSMUSG00000049502,ENSMUSG00000064140
GO:1904019	epithelial cell apoptotic process		40		0.00321	ENSMUSG00000000817,ENSMUSG00000001240,ENSMUSG00000001435,ENSMUSG00000002289,ENSMUSG00000004446,ENSMUSG00000004934,ENSMUSG00000005413,ENSMUSG00000015053,ENSMUSG00000015452,ENSMUSG00000015839,ENSMUSG00000016529,ENSMUSG00000017652,ENSMUSG00000020053,ENSMUSG00000020383,ENSMUSG00000021319,ENSMUSG00000021585,ENSMUSG00000021835,ENSMUSG00000022105,ENSMUSG00000022231,ENSMUSG00000024959,ENSMUSG00000026031,…
GO:0016239	positive regulation of macroautophagy		26		0.00397	ENSMUSG00000002496,ENSMUSG00000004221,ENSMUSG00000004451,ENSMUSG00000005413,ENSMUSG00000018547,ENSMUSG00000019471,ENSMUSG00000019929,ENSMUSG00000020115,ENSMUSG00000021036,ENSMUSG00000023826,ENSMUSG00000025417,ENSMUSG00000026672,ENSMUSG00000026737,ENSMUSG00000026792,ENSMUSG00000028756,ENSMUSG00000028998,ENSMUSG00000030847,ENSMUSG00000031161,ENSMUSG00000035284,ENSMUSG00000038058,ENSMUSG00000040412,…
GO:0032925	regulation of activin receptor signaling...		4		0.00449	ENSMUSG00000029050,ENSMUSG00000048661,ENSMUSG00000048826,ENSMUSG00000053226
GO:0030856	regulation of epithelial cell differenti...		42		0.00574	ENSMUSG00000000567,ENSMUSG00000003308,ENSMUSG00000004231,ENSMUSG00000006311,ENSMUSG00000007655,ENSMUSG00000015937,ENSMUSG00000017737,ENSMUSG00000018604,ENSMUSG00000019789,ENSMUSG00000020086,ENSMUSG00000020580,ENSMUSG00000020916,ENSMUSG00000021319,ENSMUSG00000021466,ENSMUSG00000021835,ENSMUSG00000024290,ENSMUSG00000024959,ENSMUSG00000026923,ENSMUSG00000026976,ENSMUSG00000027004,ENSMUSG00000027168,…
GO:0098781	ncRNA transcription		14		0.0058	ENSMUSG00000000902,ENSMUSG00000001785,ENSMUSG00000003423,ENSMUSG00000013973,ENSMUSG00000015937,ENSMUSG00000018433,ENSMUSG00000020086,ENSMUSG00000024613,ENSMUSG00000025138,ENSMUSG00000026234,ENSMUSG00000028137,ENSMUSG00000032187,ENSMUSG00000049553,ENSMUSG00000056209
GO:0009636	response to toxic substance		106		0.0059	ENSMUSG00000000214,ENSMUSG00000000766,ENSMUSG00000000889,ENSMUSG00000001642,ENSMUSG00000002147,ENSMUSG00000002633,ENSMUSG00000002944,ENSMUSG00000003849,ENSMUSG00000003873,ENSMUSG00000004207,ENSMUSG00000004231,ENSMUSG00000004864,ENSMUSG00000005413,ENSMUSG00000005981,ENSMUSG00000006235,ENSMUSG00000006782,ENSMUSG00000009292,ENSMUSG00000009350,ENSMUSG00000009376,ENSMUSG00000009630,ENSMUSG00000015337,…
GO:0045892	negative regulation of transcription, DN...		389		0.00595	ENSMUSG00000000282,ENSMUSG00000000317,ENSMUSG00000000567,ENSMUSG00000000693,ENSMUSG00000000743,ENSMUSG00000000782,ENSMUSG00000000817,ENSMUSG00000001120,ENSMUSG00000001134,ENSMUSG00000001156,ENSMUSG00000001289,ENSMUSG00000001472,ENSMUSG00000001497,ENSMUSG00000001504,ENSMUSG00000001910,ENSMUSG00000001988,ENSMUSG00000002108,ENSMUSG00000002111,ENSMUSG00000002147,ENSMUSG00000002265,ENSMUSG00000002393,…
GO:0045722	positive regulation of gluconeogenesis		4		0.00614	ENSMUSG00000020918,ENSMUSG00000024985,ENSMUSG00000026917,ENSMUSG00000044167
GO:0009611	response to wounding		159		0.0063	ENSMUSG00000000216,ENSMUSG00000000320,ENSMUSG00000001506,ENSMUSG00000001627,ENSMUSG00000001827,ENSMUSG00000001930,ENSMUSG00000002633,ENSMUSG00000002944,ENSMUSG00000002985,ENSMUSG00000003873,ENSMUSG00000004266,ENSMUSG00000004665,ENSMUSG00000005124,ENSMUSG00000005360,ENSMUSG00000005413,ENSMUSG00000006369,ENSMUSG00000007655,ENSMUSG00000008398,ENSMUSG00000015452,ENSMUSG00000015605,ENSMUSG00000015714,…
GO:1901343	negative regulation of vasculature devel...		40		0.00646	ENSMUSG00000000817,ENSMUSG00000001036,ENSMUSG00000002944,ENSMUSG00000003476,ENSMUSG00000006445,ENSMUSG00000007815,ENSMUSG00000008855,ENSMUSG00000016918,ENSMUSG00000019929,ENSMUSG00000020580,ENSMUSG00000021256,ENSMUSG00000021835,ENSMUSG00000022025,ENSMUSG00000022877,ENSMUSG00000022893,ENSMUSG00000024290,ENSMUSG00000026883,ENSMUSG00000026923,ENSMUSG00000027230,ENSMUSG00000027544,ENSMUSG00000027835,…
GO:0043066	negative regulation of apoptotic process		305		0.00683	ENSMUSG00000000126,ENSMUSG00000000282,ENSMUSG00000000320,ENSMUSG00000000555,ENSMUSG00000000567,ENSMUSG00000000782,ENSMUSG00000001127,ENSMUSG00000001151,ENSMUSG00000001240,ENSMUSG00000001642,ENSMUSG00000002289,ENSMUSG00000002633,ENSMUSG00000002985,ENSMUSG00000003423,ENSMUSG00000003541,ENSMUSG00000003644,ENSMUSG00000003849,ENSMUSG00000003873,ENSMUSG00000004056,ENSMUSG00000004221,ENSMUSG00000004231,…
GO:1900078	positive regulation of cellular response...		9		0.00698	ENSMUSG00000025006,ENSMUSG00000026434,ENSMUSG00000028042,ENSMUSG00000029053,ENSMUSG00000030774,ENSMUSG00000032562,ENSMUSG00000041567,ENSMUSG00000048583,ENSMUSG00000059201
GO:0065004	protein-DNA complex assembly		40		0.0074	ENSMUSG00000000567,ENSMUSG00000005982,ENSMUSG00000011158,ENSMUSG00000015937,ENSMUSG00000018509,ENSMUSG00000019789,ENSMUSG00000019857,ENSMUSG00000020086,ENSMUSG00000020114,ENSMUSG00000020196,ENSMUSG00000020679,ENSMUSG00000020708,ENSMUSG00000021391,ENSMUSG00000024921,ENSMUSG00000025330,ENSMUSG00000028693,ENSMUSG00000028759,ENSMUSG00000028932,ENSMUSG00000030213,ENSMUSG00000030603,ENSMUSG00000031229,…
GO:0019725	cellular homeostasis		345		0.00749	ENSMUSG00000000682,ENSMUSG00000000766,ENSMUSG00000000817,ENSMUSG00000000902,ENSMUSG00000001750,ENSMUSG00000002015,ENSMUSG00000002489,ENSMUSG00000002944,ENSMUSG00000002985,ENSMUSG00000003423,ENSMUSG00000003476,ENSMUSG00000003617,ENSMUSG00000003873,ENSMUSG00000004110,ENSMUSG00000004231,ENSMUSG00000004266,ENSMUSG00000004347,ENSMUSG00000005413,ENSMUSG00000005553,ENSMUSG00000005952,ENSMUSG00000006235,…
GO:0030949	positive regulation of vascular endothel...		3		0.00785	ENSMUSG00000020176,ENSMUSG00000021835,ENSMUSG00000029648
GO:0032958	inositol phosphate biosynthetic process		18		0.00802	ENSMUSG00000004709,ENSMUSG00000004842,ENSMUSG00000024210,ENSMUSG00000024960,ENSMUSG00000027568,ENSMUSG00000028603,ENSMUSG00000029055,ENSMUSG00000029778,ENSMUSG00000030230,ENSMUSG00000032492,ENSMUSG00000032599,ENSMUSG00000034330,ENSMUSG00000038910,ENSMUSG00000039943,ENSMUSG00000040061,ENSMUSG00000056529,ENSMUSG00000059456,ENSMUSG00000068037
GO:0032006	regulation of TOR signaling		37		0.00807	ENSMUSG00000000724,ENSMUSG00000001127,ENSMUSG00000002496,ENSMUSG00000003423,ENSMUSG00000004815,ENSMUSG00000006021,ENSMUSG00000010057,ENSMUSG00000020289,ENSMUSG00000021368,ENSMUSG00000022419,ENSMUSG00000023977,ENSMUSG00000023992,ENSMUSG00000024142,ENSMUSG00000024493,ENSMUSG00000025583,ENSMUSG00000025737,ENSMUSG00000027272,ENSMUSG00000028030,ENSMUSG00000028048,ENSMUSG00000028747,ENSMUSG00000030298,…
GO:0044030	regulation of DNA methylation		6		0.00816	ENSMUSG00000002111,ENSMUSG00000013787,ENSMUSG00000022346,ENSMUSG00000022652,ENSMUSG00000031393,ENSMUSG00000079184
GO:0002922	positive regulation of humoral immune re...		3		0.00835	ENSMUSG00000023987,ENSMUSG00000027398,ENSMUSG00000030713
GO:0034116	positive regulation of heterotypic cell-...		4		0.00861	ENSMUSG00000015452,ENSMUSG00000018924,ENSMUSG00000021360,ENSMUSG00000027398
GO:0007179	transforming growth factor beta receptor...		54		0.00868	ENSMUSG00000001827,ENSMUSG00000001870,ENSMUSG00000003316,ENSMUSG00000007655,ENSMUSG00000018401,ENSMUSG00000019433,ENSMUSG00000019889,ENSMUSG00000020124,ENSMUSG00000021096,ENSMUSG00000021360,ENSMUSG00000021388,ENSMUSG00000022150,ENSMUSG00000022521,ENSMUSG00000022817,ENSMUSG00000023047,ENSMUSG00000023944,ENSMUSG00000024232,ENSMUSG00000024598,ENSMUSG00000024939,ENSMUSG00000025190,ENSMUSG00000026768,…
GO:0051770	positive regulation of nitric-oxide synt...		2		0.0087	ENSMUSG00000031805,ENSMUSG00000038587
GO:0070169	positive regulation of biomineral tissue...		16		0.00891	ENSMUSG00000006457,ENSMUSG00000021359,ENSMUSG00000021835,ENSMUSG00000022330,ENSMUSG00000024247,ENSMUSG00000024598,ENSMUSG00000029468,ENSMUSG00000035914,ENSMUSG00000037486,ENSMUSG00000052430,ENSMUSG00000054252,ENSMUSG00000054640,ENSMUSG00000055409,ENSMUSG00000056050,ENSMUSG00000064210,ENSMUSG00000069170
GO:0032968	positive regulation of transcription elo...		9		0.00896	ENSMUSG00000002052,ENSMUSG00000002658,ENSMUSG00000003437,ENSMUSG00000005609,ENSMUSG00000022150,ENSMUSG00000041297,ENSMUSG00000042487,ENSMUSG00000067995,ENSMUSG00000079658
GO:0000731	DNA synthesis involved in DNA repair		2		0.00931	ENSMUSG00000023953,ENSMUSG00000063268
GO:0001932	regulation of protein phosphorylation		478		0.00933	ENSMUSG00000000148,ENSMUSG00000000555,ENSMUSG00000000567,ENSMUSG00000000724,ENSMUSG00000000766,ENSMUSG00000000881,ENSMUSG00000001076,ENSMUSG00000001127,ENSMUSG00000001666,ENSMUSG00000001774,ENSMUSG00000001785,ENSMUSG00000002058,ENSMUSG00000002205,ENSMUSG00000002489,ENSMUSG00000002496,ENSMUSG00000002944,ENSMUSG00000002985,ENSMUSG00000003227,ENSMUSG00000003233,ENSMUSG00000003423,ENSMUSG00000003476,…
GO:0006289	nucleotide-excision repair		13		0.00954	ENSMUSG00000001524,ENSMUSG00000003549,ENSMUSG00000003813,ENSMUSG00000019738,ENSMUSG00000025218,ENSMUSG00000028884,ENSMUSG00000030271,ENSMUSG00000033458,ENSMUSG00000034345,ENSMUSG00000039738,ENSMUSG00000040681,ENSMUSG00000041147,ENSMUSG00000076430
GO:0009060	aerobic respiration		22		0.00994	ENSMUSG00000000168,ENSMUSG00000006457,ENSMUSG00000009863,ENSMUSG00000009876,ENSMUSG00000019179,ENSMUSG00000019992,ENSMUSG00000020153,ENSMUSG00000020321,ENSMUSG00000020456,ENSMUSG00000021748,ENSMUSG00000022407,ENSMUSG00000022477,ENSMUSG00000025403,ENSMUSG00000025486,ENSMUSG00000026526,ENSMUSG00000027187,ENSMUSG00000027406,ENSMUSG00000030541,ENSMUSG00000038302,ENSMUSG00000038676,ENSMUSG00000052738,…
GO:0009268	response to pH		13		0.00997	ENSMUSG00000005952,ENSMUSG00000010051,ENSMUSG00000010064,ENSMUSG00000021340,ENSMUSG00000024957,ENSMUSG00000028048,ENSMUSG00000028854,ENSMUSG00000038276,ENSMUSG00000038642,ENSMUSG00000051343,ENSMUSG00000053469,ENSMUSG00000073988,ENSMUSG00000077450
GO:0070536	protein K63-linked deubiquitination		5		0.01046	ENSMUSG00000025403,ENSMUSG00000026914,ENSMUSG00000036712,ENSMUSG00000043415,ENSMUSG00000047030
GO:0017004	cytochrome complex assembly		6		0.01073	ENSMUSG00000015790,ENSMUSG00000023020,ENSMUSG00000024645,ENSMUSG00000026500,ENSMUSG00000031352,ENSMUSG00000044881
GO:0002675	positive regulation of acute inflammator...		6		0.01076	ENSMUSG00000019326,ENSMUSG00000025473,ENSMUSG00000027398,ENSMUSG00000031264,ENSMUSG00000033307,ENSMUSG00000040016
GO:0009150	purine ribonucleotide metabolic process		130		0.01097	ENSMUSG00000000168,ENSMUSG00000001755,ENSMUSG00000003500,ENSMUSG00000003541,ENSMUSG00000003809,ENSMUSG00000004446,ENSMUSG00000005686,ENSMUSG00000006273,ENSMUSG00000006445,ENSMUSG00000006457,ENSMUSG00000006589,ENSMUSG00000007815,ENSMUSG00000009876,ENSMUSG00000010914,ENSMUSG00000015790,ENSMUSG00000017390,ENSMUSG00000017453,ENSMUSG00000018501,ENSMUSG00000018770,ENSMUSG00000018846,ENSMUSG00000019989,…
GO:0009617	response to bacterium		179		0.01116	ENSMUSG00000000682,ENSMUSG00000002108,ENSMUSG00000002944,ENSMUSG00000003437,ENSMUSG00000005465,ENSMUSG00000005609,ENSMUSG00000006403,ENSMUSG00000006445,ENSMUSG00000007655,ENSMUSG00000007815,ENSMUSG00000008575,ENSMUSG00000009281,ENSMUSG00000009350,ENSMUSG00000009681,ENSMUSG00000015149,ENSMUSG00000015305,ENSMUSG00000015478,ENSMUSG00000015950,ENSMUSG00000016024,ENSMUSG00000016528,ENSMUSG00000016529,…
GO:0015988	energy coupled proton transmembrane tran...		11		0.01119	ENSMUSG00000004285,ENSMUSG00000005553,ENSMUSG00000006273,ENSMUSG00000013160,ENSMUSG00000015575,ENSMUSG00000018770,ENSMUSG00000019087,ENSMUSG00000019302,ENSMUSG00000020153,ENSMUSG00000028238,ENSMUSG00000033161
GO:0045821	positive regulation of glycolytic proces...		4		0.01131	ENSMUSG00000020053,ENSMUSG00000022346,ENSMUSG00000029468,ENSMUSG00000033307
GO:0051348	negative regulation of transferase activ...		80		0.01134	ENSMUSG00000001774,ENSMUSG00000002496,ENSMUSG00000002985,ENSMUSG00000004266,ENSMUSG00000006127,ENSMUSG00000007655,ENSMUSG00000010047,ENSMUSG00000010057,ENSMUSG00000010609,ENSMUSG00000014077,ENSMUSG00000014402,ENSMUSG00000015312,ENSMUSG00000015937,ENSMUSG00000019876,ENSMUSG00000020262,ENSMUSG00000020544,ENSMUSG00000021266,ENSMUSG00000021326,ENSMUSG00000021670,ENSMUSG00000021807,ENSMUSG00000021835,…
GO:0000086	G2/M transition of mitotic cell cycle		31		0.01135	ENSMUSG00000003541,ENSMUSG00000004771,ENSMUSG00000007646,ENSMUSG00000017291,ENSMUSG00000019370,ENSMUSG00000020326,ENSMUSG00000020381,ENSMUSG00000021635,ENSMUSG00000021932,ENSMUSG00000023092,ENSMUSG00000027425,ENSMUSG00000029022,ENSMUSG00000029521,ENSMUSG00000030322,ENSMUSG00000030752,ENSMUSG00000031393,ENSMUSG00000031878,ENSMUSG00000035390,ENSMUSG00000036923,ENSMUSG00000037343,ENSMUSG00000043556,…
GO:2000026	regulation of multicellular organismal d...		741		0.01159	ENSMUSG00000000125,ENSMUSG00000000126,ENSMUSG00000000134,ENSMUSG00000000247,ENSMUSG00000000320,ENSMUSG00000000435,ENSMUSG00000000555,ENSMUSG00000000561,ENSMUSG00000000567,ENSMUSG00000000693,ENSMUSG00000000766,ENSMUSG00000000817,ENSMUSG00000001036,ENSMUSG00000001240,ENSMUSG00000001313,ENSMUSG00000001497,ENSMUSG00000001506,ENSMUSG00000001627,ENSMUSG00000001656,ENSMUSG00000002052,ENSMUSG00000002111,…
GO:0032530	regulation of microvillus organization		2		0.01162	ENSMUSG00000025608,ENSMUSG00000027695
GO:0035089	establishment of apical/basal cell polar...		6		0.01232	ENSMUSG00000007815,ENSMUSG00000019737,ENSMUSG00000021994,ENSMUSG00000031207,ENSMUSG00000031214,ENSMUSG00000044433
GO:0045944	positive regulation of transcription by ...		414		0.01314	ENSMUSG00000000078,ENSMUSG00000000134,ENSMUSG00000000247,ENSMUSG00000000435,ENSMUSG00000000567,ENSMUSG00000000902,ENSMUSG00000001418,ENSMUSG00000001497,ENSMUSG00000001627,ENSMUSG00000001656,ENSMUSG00000001988,ENSMUSG00000002052,ENSMUSG00000002108,ENSMUSG00000002111,ENSMUSG00000002147,ENSMUSG00000002249,ENSMUSG00000002265,ENSMUSG00000002428,ENSMUSG00000002455,ENSMUSG00000002496,ENSMUSG00000002633,…
GO:0032682	negative regulation of chemokine product...		5		0.01345	ENSMUSG00000006445,ENSMUSG00000017548,ENSMUSG00000020125,ENSMUSG00000021125,ENSMUSG00000032114
GO:0090263	positive regulation of canonical Wnt sig...		34		0.01356	ENSMUSG00000001506,ENSMUSG00000003345,ENSMUSG00000007655,ENSMUSG00000018559,ENSMUSG00000019880,ENSMUSG00000020122,ENSMUSG00000020390,ENSMUSG00000021096,ENSMUSG00000021319,ENSMUSG00000021464,ENSMUSG00000022231,ENSMUSG00000024232,ENSMUSG00000025162,ENSMUSG00000028017,ENSMUSG00000028031,ENSMUSG00000028173,ENSMUSG00000030079,ENSMUSG00000030309,ENSMUSG00000030890,ENSMUSG00000031696,ENSMUSG00000032702,…
GO:0002381	immunoglobulin production involved in im...		16		0.01366	ENSMUSG00000002052,ENSMUSG00000002147,ENSMUSG00000003549,ENSMUSG00000005465,ENSMUSG00000017652,ENSMUSG00000023249,ENSMUSG00000027720,ENSMUSG00000029003,ENSMUSG00000030051,ENSMUSG00000031264,ENSMUSG00000034266,ENSMUSG00000039521,ENSMUSG00000040627,ENSMUSG00000040899,ENSMUSG00000055170,ENSMUSG00000109941
GO:0001817	regulation of cytokine production		222		0.01376	ENSMUSG00000000724,ENSMUSG00000001666,ENSMUSG00000001870,ENSMUSG00000002897,ENSMUSG00000002944,ENSMUSG00000003476,ENSMUSG00000004266,ENSMUSG00000004707,ENSMUSG00000004709,ENSMUSG00000004864,ENSMUSG00000005124,ENSMUSG00000005262,ENSMUSG00000005320,ENSMUSG00000005413,ENSMUSG00000005465,ENSMUSG00000005681,ENSMUSG00000006014,ENSMUSG00000006369,ENSMUSG00000006445,ENSMUSG00000006611,ENSMUSG00000009376,…
GO:0002756	MyD88-independent toll-like receptor sig...		1		0.01392	ENSMUSG00000032497
GO:0042149	cellular response to glucose starvation		7		0.01401	ENSMUSG00000006021,ENSMUSG00000015839,ENSMUSG00000033253,ENSMUSG00000034354,ENSMUSG00000040463,ENSMUSG00000052271,ENSMUSG00000095930
GO:0001775	cell activation		320		0.01416	ENSMUSG00000000320,ENSMUSG00000000693,ENSMUSG00000000782,ENSMUSG00000001750,ENSMUSG00000001930,ENSMUSG00000002052,ENSMUSG00000002108,ENSMUSG00000002111,ENSMUSG00000002147,ENSMUSG00000002633,ENSMUSG00000002778,ENSMUSG00000002897,ENSMUSG00000002985,ENSMUSG00000003500,ENSMUSG00000003549,ENSMUSG00000003644,ENSMUSG00000003873,ENSMUSG00000003934,ENSMUSG00000004266,ENSMUSG00000004626,ENSMUSG00000004707,…
GO:0010038	response to metal ion		100		0.01422	ENSMUSG00000001750,ENSMUSG00000002633,ENSMUSG00000003545,ENSMUSG00000003617,ENSMUSG00000004347,ENSMUSG00000004961,ENSMUSG00000005413,ENSMUSG00000006611,ENSMUSG00000007655,ENSMUSG00000009292,ENSMUSG00000009630,ENSMUSG00000013275,ENSMUSG00000015291,ENSMUSG00000015839,ENSMUSG00000015950,ENSMUSG00000017737,ENSMUSG00000018589,ENSMUSG00000018924,ENSMUSG00000019761,ENSMUSG00000020122,ENSMUSG00000020155,…
GO:0051123	RNA polymerase II preinitiation complex ...		6		0.01438	ENSMUSG00000020114,ENSMUSG00000020708,ENSMUSG00000028932,ENSMUSG00000030213,ENSMUSG00000030603,ENSMUSG00000067995
GO:0070723	response to cholesterol		4		0.01446	ENSMUSG00000021340,ENSMUSG00000021466,ENSMUSG00000035805,ENSMUSG00000036292
GO:0016572	histone phosphorylation		9		0.01534	ENSMUSG00000015937,ENSMUSG00000020390,ENSMUSG00000020897,ENSMUSG00000021115,ENSMUSG00000021180,ENSMUSG00000021948,ENSMUSG00000028969,ENSMUSG00000057672,ENSMUSG00000063065
GO:0033108	mitochondrial respiratory chain complex ...		25		0.01558	ENSMUSG00000000399,ENSMUSG00000003923,ENSMUSG00000014294,ENSMUSG00000015790,ENSMUSG00000020153,ENSMUSG00000021764,ENSMUSG00000022354,ENSMUSG00000023020,ENSMUSG00000023089,ENSMUSG00000024082,ENSMUSG00000024645,ENSMUSG00000026154,ENSMUSG00000026500,ENSMUSG00000026895,ENSMUSG00000027305,ENSMUSG00000027673,ENSMUSG00000027710,ENSMUSG00000030614,ENSMUSG00000036932,ENSMUSG00000039048,ENSMUSG00000044881,…
GO:0010862	positive regulation of pathway-restricte...		10		0.01592	ENSMUSG00000006611,ENSMUSG00000018238,ENSMUSG00000021835,ENSMUSG00000022150,ENSMUSG00000025352,ENSMUSG00000028249,ENSMUSG00000029335,ENSMUSG00000030046,ENSMUSG00000031586,ENSMUSG00000072625
GO:0051571	positive regulation of histone H3-K4 met...		1		0.01608	ENSMUSG00000005609
GO:0080182	histone H3-K4 trimethylation		5		0.01634	ENSMUSG00000005609,ENSMUSG00000034160,ENSMUSG00000034832,ENSMUSG00000038369,ENSMUSG00000040943
GO:0019369	arachidonic acid metabolic process		2		0.01635	ENSMUSG00000000320,ENSMUSG00000018924
GO:0032467	positive regulation of cytokinesis		5		0.01657	ENSMUSG00000004591,ENSMUSG00000007815,ENSMUSG00000018509,ENSMUSG00000019433,ENSMUSG00000020897
GO:0036120	cellular response to platelet-derived gr...		2		0.01673	ENSMUSG00000010051,ENSMUSG00000024835
GO:0042391	regulation of membrane potential		157		0.01682	ENSMUSG00000000320,ENSMUSG00000000560,ENSMUSG00000000766,ENSMUSG00000001027,ENSMUSG00000001260,ENSMUSG00000001901,ENSMUSG00000002944,ENSMUSG00000003200,ENSMUSG00000003378,ENSMUSG00000003575,ENSMUSG00000003873,ENSMUSG00000004056,ENSMUSG00000004446,ENSMUSG00000005103,ENSMUSG00000005952,ENSMUSG00000006740,ENSMUSG00000007041,ENSMUSG00000007655,ENSMUSG00000009376,ENSMUSG00000014444,ENSMUSG00000015968,…
GO:0042493	response to drug		273		0.01693	ENSMUSG00000000154,ENSMUSG00000000214,ENSMUSG00000000567,ENSMUSG00000000766,ENSMUSG00000000805,ENSMUSG00000000889,ENSMUSG00000001436,ENSMUSG00000001642,ENSMUSG00000001827,ENSMUSG00000001918,ENSMUSG00000002108,ENSMUSG00000002147,ENSMUSG00000002633,ENSMUSG00000003411,ENSMUSG00000003528,ENSMUSG00000003849,ENSMUSG00000004207,ENSMUSG00000004231,ENSMUSG00000004815,ENSMUSG00000004864,ENSMUSG00000004902,…
GO:0051345	positive regulation of hydrolase activit...		183		0.01717	ENSMUSG00000000320,ENSMUSG00000000817,ENSMUSG00000002015,ENSMUSG00000002108,ENSMUSG00000002205,ENSMUSG00000002233,ENSMUSG00000002279,ENSMUSG00000002489,ENSMUSG00000002496,ENSMUSG00000003233,ENSMUSG00000003873,ENSMUSG00000004056,ENSMUSG00000004207,ENSMUSG00000004446,ENSMUSG00000004677,ENSMUSG00000005483,ENSMUSG00000006024,ENSMUSG00000006445,ENSMUSG00000007815,ENSMUSG00000009681,ENSMUSG00000014771,…
GO:0098712	L-glutamate import across plasma membran...		2		0.01769	ENSMUSG00000005360,ENSMUSG00000027568
GO:0048278	vesicle docking		27		0.01774	ENSMUSG00000003411,ENSMUSG00000004451,ENSMUSG00000004626,ENSMUSG00000010110,ENSMUSG00000015747,ENSMUSG00000019066,ENSMUSG00000020671,ENSMUSG00000020952,ENSMUSG00000021062,ENSMUSG00000024617,ENSMUSG00000026470,ENSMUSG00000026797,ENSMUSG00000028456,ENSMUSG00000029407,ENSMUSG00000030805,ENSMUSG00000030970,ENSMUSG00000032127,ENSMUSG00000034216,ENSMUSG00000034799,ENSMUSG00000037386,ENSMUSG00000039542,…
GO:0045745	positive regulation of G protein-coupled...		10		0.01784	ENSMUSG00000021994,ENSMUSG00000025219,ENSMUSG00000027249,ENSMUSG00000031696,ENSMUSG00000032186,ENSMUSG00000034117,ENSMUSG00000050148,ENSMUSG00000053024,ENSMUSG00000057530,ENSMUSG00000072875
GO:0046543	development of secondary female sexual c...		2		0.01787	ENSMUSG00000004264,ENSMUSG00000021994
GO:0033875	ribonucleoside bisphosphate metabolic pr...		36		0.0183	ENSMUSG00000000168,ENSMUSG00000001755,ENSMUSG00000003809,ENSMUSG00000010914,ENSMUSG00000017453,ENSMUSG00000018846,ENSMUSG00000020456,ENSMUSG00000020917,ENSMUSG00000021670,ENSMUSG00000021748,ENSMUSG00000022555,ENSMUSG00000023861,ENSMUSG00000024507,ENSMUSG00000024899,ENSMUSG00000024981,ENSMUSG00000026568,ENSMUSG00000027452,ENSMUSG00000027605,ENSMUSG00000027932,ENSMUSG00000027952,ENSMUSG00000028603,…
GO:0034032	purine nucleoside bisphosphate metabolic...		36		0.0183	ENSMUSG00000000168,ENSMUSG00000001755,ENSMUSG00000003809,ENSMUSG00000010914,ENSMUSG00000017453,ENSMUSG00000018846,ENSMUSG00000020456,ENSMUSG00000020917,ENSMUSG00000021670,ENSMUSG00000021748,ENSMUSG00000022555,ENSMUSG00000023861,ENSMUSG00000024507,ENSMUSG00000024899,ENSMUSG00000024981,ENSMUSG00000026568,ENSMUSG00000027452,ENSMUSG00000027605,ENSMUSG00000027932,ENSMUSG00000027952,ENSMUSG00000028603,…
GO:0045833	negative regulation of lipid metabolic p...		21		0.01837	ENSMUSG00000002985,ENSMUSG00000005681,ENSMUSG00000010175,ENSMUSG00000018574,ENSMUSG00000021340,ENSMUSG00000022982,ENSMUSG00000025353,ENSMUSG00000026003,ENSMUSG00000026385,ENSMUSG00000026626,ENSMUSG00000026883,ENSMUSG00000027398,ENSMUSG00000028252,ENSMUSG00000029249,ENSMUSG00000030314,ENSMUSG00000031808,ENSMUSG00000033161,ENSMUSG00000041567,ENSMUSG00000042010,ENSMUSG00000042429,ENSMUSG00000071657
GO:0019827	stem cell population maintenance		49		0.01848	ENSMUSG00000000567,ENSMUSG00000002111,ENSMUSG00000002249,ENSMUSG00000003437,ENSMUSG00000004231,ENSMUSG00000005609,ENSMUSG00000007880,ENSMUSG00000010175,ENSMUSG00000012114,ENSMUSG00000013415,ENSMUSG00000015053,ENSMUSG00000016409,ENSMUSG00000018604,ENSMUSG00000019803,ENSMUSG00000020397,ENSMUSG00000020679,ENSMUSG00000021598,ENSMUSG00000022141,ENSMUSG00000022521,ENSMUSG00000023994,ENSMUSG00000024063,…
GO:0030154	cell differentiation		1398		0.0185	ENSMUSG00000000125,ENSMUSG00000000126,ENSMUSG00000000134,ENSMUSG00000000214,ENSMUSG00000000247,ENSMUSG00000000378,ENSMUSG00000000402,ENSMUSG00000000435,ENSMUSG00000000555,ENSMUSG00000000561,ENSMUSG00000000567,ENSMUSG00000000693,ENSMUSG00000000766,ENSMUSG00000000782,ENSMUSG00000000817,ENSMUSG00000000901,ENSMUSG00000000902,ENSMUSG00000001039,ENSMUSG00000001076,ENSMUSG00000001151,ENSMUSG00000001240,…
GO:0010827	regulation of glucose transmembrane tran...		34		0.01854	ENSMUSG00000004056,ENSMUSG00000006127,ENSMUSG00000009376,ENSMUSG00000015839,ENSMUSG00000019326,ENSMUSG00000020053,ENSMUSG00000020176,ENSMUSG00000020681,ENSMUSG00000021948,ENSMUSG00000022346,ENSMUSG00000023912,ENSMUSG00000025006,ENSMUSG00000025142,ENSMUSG00000026270,ENSMUSG00000026817,ENSMUSG00000027398,ENSMUSG00000028341,ENSMUSG00000030168,ENSMUSG00000030401,ENSMUSG00000030827,ENSMUSG00000031688,…
GO:0071456	cellular response to hypoxia		31		0.01856	ENSMUSG00000001441,ENSMUSG00000015149,ENSMUSG00000015839,ENSMUSG00000016494,ENSMUSG00000020580,ENSMUSG00000022178,ENSMUSG00000022346,ENSMUSG00000024140,ENSMUSG00000024924,ENSMUSG00000024959,ENSMUSG00000025130,ENSMUSG00000025473,ENSMUSG00000026923,ENSMUSG00000028194,ENSMUSG00000028354,ENSMUSG00000028435,ENSMUSG00000028680,ENSMUSG00000028756,ENSMUSG00000028759,ENSMUSG00000028854,ENSMUSG00000029064,…
GO:0042102	positive regulation of T cell proliferat...		29		0.01864	ENSMUSG00000002633,ENSMUSG00000004709,ENSMUSG00000015452,ENSMUSG00000016493,ENSMUSG00000020053,ENSMUSG00000021457,ENSMUSG00000022901,ENSMUSG00000025383,ENSMUSG00000027398,ENSMUSG00000027720,ENSMUSG00000027947,ENSMUSG00000029711,ENSMUSG00000030707,ENSMUSG00000030744,ENSMUSG00000030830,ENSMUSG00000031217,ENSMUSG00000031805,ENSMUSG00000035914,ENSMUSG00000037706,ENSMUSG00000039197,ENSMUSG00000039323,…
GO:0031647	regulation of protein stability		96		0.01868	ENSMUSG00000001416,ENSMUSG00000002763,ENSMUSG00000003233,ENSMUSG00000003813,ENSMUSG00000003814,ENSMUSG00000004264,ENSMUSG00000005681,ENSMUSG00000014077,ENSMUSG00000014243,ENSMUSG00000014668,ENSMUSG00000015478,ENSMUSG00000015721,ENSMUSG00000017760,ENSMUSG00000018293,ENSMUSG00000019433,ENSMUSG00000019471,ENSMUSG00000020053,ENSMUSG00000020238,ENSMUSG00000020390,ENSMUSG00000020918,ENSMUSG00000021270,…
GO:0071385	cellular response to glucocorticoid stim...		9		0.01902	ENSMUSG00000019970,ENSMUSG00000021835,ENSMUSG00000025929,ENSMUSG00000028834,ENSMUSG00000028914,ENSMUSG00000029249,ENSMUSG00000039630,ENSMUSG00000048806,ENSMUSG00000066406
GO:0008285	negative regulation of cell proliferatio...		219		0.01948	ENSMUSG00000000126,ENSMUSG00000000326,ENSMUSG00000000561,ENSMUSG00000000567,ENSMUSG00000000902,ENSMUSG00000001076,ENSMUSG00000001707,ENSMUSG00000002496,ENSMUSG00000002633,ENSMUSG00000002968,ENSMUSG00000002985,ENSMUSG00000003873,ENSMUSG00000004264,ENSMUSG00000004266,ENSMUSG00000005045,ENSMUSG00000005413,ENSMUSG00000006215,ENSMUSG00000006369,ENSMUSG00000006435,ENSMUSG00000006538,ENSMUSG00000007589,…
GO:0046006	regulation of activated T cell prolifera...		11		0.01955	ENSMUSG00000015452,ENSMUSG00000020053,ENSMUSG00000022901,ENSMUSG00000025383,ENSMUSG00000027720,ENSMUSG00000027947,ENSMUSG00000029711,ENSMUSG00000030744,ENSMUSG00000031805,ENSMUSG00000039323,ENSMUSG00000048583
GO:0071236	cellular response to antibiotic		46		0.02006	ENSMUSG00000001642,ENSMUSG00000002147,ENSMUSG00000003849,ENSMUSG00000004207,ENSMUSG00000004231,ENSMUSG00000004864,ENSMUSG00000005981,ENSMUSG00000006235,ENSMUSG00000007872,ENSMUSG00000009292,ENSMUSG00000009376,ENSMUSG00000015337,ENSMUSG00000015839,ENSMUSG00000016529,ENSMUSG00000017485,ENSMUSG00000018589,ENSMUSG00000020155,ENSMUSG00000020372,ENSMUSG00000021032,ENSMUSG00000021408,ENSMUSG00000021591,…
GO:0006644	phospholipid metabolic process		130		0.02049	ENSMUSG00000001173,ENSMUSG00000002475,ENSMUSG00000004270,ENSMUSG00000004815,ENSMUSG00000005615,ENSMUSG00000005681,ENSMUSG00000006127,ENSMUSG00000006699,ENSMUSG00000007036,ENSMUSG00000009646,ENSMUSG00000010607,ENSMUSG00000010936,ENSMUSG00000012117,ENSMUSG00000014245,ENSMUSG00000015214,ENSMUSG00000017707,ENSMUSG00000017715,ENSMUSG00000018401,ENSMUSG00000018547,ENSMUSG00000018924,ENSMUSG00000019139,…
GO:0016584	nucleosome positioning		1		0.02087	ENSMUSG00000003437
GO:0061098	positive regulation of protein tyrosine ...		18		0.02102	ENSMUSG00000000881,ENSMUSG00000002058,ENSMUSG00000006435,ENSMUSG00000015950,ENSMUSG00000020681,ENSMUSG00000020886,ENSMUSG00000024621,ENSMUSG00000028017,ENSMUSG00000028086,ENSMUSG00000029254,ENSMUSG00000029657,ENSMUSG00000029999,ENSMUSG00000030562,ENSMUSG00000035020,ENSMUSG00000038453,ENSMUSG00000042429,ENSMUSG00000049583,ENSMUSG00000074934
GO:0040018	positive regulation of multicellular org...		13		0.02114	ENSMUSG00000004654,ENSMUSG00000004842,ENSMUSG00000020963,ENSMUSG00000022141,ENSMUSG00000022556,ENSMUSG00000022770,ENSMUSG00000027274,ENSMUSG00000028524,ENSMUSG00000032383,ENSMUSG00000042817,ENSMUSG00000048583,ENSMUSG00000051136,ENSMUSG00000055737
GO:0006974	cellular response to DNA damage stimulus		210		0.0212	ENSMUSG00000000148,ENSMUSG00000001524,ENSMUSG00000001707,ENSMUSG00000001924,ENSMUSG00000002661,ENSMUSG00000002963,ENSMUSG00000003541,ENSMUSG00000003549,ENSMUSG00000003813,ENSMUSG00000003868,ENSMUSG00000003873,ENSMUSG00000004018,ENSMUSG00000004221,ENSMUSG00000004446,ENSMUSG00000004934,ENSMUSG00000005413,ENSMUSG00000005566,ENSMUSG00000006335,ENSMUSG00000006445,ENSMUSG00000007646,ENSMUSG00000009575,…
GO:0044091	membrane biogenesis		12		0.0215	ENSMUSG00000004207,ENSMUSG00000007655,ENSMUSG00000020315,ENSMUSG00000024304,ENSMUSG00000027253,ENSMUSG00000028399,ENSMUSG00000028664,ENSMUSG00000032231,ENSMUSG00000033768,ENSMUSG00000041959,ENSMUSG00000062694,ENSMUSG00000063887
GO:0002824	positive regulation of adaptive immune r...		23		0.02168	ENSMUSG00000002147,ENSMUSG00000005465,ENSMUSG00000017652,ENSMUSG00000018899,ENSMUSG00000022378,ENSMUSG00000025383,ENSMUSG00000026177,ENSMUSG00000027398,ENSMUSG00000027720,ENSMUSG00000027947,ENSMUSG00000029003,ENSMUSG00000029053,ENSMUSG00000029468,ENSMUSG00000031264,ENSMUSG00000037706,ENSMUSG00000039521,ENSMUSG00000041135,ENSMUSG00000045005,ENSMUSG00000049093,ENSMUSG00000055170,ENSMUSG00000060802,…
GO:0006919	activation of cysteine-type endopeptidas...		17		0.02174	ENSMUSG00000000817,ENSMUSG00000003873,ENSMUSG00000004446,ENSMUSG00000014771,ENSMUSG00000019979,ENSMUSG00000020372,ENSMUSG00000022346,ENSMUSG00000022883,ENSMUSG00000024959,ENSMUSG00000025507,ENSMUSG00000028191,ENSMUSG00000028914,ENSMUSG00000036932,ENSMUSG00000038058,ENSMUSG00000039193,ENSMUSG00000039959,ENSMUSG00000057789
GO:1900182	positive regulation of protein localizat...		25		0.02185	ENSMUSG00000002633,ENSMUSG00000005566,ENSMUSG00000006005,ENSMUSG00000009640,ENSMUSG00000010047,ENSMUSG00000014303,ENSMUSG00000021057,ENSMUSG00000021318,ENSMUSG00000021948,ENSMUSG00000022831,ENSMUSG00000024604,ENSMUSG00000025034,ENSMUSG00000027249,ENSMUSG00000029430,ENSMUSG00000030662,ENSMUSG00000030847,ENSMUSG00000031328,ENSMUSG00000033170,ENSMUSG00000034160,ENSMUSG00000037523,ENSMUSG00000049502,…
GO:0006473	protein acetylation		65		0.02207	ENSMUSG00000000902,ENSMUSG00000001632,ENSMUSG00000002111,ENSMUSG00000002728,ENSMUSG00000003423,ENSMUSG00000003868,ENSMUSG00000005045,ENSMUSG00000005514,ENSMUSG00000005982,ENSMUSG00000009640,ENSMUSG00000015053,ENSMUSG00000017291,ENSMUSG00000018412,ENSMUSG00000018909,ENSMUSG00000019179,ENSMUSG00000020171,ENSMUSG00000020647,ENSMUSG00000020804,ENSMUSG00000020918,ENSMUSG00000021180,ENSMUSG00000022020,…
GO:0042428	serotonin metabolic process		1		0.02216	ENSMUSG00000020182
GO:0001825	blastocyst formation		14		0.0224	ENSMUSG00000002052,ENSMUSG00000005609,ENSMUSG00000015605,ENSMUSG00000020679,ENSMUSG00000023988,ENSMUSG00000025902,ENSMUSG00000025982,ENSMUSG00000027109,ENSMUSG00000030516,ENSMUSG00000033882,ENSMUSG00000036550,ENSMUSG00000037361,ENSMUSG00000042729,ENSMUSG00000052837
GO:0000082	G1/S transition of mitotic cell cycle		51		0.02258	ENSMUSG00000004266,ENSMUSG00000004446,ENSMUSG00000010051,ENSMUSG00000014859,ENSMUSG00000020122,ENSMUSG00000020230,ENSMUSG00000020644,ENSMUSG00000020653,ENSMUSG00000021379,ENSMUSG00000021408,ENSMUSG00000021820,ENSMUSG00000022105,ENSMUSG00000022216,ENSMUSG00000022521,ENSMUSG00000022672,ENSMUSG00000022893,ENSMUSG00000023092,ENSMUSG00000024617,ENSMUSG00000024856,ENSMUSG00000025507,ENSMUSG00000025583,…
GO:0046605	regulation of centrosome cycle		14		0.02309	ENSMUSG00000000743,ENSMUSG00000001774,ENSMUSG00000015095,ENSMUSG00000020290,ENSMUSG00000020580,ENSMUSG00000020918,ENSMUSG00000022503,ENSMUSG00000023345,ENSMUSG00000027455,ENSMUSG00000030397,ENSMUSG00000033916,ENSMUSG00000038241,ENSMUSG00000039781,ENSMUSG00000076433
GO:0045165	cell fate commitment		109		0.02309	ENSMUSG00000000125,ENSMUSG00000000126,ENSMUSG00000000567,ENSMUSG00000000693,ENSMUSG00000002147,ENSMUSG00000002249,ENSMUSG00000002633,ENSMUSG00000003437,ENSMUSG00000004231,ENSMUSG00000004707,ENSMUSG00000004842,ENSMUSG00000005045,ENSMUSG00000005609,ENSMUSG00000006311,ENSMUSG00000006538,ENSMUSG00000006699,ENSMUSG00000007815,ENSMUSG00000009097,ENSMUSG00000010175,ENSMUSG00000010609,ENSMUSG00000013787,…
GO:0031122	cytoplasmic microtubule organization		19		0.02316	ENSMUSG00000004771,ENSMUSG00000011589,ENSMUSG00000014077,ENSMUSG00000018707,ENSMUSG00000019794,ENSMUSG00000020745,ENSMUSG00000022770,ENSMUSG00000025722,ENSMUSG00000026131,ENSMUSG00000027581,ENSMUSG00000028680,ENSMUSG00000030852,ENSMUSG00000037313,ENSMUSG00000040040,ENSMUSG00000040729,ENSMUSG00000044433,ENSMUSG00000047810,ENSMUSG00000062694,ENSMUSG00000075324
GO:0045184	establishment of protein localization		688		0.02365	ENSMUSG00000000131,ENSMUSG00000000538,ENSMUSG00000000711,ENSMUSG00000000743,ENSMUSG00000000766,ENSMUSG00000000903,ENSMUSG00000001143,ENSMUSG00000001150,ENSMUSG00000001240,ENSMUSG00000001247,ENSMUSG00000001416,ENSMUSG00000001467,ENSMUSG00000001506,ENSMUSG00000001750,ENSMUSG00000001827,ENSMUSG00000001844,ENSMUSG00000001855,ENSMUSG00000002015,ENSMUSG00000002052,ENSMUSG00000002058,ENSMUSG00000002104,…
GO:0051236	establishment of RNA localization		44		0.02394	ENSMUSG00000001150,ENSMUSG00000001855,ENSMUSG00000002052,ENSMUSG00000005481,ENSMUSG00000006005,ENSMUSG00000013415,ENSMUSG00000019432,ENSMUSG00000020290,ENSMUSG00000020739,ENSMUSG00000020783,ENSMUSG00000021374,ENSMUSG00000022142,ENSMUSG00000022338,ENSMUSG00000022556,ENSMUSG00000022696,ENSMUSG00000022774,ENSMUSG00000024258,ENSMUSG00000025872,ENSMUSG00000026491,ENSMUSG00000028330,ENSMUSG00000028609,…
GO:0000288	nuclear-transcribed mRNA catabolic proce...		14		0.02394	ENSMUSG00000005682,ENSMUSG00000024258,ENSMUSG00000025571,ENSMUSG00000027714,ENSMUSG00000027752,ENSMUSG00000027770,ENSMUSG00000032040,ENSMUSG00000034724,ENSMUSG00000036550,ENSMUSG00000039652,ENSMUSG00000040356,ENSMUSG00000047888,ENSMUSG00000056155,ENSMUSG00000061286
GO:0010837	regulation of keratinocyte proliferation		5		0.02401	ENSMUSG00000019889,ENSMUSG00000027208,ENSMUSG00000037600,ENSMUSG00000060798,ENSMUSG00000061048
GO:0090330	regulation of platelet aggregation		5		0.02422	ENSMUSG00000000320,ENSMUSG00000017446,ENSMUSG00000021457,ENSMUSG00000021948,ENSMUSG00000040016
GO:0006281	DNA repair		134		0.02438	ENSMUSG00000001524,ENSMUSG00000002963,ENSMUSG00000003541,ENSMUSG00000003549,ENSMUSG00000003813,ENSMUSG00000003868,ENSMUSG00000004018,ENSMUSG00000005566,ENSMUSG00000006335,ENSMUSG00000007646,ENSMUSG00000009628,ENSMUSG00000009640,ENSMUSG00000010154,ENSMUSG00000014243,ENSMUSG00000015971,ENSMUSG00000016308,ENSMUSG00000017291,ENSMUSG00000017485,ENSMUSG00000017897,ENSMUSG00000018449,ENSMUSG00000019738,…
GO:0034599	cellular response to oxidative stress		91		0.02493	ENSMUSG00000001642,ENSMUSG00000002147,ENSMUSG00000002944,ENSMUSG00000003849,ENSMUSG00000004207,ENSMUSG00000004231,ENSMUSG00000004864,ENSMUSG00000005413,ENSMUSG00000005981,ENSMUSG00000006235,ENSMUSG00000009292,ENSMUSG00000009350,ENSMUSG00000009376,ENSMUSG00000013089,ENSMUSG00000015149,ENSMUSG00000015337,ENSMUSG00000015839,ENSMUSG00000015950,ENSMUSG00000016529,ENSMUSG00000017485,ENSMUSG00000017737,…
GO:0051240	positive regulation of multicellular org...		669		0.02516	ENSMUSG00000000078,ENSMUSG00000000125,ENSMUSG00000000320,ENSMUSG00000000435,ENSMUSG00000000555,ENSMUSG00000000567,ENSMUSG00000000766,ENSMUSG00000000889,ENSMUSG00000001240,ENSMUSG00000001313,ENSMUSG00000001506,ENSMUSG00000001656,ENSMUSG00000001666,ENSMUSG00000002147,ENSMUSG00000002249,ENSMUSG00000002489,ENSMUSG00000002496,ENSMUSG00000002633,ENSMUSG00000002885,ENSMUSG00000002897,ENSMUSG00000002944,…
GO:2001212	regulation of vasculogenesis		5		0.02522	ENSMUSG00000001240,ENSMUSG00000016494,ENSMUSG00000019789,ENSMUSG00000042607,ENSMUSG00000068798
GO:0033145	positive regulation of intracellular ste...		5		0.02537	ENSMUSG00000030774,ENSMUSG00000035451,ENSMUSG00000046532,ENSMUSG00000048482,ENSMUSG00000070637
GO:1902230	negative regulation of intrinsic apoptot...		7		0.02593	ENSMUSG00000004446,ENSMUSG00000024610,ENSMUSG00000026977,ENSMUSG00000030641,ENSMUSG00000033307,ENSMUSG00000033712,ENSMUSG00000036940
GO:1902683	regulation of receptor localization to s...		11		0.02593	ENSMUSG00000024617,ENSMUSG00000025499,ENSMUSG00000027692,ENSMUSG00000029053,ENSMUSG00000034675,ENSMUSG00000041115,ENSMUSG00000051136,ENSMUSG00000054693,ENSMUSG00000058571,ENSMUSG00000061751,ENSMUSG00000068798
GO:1904035	regulation of epithelial cell apoptotic ...		38		0.02594	ENSMUSG00000000817,ENSMUSG00000001240,ENSMUSG00000001435,ENSMUSG00000002289,ENSMUSG00000004934,ENSMUSG00000005413,ENSMUSG00000015053,ENSMUSG00000015452,ENSMUSG00000015839,ENSMUSG00000016529,ENSMUSG00000017652,ENSMUSG00000020053,ENSMUSG00000020383,ENSMUSG00000021319,ENSMUSG00000021585,ENSMUSG00000021835,ENSMUSG00000022105,ENSMUSG00000022231,ENSMUSG00000024959,ENSMUSG00000026031,ENSMUSG00000026270,…
GO:2001234	negative regulation of apoptotic signali...		74		0.02637	ENSMUSG00000000282,ENSMUSG00000003423,ENSMUSG00000003541,ENSMUSG00000003873,ENSMUSG00000004221,ENSMUSG00000004446,ENSMUSG00000005413,ENSMUSG00000005510,ENSMUSG00000005981,ENSMUSG00000006301,ENSMUSG00000010609,ENSMUSG00000015839,ENSMUSG00000017737,ENSMUSG00000017897,ENSMUSG00000020053,ENSMUSG00000020099,ENSMUSG00000021408,ENSMUSG00000021559,ENSMUSG00000021835,ENSMUSG00000022150,ENSMUSG00000022564,…
GO:0042246	tissue regeneration		15		0.02718	ENSMUSG00000001627,ENSMUSG00000020053,ENSMUSG00000023075,ENSMUSG00000026031,ENSMUSG00000027864,ENSMUSG00000028736,ENSMUSG00000033788,ENSMUSG00000035923,ENSMUSG00000037411,ENSMUSG00000037706,ENSMUSG00000038256,ENSMUSG00000041075,ENSMUSG00000042793,ENSMUSG00000061315,ENSMUSG00000079110
GO:0006282	regulation of DNA repair		46		0.02751	ENSMUSG00000003541,ENSMUSG00000005566,ENSMUSG00000009628,ENSMUSG00000010154,ENSMUSG00000017485,ENSMUSG00000017897,ENSMUSG00000020122,ENSMUSG00000020152,ENSMUSG00000020228,ENSMUSG00000020381,ENSMUSG00000020752,ENSMUSG00000021911,ENSMUSG00000022556,ENSMUSG00000022672,ENSMUSG00000022674,ENSMUSG00000023249,ENSMUSG00000024054,ENSMUSG00000025159,ENSMUSG00000025932,ENSMUSG00000026526,ENSMUSG00000028354,…
GO:2000773	negative regulation of cellular senescen...		3		0.02755	ENSMUSG00000020700,ENSMUSG00000022672,ENSMUSG00000040274
GO:2000341	regulation of chemokine (C-X-C motif) li...		4		0.02764	ENSMUSG00000024610,ENSMUSG00000032508,ENSMUSG00000033307,ENSMUSG00000040249
GO:0019319	hexose biosynthetic process		19		0.02794	ENSMUSG00000004815,ENSMUSG00000005232,ENSMUSG00000018999,ENSMUSG00000020918,ENSMUSG00000021456,ENSMUSG00000024892,ENSMUSG00000024985,ENSMUSG00000025317,ENSMUSG00000026917,ENSMUSG00000029597,ENSMUSG00000034160,ENSMUSG00000034793,ENSMUSG00000041567,ENSMUSG00000044167,ENSMUSG00000055024,ENSMUSG00000055485,ENSMUSG00000057722,ENSMUSG00000059201,ENSMUSG00000062908
GO:0045444	fat cell differentiation		69		0.02797	ENSMUSG00000000901,ENSMUSG00000001076,ENSMUSG00000005124,ENSMUSG00000006586,ENSMUSG00000009281,ENSMUSG00000014763,ENSMUSG00000015053,ENSMUSG00000015149,ENSMUSG00000018893,ENSMUSG00000019846,ENSMUSG00000020053,ENSMUSG00000020593,ENSMUSG00000020644,ENSMUSG00000021238,ENSMUSG00000021379,ENSMUSG00000021994,ENSMUSG00000022141,ENSMUSG00000022807,ENSMUSG00000023034,ENSMUSG00000023170,ENSMUSG00000023439,…
GO:0014065	phosphatidylinositol 3-kinase signaling		44		0.02799	ENSMUSG00000000567,ENSMUSG00000000724,ENSMUSG00000002496,ENSMUSG00000004266,ENSMUSG00000015149,ENSMUSG00000015950,ENSMUSG00000018446,ENSMUSG00000018501,ENSMUSG00000019929,ENSMUSG00000020053,ENSMUSG00000020099,ENSMUSG00000020122,ENSMUSG00000020357,ENSMUSG00000020828,ENSMUSG00000021451,ENSMUSG00000022831,ENSMUSG00000024620,ENSMUSG00000026580,ENSMUSG00000026697,ENSMUSG00000026883,ENSMUSG00000026925,…
GO:0051382	kinetochore assembly		2		0.02819	ENSMUSG00000034252,ENSMUSG00000040599
GO:0016925	protein sumoylation		12		0.02832	ENSMUSG00000004934,ENSMUSG00000005566,ENSMUSG00000020232,ENSMUSG00000024927,ENSMUSG00000025139,ENSMUSG00000025932,ENSMUSG00000026896,ENSMUSG00000032405,ENSMUSG00000038260,ENSMUSG00000038418,ENSMUSG00000052997,ENSMUSG00000079110
GO:2000181	negative regulation of blood vessel morp...		36		0.02844	ENSMUSG00000000817,ENSMUSG00000001036,ENSMUSG00000002944,ENSMUSG00000003476,ENSMUSG00000006445,ENSMUSG00000007815,ENSMUSG00000008855,ENSMUSG00000016918,ENSMUSG00000019929,ENSMUSG00000020580,ENSMUSG00000021256,ENSMUSG00000022025,ENSMUSG00000022877,ENSMUSG00000022893,ENSMUSG00000024290,ENSMUSG00000026883,ENSMUSG00000026923,ENSMUSG00000027230,ENSMUSG00000027835,ENSMUSG00000028064,ENSMUSG00000028782,…
GO:0007189	adenylate cyclase-activating G protein-c...		33		0.02875	ENSMUSG00000000766,ENSMUSG00000001240,ENSMUSG00000002885,ENSMUSG00000004654,ENSMUSG00000004730,ENSMUSG00000013033,ENSMUSG00000019464,ENSMUSG00000019772,ENSMUSG00000020963,ENSMUSG00000022220,ENSMUSG00000024027,ENSMUSG00000025127,ENSMUSG00000026463,ENSMUSG00000027523,ENSMUSG00000027584,ENSMUSG00000028036,ENSMUSG00000028782,ENSMUSG00000031298,ENSMUSG00000031785,ENSMUSG00000032492,ENSMUSG00000032562,…
GO:0034440	lipid oxidation		42		0.02913	ENSMUSG00000000320,ENSMUSG00000002944,ENSMUSG00000003809,ENSMUSG00000004056,ENSMUSG00000005514,ENSMUSG00000018574,ENSMUSG00000020003,ENSMUSG00000020087,ENSMUSG00000020777,ENSMUSG00000020810,ENSMUSG00000022555,ENSMUSG00000024507,ENSMUSG00000024900,ENSMUSG00000024981,ENSMUSG00000025465,ENSMUSG00000025745,ENSMUSG00000026003,ENSMUSG00000026385,ENSMUSG00000026664,ENSMUSG00000027332,ENSMUSG00000027380,…
GO:0060231	mesenchymal to epithelial transition		8		0.02923	ENSMUSG00000004231,ENSMUSG00000021835,ENSMUSG00000024134,ENSMUSG00000026976,ENSMUSG00000031665,ENSMUSG00000041075,ENSMUSG00000051159,ENSMUSG00000074934
GO:0071363	cellular response to growth factor stimu...		183		0.02949	ENSMUSG00000000567,ENSMUSG00000001036,ENSMUSG00000001240,ENSMUSG00000001497,ENSMUSG00000001827,ENSMUSG00000001870,ENSMUSG00000003316,ENSMUSG00000004791,ENSMUSG00000005320,ENSMUSG00000006127,ENSMUSG00000006311,ENSMUSG00000006611,ENSMUSG00000007655,ENSMUSG00000009097,ENSMUSG00000010047,ENSMUSG00000010051,ENSMUSG00000015149,ENSMUSG00000016528,ENSMUSG00000016529,ENSMUSG00000016918,ENSMUSG00000016942,…
GO:0051443	positive regulation of ubiquitin-protein...		3		0.02958	ENSMUSG00000028086,ENSMUSG00000032002,ENSMUSG00000039615
GO:0045913	positive regulation of carbohydrate meta...		27		0.02969	ENSMUSG00000004056,ENSMUSG00000004709,ENSMUSG00000004842,ENSMUSG00000006457,ENSMUSG00000020053,ENSMUSG00000020918,ENSMUSG00000021340,ENSMUSG00000022346,ENSMUSG00000023070,ENSMUSG00000024959,ENSMUSG00000024985,ENSMUSG00000025006,ENSMUSG00000025271,ENSMUSG00000026435,ENSMUSG00000026917,ENSMUSG00000027568,ENSMUSG00000028017,ENSMUSG00000029468,ENSMUSG00000029778,ENSMUSG00000032492,ENSMUSG00000033307,…
GO:0045579	positive regulation of B cell differenti...		5		0.02969	ENSMUSG00000021457,ENSMUSG00000024959,ENSMUSG00000026288,ENSMUSG00000038542,ENSMUSG00000040329
GO:0043457	regulation of cellular respiration		8		0.02978	ENSMUSG00000005981,ENSMUSG00000006457,ENSMUSG00000022346,ENSMUSG00000025403,ENSMUSG00000028756,ENSMUSG00000032633,ENSMUSG00000036285,ENSMUSG00000039410
GO:0042538	hyperosmotic salinity response		4		0.03004	ENSMUSG00000001642,ENSMUSG00000020111,ENSMUSG00000022471,ENSMUSG00000026187
GO:0150065	regulation of deacetylase activity		2		0.03006	ENSMUSG00000028466,ENSMUSG00000028756
GO:0048305	immunoglobulin secretion		6		0.03011	ENSMUSG00000000903,ENSMUSG00000017652,ENSMUSG00000024810,ENSMUSG00000027720,ENSMUSG00000030577,ENSMUSG00000030805
GO:0061045	negative regulation of wound healing		21		0.03041	ENSMUSG00000000320,ENSMUSG00000002985,ENSMUSG00000015452,ENSMUSG00000016494,ENSMUSG00000016942,ENSMUSG00000017446,ENSMUSG00000021670,ENSMUSG00000021948,ENSMUSG00000022877,ENSMUSG00000022912,ENSMUSG00000023224,ENSMUSG00000023336,ENSMUSG00000027249,ENSMUSG00000032231,ENSMUSG00000033392,ENSMUSG00000034127,ENSMUSG00000037411,ENSMUSG00000038224,ENSMUSG00000040016,ENSMUSG00000050675,ENSMUSG00000109764
GO:0071850	mitotic cell cycle arrest		2		0.03054	ENSMUSG00000030641,ENSMUSG00000033751
GO:2000778	positive regulation of interleukin-6 sec...		7		0.03097	ENSMUSG00000010047,ENSMUSG00000025929,ENSMUSG00000026234,ENSMUSG00000026896,ENSMUSG00000027398,ENSMUSG00000036908,ENSMUSG00000037523
GO:1902459	positive regulation of stem cell populat...		3		0.03111	ENSMUSG00000002249,ENSMUSG00000024063,ENSMUSG00000029249
GO:0018158	protein oxidation		4		0.03129	ENSMUSG00000000693,ENSMUSG00000005681,ENSMUSG00000024997,ENSMUSG00000070867
GO:0051898	negative regulation of protein kinase B ...		11		0.03146	ENSMUSG00000000724,ENSMUSG00000002496,ENSMUSG00000006127,ENSMUSG00000006445,ENSMUSG00000010047,ENSMUSG00000020372,ENSMUSG00000022770,ENSMUSG00000031337,ENSMUSG00000032633,ENSMUSG00000037060,ENSMUSG00000041161
GO:0006670	sphingosine metabolic process		2		0.0315	ENSMUSG00000021036,ENSMUSG00000028048
GO:0034198	cellular response to amino acid starvati...		10		0.03156	ENSMUSG00000006021,ENSMUSG00000010057,ENSMUSG00000020289,ENSMUSG00000024493,ENSMUSG00000025737,ENSMUSG00000033253,ENSMUSG00000041658,ENSMUSG00000042447,ENSMUSG00000063065,ENSMUSG00000063358

## Sheet: human-P.falciparum ERP106451
Parasite
GO.ID	Term		Observed		KS	GenesForGOterm
GO:0006874	cellular calcium ion homeostasis		7		0.00806	PBANKA_010230,PBANKA_121190,PBANKA_123200,PBANKA_061040,PBANKA_113830,PBANKA_020700,PBANKA_021190
GO:0055085	transmembrane transport		10		0.0108	PBANKA_145030,PBANKA_123730,PBANKA_124460,PBANKA_031380,PBANKA_050850,PBANKA_051980,PBANKA_101380,PBANKA_102150,PBANKA_111530,PBANKA_070300
GO:0001514	selenocysteine incorporation		0		0.0122
GO:0036158	outer dynein arm assembly		6		0.02424	ENSMUSG00000025857,ENSMUSG00000031831,ENSMUSG00000033826,ENSMUSG00000042523,ENSMUSG00000047766,ENSMUSG00000073096
GO:0008643	carbohydrate transport		1		0.0357	PBANKA_124460
GO:0045324	late endosome to vacuole transport		4		0.04219	PBANKA_041520,PBANKA_070760,PBANKA_071460,PBANKA_021010
GO:0042273	ribosomal large subunit biogenesis		60		0.04593	PBANKA_140760,PBANKA_146450,PBANKA_090300,PBANKA_090310,PBANKA_090640,PBANKA_091800,PBANKA_091880,PBANKA_092340,PBANKA_092350,PBANKA_092440,PBANKA_093920,PBANKA_130210,PBANKA_130510,PBANKA_133010,PBANKA_133860,PBANKA_134760,PBANKA_135190,PBANKA_135370,PBANKA_010650,PBANKA_011120,PBANKA_122060,PBANKA_122630,PBANKA_123030,PBANKA_123180,PBANKA_060840,PBANKA_061380,PBANKA_061710,PBANKA_062280,PBANKA_…
Host
GO.ID	Term		Observed		KS	GenesForGOterm
GO:0042542	response to hydrogen peroxide		2		0.00024	ENSMUSG00000026822,ENSMUSG00000029657
GO:0044331	cell-cell adhesion mediated by cadherin		1		0.00072	ENSMUSG00000029003
GO:0018105	peptidyl-serine phosphorylation		8		0.00101	ENSMUSG00000019970,ENSMUSG00000020108,ENSMUSG00000021270,ENSMUSG00000023944,ENSMUSG00000026778,ENSMUSG00000029003,ENSMUSG00000037337,ENSMUSG00000040435
GO:0045833	negative regulation of lipid metabolic p...		1		0.00102	ENSMUSG00000029275
GO:0006082	organic acid metabolic process		10		0.00172	ENSMUSG00000003541,ENSMUSG00000003808,ENSMUSG00000009350,ENSMUSG00000019179,ENSMUSG00000020108,ENSMUSG00000022962,ENSMUSG00000025747,ENSMUSG00000029446,ENSMUSG00000039942,ENSMUSG00000060063
GO:0070936	protein K48-linked ubiquitination		1		0.00213	ENSMUSG00000035890
GO:0009060	aerobic respiration		1		0.00241	ENSMUSG00000019179
GO:0065004	protein-DNA complex assembly		5		0.00305	ENSMUSG00000002835,ENSMUSG00000028394,ENSMUSG00000051627,ENSMUSG00000052565,ENSMUSG00000075031
GO:0007155	cell adhesion		22		0.00308	ENSMUSG00000015316,ENSMUSG00000017009,ENSMUSG00000018446,ENSMUSG00000020125,ENSMUSG00000021270,ENSMUSG00000022637,ENSMUSG00000022656,ENSMUSG00000024669,ENSMUSG00000024947,ENSMUSG00000026778,ENSMUSG00000029003,ENSMUSG00000029657,ENSMUSG00000032035,ENSMUSG00000035042,ENSMUSG00000035385,ENSMUSG00000039542,ENSMUSG00000039942,ENSMUSG00000041954,ENSMUSG00000045382,ENSMUSG00000052212,ENSMUSG00000054808,…
GO:0007156	homophilic cell adhesion via plasma memb...		1		0.00361	ENSMUSG00000022656
GO:0051261	protein depolymerization		1		0.0055	ENSMUSG00000019970
GO:0050678	regulation of epithelial cell proliferat...		7		0.0056	ENSMUSG00000024947,ENSMUSG00000025499,ENSMUSG00000035042,ENSMUSG00000035385,ENSMUSG00000037754,ENSMUSG00000040681,ENSMUSG00000042745
GO:0046686	response to cadmium ion		1		0.00597	ENSMUSG00000017737
GO:0046854	phosphatidylinositol phosphorylation		1		0.00834	ENSMUSG00000027636
GO:0006704	glucocorticoid biosynthetic process		1		0.00873	ENSMUSG00000016194
GO:2000377	regulation of reactive oxygen species me...		7		0.00885	ENSMUSG00000003541,ENSMUSG00000005800,ENSMUSG00000009681,ENSMUSG00000021270,ENSMUSG00000028982,ENSMUSG00000039942,ENSMUSG00000052212
GO:0051345	positive regulation of hydrolase activit...		15		0.00915	ENSMUSG00000002365,ENSMUSG00000005483,ENSMUSG00000009681,ENSMUSG00000021037,ENSMUSG00000023944,ENSMUSG00000024947,ENSMUSG00000025499,ENSMUSG00000026358,ENSMUSG00000035042,ENSMUSG00000035385,ENSMUSG00000035900,ENSMUSG00000040435,ENSMUSG00000048376,ENSMUSG00000056054,ENSMUSG00000057729
GO:0052548	regulation of endopeptidase activity		7		0.00947	ENSMUSG00000017737,ENSMUSG00000024947,ENSMUSG00000032496,ENSMUSG00000034926,ENSMUSG00000035900,ENSMUSG00000048376,ENSMUSG00000056054
GO:0043966	histone H3 acetylation		1		0.00976	ENSMUSG00000028394
GO:0072521	purine-containing compound metabolic pro...		10		0.00985	ENSMUSG00000003541,ENSMUSG00000020108,ENSMUSG00000022962,ENSMUSG00000023961,ENSMUSG00000024782,ENSMUSG00000028982,ENSMUSG00000032238,ENSMUSG00000054362,ENSMUSG00000064367,ENSMUSG00000065947
GO:0003333	amino acid transmembrane transport		1		0.01071	ENSMUSG00000027010
GO:0045444	fat cell differentiation		4		0.01147	ENSMUSG00000020644,ENSMUSG00000032238,ENSMUSG00000037868,ENSMUSG00000095098
GO:1902743	regulation of lamellipodium organization		1		0.01219	ENSMUSG00000021270
GO:0051187	cofactor catabolic process		1		0.01288	ENSMUSG00000009350
GO:0019439	aromatic compound catabolic process		8		0.013	ENSMUSG00000003541,ENSMUSG00000006498,ENSMUSG00000007050,ENSMUSG00000020108,ENSMUSG00000023961,ENSMUSG00000040028,ENSMUSG00000040658,ENSMUSG00000073460
GO:0032682	negative regulation of chemokine product...		1		0.01306	ENSMUSG00000020125
GO:0010310	regulation of hydrogen peroxide metaboli...		1		0.01326	ENSMUSG00000039942
GO:0010566	regulation of ketone biosynthetic proces...		1		0.0135	ENSMUSG00000038418
GO:0002689	negative regulation of leukocyte chemota...		1		0.01358	ENSMUSG00000041120
GO:2000341	regulation of chemokine (C-X-C motif) li...		1		0.01366	ENSMUSG00000035042
GO:0022037	metencephalon development		2		0.01369	ENSMUSG00000000632,ENSMUSG00000032238
GO:0001678	cellular glucose homeostasis		2		0.01394	ENSMUSG00000026434,ENSMUSG00000036504
GO:1900078	positive regulation of cellular response...		1		0.0142	ENSMUSG00000026434
GO:1902532	negative regulation of intracellular sig...		8		0.01426	ENSMUSG00000004951,ENSMUSG00000017737,ENSMUSG00000018446,ENSMUSG00000020108,ENSMUSG00000024947,ENSMUSG00000027636,ENSMUSG00000029657,ENSMUSG00000032238
GO:0000902	cell morphogenesis		17		0.01495	ENSMUSG00000001227,ENSMUSG00000018446,ENSMUSG00000019970,ENSMUSG00000020644,ENSMUSG00000021270,ENSMUSG00000022261,ENSMUSG00000023944,ENSMUSG00000025132,ENSMUSG00000035385,ENSMUSG00000037386,ENSMUSG00000037868,ENSMUSG00000039542,ENSMUSG00000041120,ENSMUSG00000042745,ENSMUSG00000045382,ENSMUSG00000054808,ENSMUSG00000098274
GO:0050885	neuromuscular process controlling balanc...		2		0.01584	ENSMUSG00000009681,ENSMUSG00000062762
GO:0002763	positive regulation of myeloid leukocyte...		3		0.01605	ENSMUSG00000020644,ENSMUSG00000035042,ENSMUSG00000037465
GO:0031398	positive regulation of protein ubiquitin...		3		0.01632	ENSMUSG00000022184,ENSMUSG00000022637,ENSMUSG00000063802
GO:0010758	regulation of macrophage chemotaxis		3		0.02074	ENSMUSG00000015316,ENSMUSG00000035042,ENSMUSG00000035385
GO:0031297	replication fork processing		1		0.02106	ENSMUSG00000026434
GO:0030855	epithelial cell differentiation		10		0.02136	ENSMUSG00000017737,ENSMUSG00000020644,ENSMUSG00000024947,ENSMUSG00000028381,ENSMUSG00000029275,ENSMUSG00000037754,ENSMUSG00000042745,ENSMUSG00000043895,ENSMUSG00000045382,ENSMUSG00000055435
GO:0042493	response to drug		19		0.02304	ENSMUSG00000004099,ENSMUSG00000007617,ENSMUSG00000017737,ENSMUSG00000020108,ENSMUSG00000021025,ENSMUSG00000021474,ENSMUSG00000021680,ENSMUSG00000024907,ENSMUSG00000026822,ENSMUSG00000027010,ENSMUSG00000029657,ENSMUSG00000032373,ENSMUSG00000035594,ENSMUSG00000037337,ENSMUSG00000038418,ENSMUSG00000039542,ENSMUSG00000039942,ENSMUSG00000041324,ENSMUSG00000062762
GO:1902230	negative regulation of intrinsic apoptot...		0		0.02313

## Sheet: mouse-P.chabaudi ERP110375
Parasite
GO.ID	Term		Observed		KS	GenesForGOterm
GO:0006874	cellular calcium ion homeostasis		7		0.0046	PBANKA_010230,PBANKA_121190,PBANKA_123200,PBANKA_061040,PBANKA_113830,PBANKA_020700,PBANKA_021190
GO:0090305	nucleic acid phosphodiester bond hydroly...		81		0.0089	PBANKA_140550,PBANKA_145450,PBANKA_146090,PBANKA_090500,PBANKA_091230,PBANKA_092350,PBANKA_093020,PBANKA_093600,PBANKA_094060,PBANKA_130190,PBANKA_130740,PBANKA_131310,PBANKA_131340,PBANKA_131560,PBANKA_131780,PBANKA_132240,PBANKA_132870,PBANKA_133420,PBANKA_134240,PBANKA_135350,PBANKA_010460,PBANKA_010530,PBANKA_120210,PBANKA_120640,PBANKA_121500,PBANKA_122100,PBANKA_122950,PBANKA_123005,PBANKA_…
GO:0019288	isopentenyl diphosphate biosynthetic pro...		4		0.0109	PBANKA_133060,PBANKA_030640,PBANKA_050700,PBANKA_020870
GO:0098609	cell-cell adhesion		4		0.0119	PBANKA_030950,PBANKA_080450,PBANKA_041290,PBANKA_041380
GO:0006413	translational initiation		65		0.0143	PBANKA_141090,PBANKA_141160,PBANKA_142390,PBANKA_142870,PBANKA_142970,PBANKA_145690,PBANKA_145980,PBANKA_146350,PBANKA_146360,PBANKA_090210,PBANKA_090440,PBANKA_090560,PBANKA_093960,PBANKA_130840,PBANKA_133190,PBANKA_133220,PBANKA_134760,PBANKA_135520,PBANKA_010560,PBANKA_011040,PBANKA_120610,PBANKA_120900,PBANKA_121230,PBANKA_121610,PBANKA_122930,PBANKA_123250,PBANKA_123690,PBANKA_124280,PBANKA_…
GO:0001514	selenocysteine incorporation		3		0.0154	PBANKA_060380,PBANKA_040780,PBANKA_020350
GO:0006367	transcription initiation from RNA polyme...		15		0.0197	PBANKA_140490,PBANKA_141000,PBANKA_146180,PBANKA_146360,PBANKA_090440,PBANKA_091790,PBANKA_061420,PBANKA_061500,PBANKA_030320,PBANKA_051150,PBANKA_052050,PBANKA_082980,PBANKA_071560,PBANKA_020290,PBANKA_020330
GO:0000187	activation of MAPK activity		3		0.0214	PBANKA_060060,PBANKA_062210,PBANKA_031030
GO:0009405	pathogenesis		10		0.0235	PBANKA_140080,PBANKA_091500,PBANKA_091910,PBANKA_092620,PBANKA_131060,PBANKA_060770,PBANKA_081290,PBANKA_083100,PBANKA_070450,PBANKA_071290
GO:0030260	entry into host cell		16		0.024	PBANKA_146490,PBANKA_091500,PBANKA_121510,PBANKA_030600,PBANKA_051140,PBANKA_051280,PBANKA_081300,PBANKA_082420,PBANKA_100210,PBANKA_100220,PBANKA_100260,PBANKA_110760,PBANKA_111600,PBANKA_112810,PBANKA_041290,PBANKA_041380
GO:0042273	ribosomal large subunit biogenesis		61		0.0255	PBANKA_140760,PBANKA_146450,PBANKA_090300,PBANKA_090310,PBANKA_090640,PBANKA_091800,PBANKA_091880,PBANKA_092340,PBANKA_092350,PBANKA_092440,PBANKA_093700,PBANKA_093920,PBANKA_130210,PBANKA_130510,PBANKA_133010,PBANKA_133860,PBANKA_134760,PBANKA_135190,PBANKA_135370,PBANKA_010650,PBANKA_011120,PBANKA_122060,PBANKA_122630,PBANKA_123030,PBANKA_123180,PBANKA_060840,PBANKA_061380,PBANKA_061710,PBANKA_…
GO:0044409	entry into host		65		0.0289	PBANKA_141990,PBANKA_143230,PBANKA_143360,PBANKA_143760,PBANKA_145720,PBANKA_146490,PBANKA_091170,PBANKA_091500,PBANKA_094250,PBANKA_131540,PBANKA_132710,PBANKA_132950,PBANKA_134980,PBANKA_135140,PBANKA_135340,PBANKA_135570,PBANKA_121060,PBANKA_121250,PBANKA_121510,PBANKA_122250,PBANKA_122740,PBANKA_123240,PBANKA_060580,PBANKA_061970,PBANKA_030600,PBANKA_030750,PBANKA_031170,PBANKA_031420,PBANKA_…
GO:0045324	late endosome to vacuole transport		4		0.0291	PBANKA_041520,PBANKA_070760,PBANKA_071460,PBANKA_021010
GO:0032790	ribosome disassembly		5		0.0315	PBANKA_145000,PBANKA_010120,PBANKA_030570,PBANKA_052180,PBANKA_070540
GO:0000056	ribosomal small subunit export from nucl...		2		0.0355	PBANKA_031120,PBANKA_040150
GO:0006446	regulation of translational initiation		21		0.0371	PBANKA_142870,PBANKA_146350,PBANKA_130840,PBANKA_133190,PBANKA_135520,PBANKA_011040,PBANKA_120610,PBANKA_121230,PBANKA_123250,PBANKA_124280,PBANKA_060480,PBANKA_060530,PBANKA_061450,PBANKA_030320,PBANKA_051150,PBANKA_052310,PBANKA_081380,PBANKA_040860,PBANKA_070220,PBANKA_071520,PBANKA_072030
GO:0000447	endonucleolytic cleavage in ITS1 to sepa...		4		0.0389	PBANKA_090500,PBANKA_092350,PBANKA_061760,PBANKA_070510
GO:0035690	cellular response to drug		7		0.0417	PBANKA_143390,PBANKA_091980,PBANKA_093300,PBANKA_082030,PBANKA_082650,PBANKA_020640,PBANKA_021210
GO:0098869	cellular oxidant detoxification		10		0.042	PBANKA_142270,PBANKA_143080,PBANKA_130280,PBANKA_122800,PBANKA_061050,PBANKA_051140,PBANKA_112240,PBANKA_040310,PBANKA_040470,PBANKA_021330
GO:0036158	outer dynein arm assembly		5		0.045	PBANKA_011050,PBANKA_082290,PBANKA_101830,PBANKA_041610,PBANKA_070810
GO:0008643	carbohydrate transport		8		0.0488	PBANKA_091560,PBANKA_124460,PBANKA_030250,PBANKA_030520,PBANKA_031330,PBANKA_081700,PBANKA_082040,PBANKA_110790
GO:0044205	'de novo' UMP biosynthetic process		2		0.0493	PBANKA_010210,PBANKA_050740
Host
GO.ID	Term		Observed		KS	GenesForGOterm
GO:0060291	long-term synaptic potentiation		64		5.7e-29	ENSMUSG00000002413,ENSMUSG00000002771,ENSMUSG00000003458,ENSMUSG00000003476,ENSMUSG00000003575,ENSMUSG00000005102,ENSMUSG00000009894,ENSMUSG00000015452,ENSMUSG00000015837,ENSMUSG00000017314,ENSMUSG00000019969,ENSMUSG00000020178,ENSMUSG00000020431,ENSMUSG00000020716,ENSMUSG00000020734,ENSMUSG00000020932,ENSMUSG00000021190,ENSMUSG00000021546,ENSMUSG00000021708,ENSMUSG00000021750,ENSMUSG00000022602,…
GO:0007608	sensory perception of smell		14		3e-25	ENSMUSG00000004347,ENSMUSG00000021013,ENSMUSG00000021609,ENSMUSG00000025235,ENSMUSG00000027274,ENSMUSG00000032177,ENSMUSG00000041771,ENSMUSG00000043366,ENSMUSG00000044308,ENSMUSG00000046623,ENSMUSG00000051650,ENSMUSG00000052512,ENSMUSG00000055033,ENSMUSG00000058200
GO:0007186	G protein-coupled receptor signaling pat...		334		1.2e-24	ENSMUSG00000000001,ENSMUSG00000000149,ENSMUSG00000000276,ENSMUSG00000001761,ENSMUSG00000001985,ENSMUSG00000002885,ENSMUSG00000003228,ENSMUSG00000003452,ENSMUSG00000003458,ENSMUSG00000003476,ENSMUSG00000004207,ENSMUSG00000004814,ENSMUSG00000005034,ENSMUSG00000005534,ENSMUSG00000005580,ENSMUSG00000006127,ENSMUSG00000006651,ENSMUSG00000007617,ENSMUSG00000007655,ENSMUSG00000008734,ENSMUSG00000009376,…
GO:0035195	gene silencing by miRNA		55		3.2e-17	ENSMUSG00000000440,ENSMUSG00000000838,ENSMUSG00000002603,ENSMUSG00000002731,ENSMUSG00000004040,ENSMUSG00000004936,ENSMUSG00000004980,ENSMUSG00000018501,ENSMUSG00000019768,ENSMUSG00000020122,ENSMUSG00000020594,ENSMUSG00000020719,ENSMUSG00000021408,ENSMUSG00000021835,ENSMUSG00000022191,ENSMUSG00000022390,ENSMUSG00000023051,ENSMUSG00000025239,ENSMUSG00000025571,ENSMUSG00000026248,ENSMUSG00000027680,…
GO:0007605	sensory perception of sound		87		2.4e-16	ENSMUSG00000000303,ENSMUSG00000001249,ENSMUSG00000001506,ENSMUSG00000002504,ENSMUSG00000002799,ENSMUSG00000003031,ENSMUSG00000004207,ENSMUSG00000005103,ENSMUSG00000005360,ENSMUSG00000005371,ENSMUSG00000012819,ENSMUSG00000015968,ENSMUSG00000019935,ENSMUSG00000020733,ENSMUSG00000020953,ENSMUSG00000021359,ENSMUSG00000021636,ENSMUSG00000021665,ENSMUSG00000021779,ENSMUSG00000022141,ENSMUSG00000022346,…
GO:0071241	cellular response to inorganic substance		115		3.3e-16	ENSMUSG00000000303,ENSMUSG00000000440,ENSMUSG00000000568,ENSMUSG00000000838,ENSMUSG00000001729,ENSMUSG00000002307,ENSMUSG00000002413,ENSMUSG00000003031,ENSMUSG00000003458,ENSMUSG00000003545,ENSMUSG00000004567,ENSMUSG00000005413,ENSMUSG00000005583,ENSMUSG00000006567,ENSMUSG00000006611,ENSMUSG00000009292,ENSMUSG00000015950,ENSMUSG00000017737,ENSMUSG00000017776,ENSMUSG00000018924,ENSMUSG00000020122,…
GO:1904322	cellular response to forskolin		7		1.6e-14	ENSMUSG00000021536,ENSMUSG00000021546,ENSMUSG00000022840,ENSMUSG00000022994,ENSMUSG00000040016,ENSMUSG00000048915,ENSMUSG00000057614
GO:0070482	response to oxygen levels		150		6.4e-13	ENSMUSG00000000214,ENSMUSG00000000441,ENSMUSG00000001441,ENSMUSG00000001729,ENSMUSG00000002250,ENSMUSG00000002280,ENSMUSG00000002496,ENSMUSG00000004070,ENSMUSG00000004328,ENSMUSG00000004791,ENSMUSG00000004936,ENSMUSG00000005312,ENSMUSG00000005374,ENSMUSG00000005413,ENSMUSG00000005836,ENSMUSG00000006386,ENSMUSG00000006494,ENSMUSG00000006676,ENSMUSG00000007655,ENSMUSG00000013160,ENSMUSG00000015149,…
GO:1990830	cellular response to leukemia inhibitory...		93		2.7e-12	ENSMUSG00000000275,ENSMUSG00000000628,ENSMUSG00000001288,ENSMUSG00000001707,ENSMUSG00000003032,ENSMUSG00000006599,ENSMUSG00000009535,ENSMUSG00000010342,ENSMUSG00000015354,ENSMUSG00000016319,ENSMUSG00000017861,ENSMUSG00000019947,ENSMUSG00000019982,ENSMUSG00000020363,ENSMUSG00000020396,ENSMUSG00000020484,ENSMUSG00000020534,ENSMUSG00000020634,ENSMUSG00000020923,ENSMUSG00000021240,ENSMUSG00000021392,…
GO:0071230	cellular response to amino acid stimulus		43		9e-12	ENSMUSG00000000303,ENSMUSG00000001506,ENSMUSG00000004099,ENSMUSG00000006476,ENSMUSG00000007659,ENSMUSG00000019843,ENSMUSG00000020122,ENSMUSG00000020300,ENSMUSG00000020484,ENSMUSG00000022556,ENSMUSG00000023826,ENSMUSG00000023977,ENSMUSG00000024238,ENSMUSG00000024401,ENSMUSG00000024493,ENSMUSG00000025583,ENSMUSG00000026042,ENSMUSG00000026043,ENSMUSG00000026509,ENSMUSG00000028019,ENSMUSG00000028062,…
GO:0007218	neuropeptide signaling pathway		19		1.4e-11	ENSMUSG00000020660,ENSMUSG00000024517,ENSMUSG00000024907,ENSMUSG00000025532,ENSMUSG00000025723,ENSMUSG00000026247,ENSMUSG00000027298,ENSMUSG00000027568,ENSMUSG00000027584,ENSMUSG00000028020,ENSMUSG00000035383,ENSMUSG00000037014,ENSMUSG00000039278,ENSMUSG00000040432,ENSMUSG00000045573,ENSMUSG00000050511,ENSMUSG00000052821,ENSMUSG00000062232,ENSMUSG00000068747
GO:0007601	visual perception		59		4.6e-09	ENSMUSG00000000214,ENSMUSG00000001506,ENSMUSG00000002058,ENSMUSG00000003848,ENSMUSG00000020599,ENSMUSG00000021007,ENSMUSG00000021123,ENSMUSG00000021733,ENSMUSG00000021983,ENSMUSG00000022231,ENSMUSG00000023979,ENSMUSG00000023982,ENSMUSG00000024140,ENSMUSG00000024575,ENSMUSG00000024990,ENSMUSG00000025350,ENSMUSG00000026239,ENSMUSG00000026663,ENSMUSG00000026904,ENSMUSG00000027314,ENSMUSG00000027679,…
GO:0007569	cell aging		69		2.2e-07	ENSMUSG00000000093,ENSMUSG00000000282,ENSMUSG00000001517,ENSMUSG00000001707,ENSMUSG00000003814,ENSMUSG00000004069,ENSMUSG00000004936,ENSMUSG00000007655,ENSMUSG00000015605,ENSMUSG00000017485,ENSMUSG00000018604,ENSMUSG00000019699,ENSMUSG00000019773,ENSMUSG00000019782,ENSMUSG00000019942,ENSMUSG00000020032,ENSMUSG00000020235,ENSMUSG00000020464,ENSMUSG00000020572,ENSMUSG00000020608,ENSMUSG00000020644,…
GO:0071222	cellular response to lipopolysaccharide		112		1.8e-06	ENSMUSG00000001729,ENSMUSG00000002108,ENSMUSG00000002250,ENSMUSG00000002602,ENSMUSG00000002603,ENSMUSG00000002944,ENSMUSG00000003437,ENSMUSG00000005161,ENSMUSG00000005583,ENSMUSG00000005609,ENSMUSG00000006728,ENSMUSG00000007815,ENSMUSG00000009681,ENSMUSG00000015243,ENSMUSG00000015305,ENSMUSG00000016024,ENSMUSG00000016496,ENSMUSG00000016498,ENSMUSG00000016529,ENSMUSG00000018920,ENSMUSG00000019461,…
GO:0050877	nervous system process		522		3.1e-06	ENSMUSG00000000214,ENSMUSG00000000303,ENSMUSG00000000552,ENSMUSG00000000555,ENSMUSG00000000594,ENSMUSG00000000838,ENSMUSG00000001105,ENSMUSG00000001249,ENSMUSG00000001506,ENSMUSG00000001507,ENSMUSG00000001988,ENSMUSG00000002058,ENSMUSG00000002393,ENSMUSG00000002413,ENSMUSG00000002504,ENSMUSG00000002771,ENSMUSG00000002799,ENSMUSG00000002900,ENSMUSG00000002944,ENSMUSG00000002997,ENSMUSG00000003031,…
GO:0071361	cellular response to ethanol		5		8.3e-06	ENSMUSG00000028211,ENSMUSG00000029844,ENSMUSG00000030287,ENSMUSG00000031659,ENSMUSG00000045038
GO:0007602	phototransduction		6		9e-06	ENSMUSG00000018909,ENSMUSG00000023979,ENSMUSG00000023982,ENSMUSG00000026239,ENSMUSG00000029064,ENSMUSG00000058793
GO:0042391	regulation of membrane potential		236		2.2e-05	ENSMUSG00000000320,ENSMUSG00000000838,ENSMUSG00000001552,ENSMUSG00000001729,ENSMUSG00000001985,ENSMUSG00000002771,ENSMUSG00000002944,ENSMUSG00000003200,ENSMUSG00000003352,ENSMUSG00000003575,ENSMUSG00000003873,ENSMUSG00000004056,ENSMUSG00000004446,ENSMUSG00000005103,ENSMUSG00000005357,ENSMUSG00000005583,ENSMUSG00000005949,ENSMUSG00000006740,ENSMUSG00000007041,ENSMUSG00000007207,ENSMUSG00000007655,…
GO:0035725	sodium ion transmembrane transport		53		3.3e-05	ENSMUSG00000006740,ENSMUSG00000014077,ENSMUSG00000015202,ENSMUSG00000018965,ENSMUSG00000019194,ENSMUSG00000020062,ENSMUSG00000020331,ENSMUSG00000020733,ENSMUSG00000021870,ENSMUSG00000022229,ENSMUSG00000024589,ENSMUSG00000026062,ENSMUSG00000026576,ENSMUSG00000027030,ENSMUSG00000027488,ENSMUSG00000028854,ENSMUSG00000029359,ENSMUSG00000029361,ENSMUSG00000030340,ENSMUSG00000030376,ENSMUSG00000031129,…
GO:0030154	cell differentiation		2469		4.3e-05	ENSMUSG00000000093,ENSMUSG00000000125,ENSMUSG00000000126,ENSMUSG00000000127,ENSMUSG00000000134,ENSMUSG00000000142,ENSMUSG00000000149,ENSMUSG00000000214,ENSMUSG00000000247,ENSMUSG00000000303,ENSMUSG00000000305,ENSMUSG00000000365,ENSMUSG00000000378,ENSMUSG00000000409,ENSMUSG00000000440,ENSMUSG00000000441,ENSMUSG00000000530,ENSMUSG00000000532,ENSMUSG00000000552,ENSMUSG00000000555,ENSMUSG00000000561,…
GO:0030317	flagellated sperm motility		35		4.4e-05	ENSMUSG00000004110,ENSMUSG00000009376,ENSMUSG00000016458,ENSMUSG00000019027,ENSMUSG00000020308,ENSMUSG00000020390,ENSMUSG00000020609,ENSMUSG00000021040,ENSMUSG00000021758,ENSMUSG00000022442,ENSMUSG00000023070,ENSMUSG00000023949,ENSMUSG00000027227,ENSMUSG00000027676,ENSMUSG00000027712,ENSMUSG00000028053,ENSMUSG00000028137,ENSMUSG00000028845,ENSMUSG00000028894,ENSMUSG00000029442,ENSMUSG00000030043,…
GO:0007586	digestion		53		6.3e-05	ENSMUSG00000000567,ENSMUSG00000000915,ENSMUSG00000002108,ENSMUSG00000002944,ENSMUSG00000003476,ENSMUSG00000011034,ENSMUSG00000019464,ENSMUSG00000020447,ENSMUSG00000020872,ENSMUSG00000021732,ENSMUSG00000022206,ENSMUSG00000022479,ENSMUSG00000022555,ENSMUSG00000022615,ENSMUSG00000023022,ENSMUSG00000023259,ENSMUSG00000023963,ENSMUSG00000024990,ENSMUSG00000026175,ENSMUSG00000026553,ENSMUSG00000026818,…
GO:1902476	chloride transmembrane transport		13		7.2e-05	ENSMUSG00000005360,ENSMUSG00000017740,ENSMUSG00000017756,ENSMUSG00000024935,ENSMUSG00000028020,ENSMUSG00000029862,ENSMUSG00000031075,ENSMUSG00000031340,ENSMUSG00000031343,ENSMUSG00000033676,ENSMUSG00000037344,ENSMUSG00000037418,ENSMUSG00000064210
GO:0036294	cellular response to decreased oxygen le...		63		0.0001	ENSMUSG00000001441,ENSMUSG00000001729,ENSMUSG00000002250,ENSMUSG00000004936,ENSMUSG00000005312,ENSMUSG00000005374,ENSMUSG00000005836,ENSMUSG00000006494,ENSMUSG00000006676,ENSMUSG00000015149,ENSMUSG00000015340,ENSMUSG00000016494,ENSMUSG00000017969,ENSMUSG00000018566,ENSMUSG00000020300,ENSMUSG00000020458,ENSMUSG00000020580,ENSMUSG00000021127,ENSMUSG00000021611,ENSMUSG00000022018,ENSMUSG00000022051,…
GO:0009611	response to wounding		298		0.00012	ENSMUSG00000000244,ENSMUSG00000000320,ENSMUSG00000000530,ENSMUSG00000001131,ENSMUSG00000001506,ENSMUSG00000001827,ENSMUSG00000001930,ENSMUSG00000002250,ENSMUSG00000002413,ENSMUSG00000002602,ENSMUSG00000002603,ENSMUSG00000002944,ENSMUSG00000003031,ENSMUSG00000003032,ENSMUSG00000003534,ENSMUSG00000003873,ENSMUSG00000004266,ENSMUSG00000004383,ENSMUSG00000004665,ENSMUSG00000004936,ENSMUSG00000005087,…
GO:0007193	adenylate cyclase-inhibiting G protein-c...		25		0.00013	ENSMUSG00000000001,ENSMUSG00000004207,ENSMUSG00000021057,ENSMUSG00000022206,ENSMUSG00000022840,ENSMUSG00000023110,ENSMUSG00000024462,ENSMUSG00000025485,ENSMUSG00000026360,ENSMUSG00000027584,ENSMUSG00000027765,ENSMUSG00000031328,ENSMUSG00000031616,ENSMUSG00000032562,ENSMUSG00000033717,ENSMUSG00000035863,ENSMUSG00000036353,ENSMUSG00000038587,ENSMUSG00000040009,ENSMUSG00000040495,ENSMUSG00000042429,…
GO:0071482	cellular response to light stimulus		55		0.00015	ENSMUSG00000000838,ENSMUSG00000002109,ENSMUSG00000002342,ENSMUSG00000003068,ENSMUSG00000003868,ENSMUSG00000003873,ENSMUSG00000004056,ENSMUSG00000004864,ENSMUSG00000005102,ENSMUSG00000010047,ENSMUSG00000010051,ENSMUSG00000014074,ENSMUSG00000019889,ENSMUSG00000020366,ENSMUSG00000021116,ENSMUSG00000021264,ENSMUSG00000021668,ENSMUSG00000022033,ENSMUSG00000022521,ENSMUSG00000022545,ENSMUSG00000023067,…
GO:0030534	adult behavior		89		0.00018	ENSMUSG00000002771,ENSMUSG00000003458,ENSMUSG00000003934,ENSMUSG00000005054,ENSMUSG00000005089,ENSMUSG00000005892,ENSMUSG00000005949,ENSMUSG00000006782,ENSMUSG00000007617,ENSMUSG00000009376,ENSMUSG00000012819,ENSMUSG00000013787,ENSMUSG00000014030,ENSMUSG00000018217,ENSMUSG00000018411,ENSMUSG00000020308,ENSMUSG00000020644,ENSMUSG00000020745,ENSMUSG00000020963,ENSMUSG00000021557,ENSMUSG00000021720,…
GO:0007214	gamma-aminobutyric acid signaling pathwa...		9		0.00021	ENSMUSG00000024462,ENSMUSG00000031340,ENSMUSG00000031343,ENSMUSG00000032562,ENSMUSG00000033676,ENSMUSG00000034656,ENSMUSG00000038349,ENSMUSG00000038910,ENSMUSG00000048482
GO:0048240	sperm capacitation		7		0.00023	ENSMUSG00000005469,ENSMUSG00000020131,ENSMUSG00000020664,ENSMUSG00000023259,ENSMUSG00000024503,ENSMUSG00000039202,ENSMUSG00000040899
GO:0009584	detection of visible light		9		0.00024	ENSMUSG00000021983,ENSMUSG00000022231,ENSMUSG00000024990,ENSMUSG00000029064,ENSMUSG00000037418,ENSMUSG00000041460,ENSMUSG00000046753,ENSMUSG00000052133,ENSMUSG00000056043
GO:0001580	detection of chemical stimulus involved ...		3		0.00027	ENSMUSG00000028972,ENSMUSG00000033355,ENSMUSG00000040061
GO:0043950	positive regulation of cAMP-mediated sig...		9		0.00028	ENSMUSG00000003476,ENSMUSG00000021194,ENSMUSG00000027523,ENSMUSG00000029361,ENSMUSG00000039942,ENSMUSG00000040016,ENSMUSG00000043366,ENSMUSG00000049649,ENSMUSG00000062232
GO:0007189	adenylate cyclase-activating G protein-c...		58		0.00033	ENSMUSG00000002885,ENSMUSG00000003228,ENSMUSG00000005580,ENSMUSG00000006651,ENSMUSG00000013033,ENSMUSG00000015243,ENSMUSG00000019464,ENSMUSG00000020140,ENSMUSG00000020178,ENSMUSG00000020431,ENSMUSG00000020611,ENSMUSG00000020733,ENSMUSG00000020963,ENSMUSG00000021194,ENSMUSG00000021536,ENSMUSG00000021886,ENSMUSG00000022220,ENSMUSG00000022840,ENSMUSG00000022994,ENSMUSG00000024858,ENSMUSG00000027523,…
GO:0006508	proteolysis		957		0.00037	ENSMUSG00000000126,ENSMUSG00000000149,ENSMUSG00000000275,ENSMUSG00000000303,ENSMUSG00000000320,ENSMUSG00000000385,ENSMUSG00000000392,ENSMUSG00000000409,ENSMUSG00000000440,ENSMUSG00000000738,ENSMUSG00000000817,ENSMUSG00000000838,ENSMUSG00000000915,ENSMUSG00000000957,ENSMUSG00000001054,ENSMUSG00000001098,ENSMUSG00000001131,ENSMUSG00000001229,ENSMUSG00000001249,ENSMUSG00000001366,ENSMUSG00000001441,…
GO:0007268	chemical synaptic transmission		393		0.00038	ENSMUSG00000000214,ENSMUSG00000000276,ENSMUSG00000000303,ENSMUSG00000000838,ENSMUSG00000001018,ENSMUSG00000001985,ENSMUSG00000002104,ENSMUSG00000002413,ENSMUSG00000002771,ENSMUSG00000002997,ENSMUSG00000003037,ENSMUSG00000003200,ENSMUSG00000003352,ENSMUSG00000003458,ENSMUSG00000003476,ENSMUSG00000003575,ENSMUSG00000003863,ENSMUSG00000003934,ENSMUSG00000004040,ENSMUSG00000004110,ENSMUSG00000004113,…
GO:0007166	cell surface receptor signaling pathway		1476		0.00046	ENSMUSG00000000078,ENSMUSG00000000093,ENSMUSG00000000125,ENSMUSG00000000126,ENSMUSG00000000127,ENSMUSG00000000142,ENSMUSG00000000244,ENSMUSG00000000303,ENSMUSG00000000409,ENSMUSG00000000440,ENSMUSG00000000441,ENSMUSG00000000530,ENSMUSG00000000532,ENSMUSG00000000555,ENSMUSG00000000567,ENSMUSG00000000627,ENSMUSG00000000693,ENSMUSG00000000706,ENSMUSG00000000782,ENSMUSG00000000817,ENSMUSG00000000838,…
GO:0010466	negative regulation of peptidase activit...		97		0.00055	ENSMUSG00000000126,ENSMUSG00000001131,ENSMUSG00000001729,ENSMUSG00000003032,ENSMUSG00000003423,ENSMUSG00000003644,ENSMUSG00000004056,ENSMUSG00000004069,ENSMUSG00000004231,ENSMUSG00000005054,ENSMUSG00000005087,ENSMUSG00000005514,ENSMUSG00000017344,ENSMUSG00000017466,ENSMUSG00000017716,ENSMUSG00000017723,ENSMUSG00000017737,ENSMUSG00000018909,ENSMUSG00000019278,ENSMUSG00000019823,ENSMUSG00000020178,…
GO:0051241	negative regulation of multicellular org...		823		0.00057	ENSMUSG00000000093,ENSMUSG00000000125,ENSMUSG00000000126,ENSMUSG00000000134,ENSMUSG00000000142,ENSMUSG00000000247,ENSMUSG00000000320,ENSMUSG00000000440,ENSMUSG00000000530,ENSMUSG00000000561,ENSMUSG00000000567,ENSMUSG00000000627,ENSMUSG00000000693,ENSMUSG00000000706,ENSMUSG00000000817,ENSMUSG00000000838,ENSMUSG00000000861,ENSMUSG00000001018,ENSMUSG00000001036,ENSMUSG00000001131,ENSMUSG00000001227,…
GO:0007275	multicellular organism development		3130		0.00062	ENSMUSG00000000085,ENSMUSG00000000093,ENSMUSG00000000094,ENSMUSG00000000125,ENSMUSG00000000126,ENSMUSG00000000134,ENSMUSG00000000142,ENSMUSG00000000149,ENSMUSG00000000214,ENSMUSG00000000223,ENSMUSG00000000247,ENSMUSG00000000303,ENSMUSG00000000305,ENSMUSG00000000320,ENSMUSG00000000365,ENSMUSG00000000378,ENSMUSG00000000392,ENSMUSG00000000409,ENSMUSG00000000440,ENSMUSG00000000441,ENSMUSG00000000530,…
GO:0060078	regulation of postsynaptic membrane pote...		65		0.00066	ENSMUSG00000002771,ENSMUSG00000003200,ENSMUSG00000003352,ENSMUSG00000005583,ENSMUSG00000007207,ENSMUSG00000009376,ENSMUSG00000017314,ENSMUSG00000020178,ENSMUSG00000020734,ENSMUSG00000020886,ENSMUSG00000021719,ENSMUSG00000022623,ENSMUSG00000022790,ENSMUSG00000022812,ENSMUSG00000022892,ENSMUSG00000023826,ENSMUSG00000023942,ENSMUSG00000024268,ENSMUSG00000024858,ENSMUSG00000025372,ENSMUSG00000025889,…
GO:0071805	potassium ion transmembrane transport		96		0.00066	ENSMUSG00000000794,ENSMUSG00000001249,ENSMUSG00000005360,ENSMUSG00000007655,ENSMUSG00000009731,ENSMUSG00000013495,ENSMUSG00000015452,ENSMUSG00000015968,ENSMUSG00000016346,ENSMUSG00000017740,ENSMUSG00000017756,ENSMUSG00000020331,ENSMUSG00000020849,ENSMUSG00000022229,ENSMUSG00000022469,ENSMUSG00000022770,ENSMUSG00000023387,ENSMUSG00000023992,ENSMUSG00000024381,ENSMUSG00000024589,ENSMUSG00000024907,…
GO:0046549	retinal cone cell development		3		0.00076	ENSMUSG00000019986,ENSMUSG00000021779,ENSMUSG00000032011
GO:0006833	water transport		4		0.00087	ENSMUSG00000006127,ENSMUSG00000028435,ENSMUSG00000032204,ENSMUSG00000059336
GO:0002028	regulation of sodium ion transport		52		0.00089	ENSMUSG00000001729,ENSMUSG00000002603,ENSMUSG00000004056,ENSMUSG00000006740,ENSMUSG00000014077,ENSMUSG00000015202,ENSMUSG00000015579,ENSMUSG00000018965,ENSMUSG00000019194,ENSMUSG00000019699,ENSMUSG00000020733,ENSMUSG00000020893,ENSMUSG00000021870,ENSMUSG00000024589,ENSMUSG00000026249,ENSMUSG00000026576,ENSMUSG00000027030,ENSMUSG00000027488,ENSMUSG00000027523,ENSMUSG00000027893,ENSMUSG00000028854,…
GO:0051932	synaptic transmission, GABAergic		27		0.00089	ENSMUSG00000006740,ENSMUSG00000006930,ENSMUSG00000008153,ENSMUSG00000018012,ENSMUSG00000020178,ENSMUSG00000020716,ENSMUSG00000026385,ENSMUSG00000026797,ENSMUSG00000026825,ENSMUSG00000027562,ENSMUSG00000030043,ENSMUSG00000030265,ENSMUSG00000031340,ENSMUSG00000031343,ENSMUSG00000033676,ENSMUSG00000038349,ENSMUSG00000038910,ENSMUSG00000042429,ENSMUSG00000044288,ENSMUSG00000045038,ENSMUSG00000045875,…
GO:0007216	G protein-coupled glutamate receptor sig...		6		0.00094	ENSMUSG00000001985,ENSMUSG00000007617,ENSMUSG00000010825,ENSMUSG00000025813,ENSMUSG00000030523,ENSMUSG00000039206
GO:0007626	locomotory behavior		134		0.00111	ENSMUSG00000000214,ENSMUSG00000000552,ENSMUSG00000001285,ENSMUSG00000001751,ENSMUSG00000002771,ENSMUSG00000003934,ENSMUSG00000004110,ENSMUSG00000004113,ENSMUSG00000004207,ENSMUSG00000005054,ENSMUSG00000005886,ENSMUSG00000005892,ENSMUSG00000005949,ENSMUSG00000006782,ENSMUSG00000008734,ENSMUSG00000012819,ENSMUSG00000013089,ENSMUSG00000015134,ENSMUSG00000016028,ENSMUSG00000018217,ENSMUSG00000018411,…
GO:0009653	anatomical structure morphogenesis		1757		0.0013	ENSMUSG00000000093,ENSMUSG00000000094,ENSMUSG00000000125,ENSMUSG00000000126,ENSMUSG00000000127,ENSMUSG00000000142,ENSMUSG00000000149,ENSMUSG00000000214,ENSMUSG00000000247,ENSMUSG00000000303,ENSMUSG00000000305,ENSMUSG00000000320,ENSMUSG00000000378,ENSMUSG00000000392,ENSMUSG00000000440,ENSMUSG00000000530,ENSMUSG00000000552,ENSMUSG00000000555,ENSMUSG00000000567,ENSMUSG00000000627,ENSMUSG00000000628,…
GO:0099560	synaptic membrane adhesion		13		0.00156	ENSMUSG00000013236,ENSMUSG00000022514,ENSMUSG00000028399,ENSMUSG00000031119,ENSMUSG00000032076,ENSMUSG00000040003,ENSMUSG00000043557,ENSMUSG00000045045,ENSMUSG00000048915,ENSMUSG00000051379,ENSMUSG00000052504,ENSMUSG00000053436,ENSMUSG00000059857
GO:0045187	regulation of circadian sleep/wake cycle...		11		0.00162	ENSMUSG00000020178,ENSMUSG00000025746,ENSMUSG00000027950,ENSMUSG00000028957,ENSMUSG00000029368,ENSMUSG00000035383,ENSMUSG00000039942,ENSMUSG00000040016,ENSMUSG00000040724,ENSMUSG00000042429,ENSMUSG00000064177
GO:0007187	G protein-coupled receptor signaling pat...		89		0.00173	ENSMUSG00000000001,ENSMUSG00000000149,ENSMUSG00000002885,ENSMUSG00000003228,ENSMUSG00000004207,ENSMUSG00000005034,ENSMUSG00000005580,ENSMUSG00000006651,ENSMUSG00000013033,ENSMUSG00000015243,ENSMUSG00000015968,ENSMUSG00000019464,ENSMUSG00000020140,ENSMUSG00000020178,ENSMUSG00000020431,ENSMUSG00000020611,ENSMUSG00000020733,ENSMUSG00000020963,ENSMUSG00000021057,ENSMUSG00000021194,ENSMUSG00000021536,…
GO:0032968	positive regulation of transcription elo...		17		0.00182	ENSMUSG00000002052,ENSMUSG00000003119,ENSMUSG00000003437,ENSMUSG00000004936,ENSMUSG00000005609,ENSMUSG00000018654,ENSMUSG00000024002,ENSMUSG00000027304,ENSMUSG00000035726,ENSMUSG00000041297,ENSMUSG00000042487,ENSMUSG00000053411,ENSMUSG00000054302,ENSMUSG00000061559,ENSMUSG00000067995,ENSMUSG00000070002,ENSMUSG00000079658
GO:0071475	cellular hyperosmotic salinity response		6		0.00187	ENSMUSG00000005299,ENSMUSG00000020111,ENSMUSG00000022471,ENSMUSG00000026187,ENSMUSG00000026255,ENSMUSG00000046329
GO:0042417	dopamine metabolic process		17		0.00195	ENSMUSG00000000214,ENSMUSG00000020182,ENSMUSG00000021609,ENSMUSG00000023826,ENSMUSG00000024140,ENSMUSG00000025037,ENSMUSG00000025630,ENSMUSG00000025889,ENSMUSG00000026179,ENSMUSG00000026826,ENSMUSG00000027950,ENSMUSG00000031696,ENSMUSG00000033735,ENSMUSG00000037580,ENSMUSG00000039239,ENSMUSG00000040147,ENSMUSG00000057880
GO:0034765	regulation of ion transmembrane transpor...		260		0.00208	ENSMUSG00000000838,ENSMUSG00000001729,ENSMUSG00000001750,ENSMUSG00000002504,ENSMUSG00000002603,ENSMUSG00000002688,ENSMUSG00000003161,ENSMUSG00000003352,ENSMUSG00000003873,ENSMUSG00000004056,ENSMUSG00000004110,ENSMUSG00000004113,ENSMUSG00000004264,ENSMUSG00000004266,ENSMUSG00000005103,ENSMUSG00000005312,ENSMUSG00000005362,ENSMUSG00000005583,ENSMUSG00000006519,ENSMUSG00000006740,ENSMUSG00000006930,…
GO:0045494	photoreceptor cell maintenance		17		0.00242	ENSMUSG00000012819,ENSMUSG00000019971,ENSMUSG00000021007,ENSMUSG00000021255,ENSMUSG00000022837,ENSMUSG00000024575,ENSMUSG00000025235,ENSMUSG00000027254,ENSMUSG00000027274,ENSMUSG00000027900,ENSMUSG00000029086,ENSMUSG00000031028,ENSMUSG00000032258,ENSMUSG00000037493,ENSMUSG00000040860,ENSMUSG00000051444,ENSMUSG00000054051
GO:0060074	synapse maturation		16		0.00279	ENSMUSG00000006398,ENSMUSG00000013033,ENSMUSG00000018293,ENSMUSG00000021546,ENSMUSG00000022055,ENSMUSG00000023411,ENSMUSG00000026596,ENSMUSG00000026883,ENSMUSG00000026965,ENSMUSG00000035863,ENSMUSG00000040972,ENSMUSG00000042453,ENSMUSG00000043051,ENSMUSG00000052336,ENSMUSG00000052921,ENSMUSG00000057897
GO:0009593	detection of chemical stimulus		18		0.00293	ENSMUSG00000016024,ENSMUSG00000021313,ENSMUSG00000023992,ENSMUSG00000026814,ENSMUSG00000027087,ENSMUSG00000027995,ENSMUSG00000028972,ENSMUSG00000029503,ENSMUSG00000033355,ENSMUSG00000037936,ENSMUSG00000038276,ENSMUSG00000039005,ENSMUSG00000040061,ENSMUSG00000041798,ENSMUSG00000044827,ENSMUSG00000048827,ENSMUSG00000051498,ENSMUSG00000055994
GO:0071391	cellular response to estrogen stimulus		10		0.00293	ENSMUSG00000006050,ENSMUSG00000018921,ENSMUSG00000019768,ENSMUSG00000025066,ENSMUSG00000029833,ENSMUSG00000031548,ENSMUSG00000034341,ENSMUSG00000037447,ENSMUSG00000037992,ENSMUSG00000059439
GO:0051261	protein depolymerization		81		0.00308	ENSMUSG00000002565,ENSMUSG00000003200,ENSMUSG00000005103,ENSMUSG00000005871,ENSMUSG00000006304,ENSMUSG00000008035,ENSMUSG00000009907,ENSMUSG00000010021,ENSMUSG00000014158,ENSMUSG00000015222,ENSMUSG00000015733,ENSMUSG00000015932,ENSMUSG00000017291,ENSMUSG00000019261,ENSMUSG00000019823,ENSMUSG00000020120,ENSMUSG00000020135,ENSMUSG00000020181,ENSMUSG00000020315,ENSMUSG00000021061,ENSMUSG00000021262,…
GO:1905606	regulation of presynapse assembly		13		0.00338	ENSMUSG00000008153,ENSMUSG00000013236,ENSMUSG00000022514,ENSMUSG00000022892,ENSMUSG00000024868,ENSMUSG00000025889,ENSMUSG00000031119,ENSMUSG00000031654,ENSMUSG00000043557,ENSMUSG00000044147,ENSMUSG00000045045,ENSMUSG00000045983,ENSMUSG00000059146
GO:0042730	fibrinolysis		7		0.0035	ENSMUSG00000016942,ENSMUSG00000022912,ENSMUSG00000023224,ENSMUSG00000037411,ENSMUSG00000038224,ENSMUSG00000040152,ENSMUSG00000050675
GO:0007588	excretion		23		0.00361	ENSMUSG00000003476,ENSMUSG00000004207,ENSMUSG00000005220,ENSMUSG00000014813,ENSMUSG00000020178,ENSMUSG00000020733,ENSMUSG00000022122,ENSMUSG00000027523,ENSMUSG00000027950,ENSMUSG00000030043,ENSMUSG00000030781,ENSMUSG00000031390,ENSMUSG00000031618,ENSMUSG00000032562,ENSMUSG00000038437,ENSMUSG00000038600,ENSMUSG00000039942,ENSMUSG00000040016,ENSMUSG00000041734,ENSMUSG00000042429,ENSMUSG00000045875,…
GO:0044331	cell-cell adhesion mediated by cadherin		20		0.00365	ENSMUSG00000000127,ENSMUSG00000000303,ENSMUSG00000000305,ENSMUSG00000021994,ENSMUSG00000022018,ENSMUSG00000024304,ENSMUSG00000026181,ENSMUSG00000027612,ENSMUSG00000028217,ENSMUSG00000028909,ENSMUSG00000031673,ENSMUSG00000031841,ENSMUSG00000031871,ENSMUSG00000031962,ENSMUSG00000039385,ENSMUSG00000046449,ENSMUSG00000059674,ENSMUSG00000059714,ENSMUSG00000061048,ENSMUSG00000068036
GO:0008306	associative learning		49		0.00384	ENSMUSG00000001105,ENSMUSG00000002413,ENSMUSG00000004110,ENSMUSG00000005949,ENSMUSG00000006373,ENSMUSG00000015605,ENSMUSG00000020423,ENSMUSG00000020716,ENSMUSG00000021190,ENSMUSG00000021670,ENSMUSG00000022892,ENSMUSG00000025485,ENSMUSG00000025809,ENSMUSG00000025958,ENSMUSG00000026596,ENSMUSG00000027210,ENSMUSG00000027254,ENSMUSG00000027584,ENSMUSG00000027737,ENSMUSG00000027950,ENSMUSG00000028541,…
GO:0045940	positive regulation of steroid metabolic...		15		0.00385	ENSMUSG00000003555,ENSMUSG00000005514,ENSMUSG00000020538,ENSMUSG00000024030,ENSMUSG00000024378,ENSMUSG00000024401,ENSMUSG00000027398,ENSMUSG00000027399,ENSMUSG00000028603,ENSMUSG00000031574,ENSMUSG00000036585,ENSMUSG00000036856,ENSMUSG00000039004,ENSMUSG00000048583,ENSMUSG00000055170
GO:0055085	transmembrane transport		706		0.00405	ENSMUSG00000000409,ENSMUSG00000000605,ENSMUSG00000000628,ENSMUSG00000000792,ENSMUSG00000000794,ENSMUSG00000000817,ENSMUSG00000000838,ENSMUSG00000000958,ENSMUSG00000001249,ENSMUSG00000001436,ENSMUSG00000001729,ENSMUSG00000001750,ENSMUSG00000001827,ENSMUSG00000001918,ENSMUSG00000002346,ENSMUSG00000002413,ENSMUSG00000002496,ENSMUSG00000002504,ENSMUSG00000002603,ENSMUSG00000002688,ENSMUSG00000002771,…
GO:0034220	ion transmembrane transport		490		0.00413	ENSMUSG00000000409,ENSMUSG00000000794,ENSMUSG00000000817,ENSMUSG00000000838,ENSMUSG00000000958,ENSMUSG00000001249,ENSMUSG00000001436,ENSMUSG00000001729,ENSMUSG00000001750,ENSMUSG00000001827,ENSMUSG00000001918,ENSMUSG00000002346,ENSMUSG00000002504,ENSMUSG00000002603,ENSMUSG00000002688,ENSMUSG00000002771,ENSMUSG00000003161,ENSMUSG00000003352,ENSMUSG00000003528,ENSMUSG00000003873,ENSMUSG00000004056,…
GO:0007625	grooming behavior		9		0.0042	ENSMUSG00000005949,ENSMUSG00000006589,ENSMUSG00000020886,ENSMUSG00000022623,ENSMUSG00000025630,ENSMUSG00000028657,ENSMUSG00000029104,ENSMUSG00000033214,ENSMUSG00000056648
GO:1902176	negative regulation of oxidative stress-...		5		0.00431	ENSMUSG00000023826,ENSMUSG00000028756,ENSMUSG00000029657,ENSMUSG00000031311,ENSMUSG00000049792
GO:0050907	detection of chemical stimulus involved ...		5		0.00441	ENSMUSG00000028972,ENSMUSG00000033355,ENSMUSG00000038276,ENSMUSG00000040061,ENSMUSG00000048827
GO:0030198	extracellular matrix organization		168		0.00517	ENSMUSG00000000392,ENSMUSG00000000567,ENSMUSG00000000693,ENSMUSG00000000957,ENSMUSG00000001249,ENSMUSG00000001506,ENSMUSG00000002603,ENSMUSG00000002900,ENSMUSG00000003051,ENSMUSG00000003534,ENSMUSG00000004098,ENSMUSG00000004846,ENSMUSG00000005397,ENSMUSG00000005800,ENSMUSG00000006369,ENSMUSG00000006651,ENSMUSG00000006800,ENSMUSG00000006931,ENSMUSG00000007613,ENSMUSG00000013150,ENSMUSG00000015659,…
GO:0001975	response to amphetamine		5		0.00518	ENSMUSG00000020178,ENSMUSG00000025094,ENSMUSG00000025630,ENSMUSG00000026826,ENSMUSG00000049112
GO:0046660	female sex differentiation		82		0.00555	ENSMUSG00000002602,ENSMUSG00000003235,ENSMUSG00000003873,ENSMUSG00000004788,ENSMUSG00000005493,ENSMUSG00000005534,ENSMUSG00000006307,ENSMUSG00000007659,ENSMUSG00000014361,ENSMUSG00000015812,ENSMUSG00000016458,ENSMUSG00000018238,ENSMUSG00000018604,ENSMUSG00000018698,ENSMUSG00000018909,ENSMUSG00000019505,ENSMUSG00000019768,ENSMUSG00000019947,ENSMUSG00000019966,ENSMUSG00000020097,ENSMUSG00000020396,…
GO:0006958	complement activation, classical pathway		7		0.00559	ENSMUSG00000016481,ENSMUSG00000018446,ENSMUSG00000023224,ENSMUSG00000026616,ENSMUSG00000026874,ENSMUSG00000028979,ENSMUSG00000038576
GO:2000252	negative regulation of feeding behavior		3		0.00582	ENSMUSG00000003476,ENSMUSG00000005892,ENSMUSG00000057722
GO:0071385	cellular response to glucocorticoid stim...		26		0.00583	ENSMUSG00000002603,ENSMUSG00000005718,ENSMUSG00000020108,ENSMUSG00000021127,ENSMUSG00000021750,ENSMUSG00000021835,ENSMUSG00000022358,ENSMUSG00000024431,ENSMUSG00000024789,ENSMUSG00000026100,ENSMUSG00000027513,ENSMUSG00000028156,ENSMUSG00000028834,ENSMUSG00000028914,ENSMUSG00000029249,ENSMUSG00000031490,ENSMUSG00000037014,ENSMUSG00000039630,ENSMUSG00000040618,ENSMUSG00000044786,ENSMUSG00000045817,…
GO:0006812	cation transport		600		0.00585	ENSMUSG00000000409,ENSMUSG00000000792,ENSMUSG00000000794,ENSMUSG00000000817,ENSMUSG00000000838,ENSMUSG00000001249,ENSMUSG00000001729,ENSMUSG00000001741,ENSMUSG00000001750,ENSMUSG00000001918,ENSMUSG00000002346,ENSMUSG00000002603,ENSMUSG00000002688,ENSMUSG00000002771,ENSMUSG00000002996,ENSMUSG00000003031,ENSMUSG00000003161,ENSMUSG00000003352,ENSMUSG00000003476,ENSMUSG00000003617,ENSMUSG00000003873,…
GO:0045989	positive regulation of striated muscle c...		8		0.00597	ENSMUSG00000015405,ENSMUSG00000020439,ENSMUSG00000021194,ENSMUSG00000024112,ENSMUSG00000026360,ENSMUSG00000038260,ENSMUSG00000045875,ENSMUSG00000058498
GO:0009649	entrainment of circadian clock		15		0.0061	ENSMUSG00000002393,ENSMUSG00000003575,ENSMUSG00000004455,ENSMUSG00000014956,ENSMUSG00000020038,ENSMUSG00000020644,ENSMUSG00000020893,ENSMUSG00000021144,ENSMUSG00000022124,ENSMUSG00000028957,ENSMUSG00000032010,ENSMUSG00000036986,ENSMUSG00000040385,ENSMUSG00000055866,ENSMUSG00000059552
GO:0007154	cell communication		3136		0.00623	ENSMUSG00000000001,ENSMUSG00000000078,ENSMUSG00000000093,ENSMUSG00000000125,ENSMUSG00000000126,ENSMUSG00000000127,ENSMUSG00000000142,ENSMUSG00000000149,ENSMUSG00000000214,ENSMUSG00000000244,ENSMUSG00000000275,ENSMUSG00000000276,ENSMUSG00000000282,ENSMUSG00000000296,ENSMUSG00000000303,ENSMUSG00000000409,ENSMUSG00000000440,ENSMUSG00000000441,ENSMUSG00000000530,ENSMUSG00000000532,ENSMUSG00000000552,…
GO:0035988	chondrocyte proliferation		6		0.00635	ENSMUSG00000000957,ENSMUSG00000014813,ENSMUSG00000026674,ENSMUSG00000032496,ENSMUSG00000034748,ENSMUSG00000067336
GO:0021516	dorsal spinal cord development		5		0.00645	ENSMUSG00000018698,ENSMUSG00000028266,ENSMUSG00000029005,ENSMUSG00000040260,ENSMUSG00000056648
GO:0072521	purine-containing compound metabolic pro...		273		0.0067	ENSMUSG00000000001,ENSMUSG00000000168,ENSMUSG00000000253,ENSMUSG00000000628,ENSMUSG00000001755,ENSMUSG00000002326,ENSMUSG00000002603,ENSMUSG00000002769,ENSMUSG00000003271,ENSMUSG00000003500,ENSMUSG00000003541,ENSMUSG00000003623,ENSMUSG00000004040,ENSMUSG00000004267,ENSMUSG00000004446,ENSMUSG00000004936,ENSMUSG00000005107,ENSMUSG00000005373,ENSMUSG00000005534,ENSMUSG00000005580,ENSMUSG00000005686,…
GO:0017121	phospholipid scrambling		4		0.00684	ENSMUSG00000019461,ENSMUSG00000034107,ENSMUSG00000035067,ENSMUSG00000064210
GO:0061448	connective tissue development		175		0.007	ENSMUSG00000000126,ENSMUSG00000000142,ENSMUSG00000000567,ENSMUSG00000001288,ENSMUSG00000001419,ENSMUSG00000001506,ENSMUSG00000002221,ENSMUSG00000002250,ENSMUSG00000002409,ENSMUSG00000002603,ENSMUSG00000003316,ENSMUSG00000005514,ENSMUSG00000005583,ENSMUSG00000006728,ENSMUSG00000006800,ENSMUSG00000006932,ENSMUSG00000007613,ENSMUSG00000008575,ENSMUSG00000008999,ENSMUSG00000009207,ENSMUSG00000014158,…
GO:0060415	muscle tissue morphogenesis		55		0.00709	ENSMUSG00000002100,ENSMUSG00000002603,ENSMUSG00000006235,ENSMUSG00000006932,ENSMUSG00000007613,ENSMUSG00000010175,ENSMUSG00000010797,ENSMUSG00000015579,ENSMUSG00000015846,ENSMUSG00000018160,ENSMUSG00000019789,ENSMUSG00000020262,ENSMUSG00000021313,ENSMUSG00000021650,ENSMUSG00000021994,ENSMUSG00000022306,ENSMUSG00000022309,ENSMUSG00000022836,ENSMUSG00000024515,ENSMUSG00000026043,ENSMUSG00000026211,…
GO:0006699	bile acid biosynthetic process		9		0.00711	ENSMUSG00000010175,ENSMUSG00000022244,ENSMUSG00000023963,ENSMUSG00000024378,ENSMUSG00000026170,ENSMUSG00000027359,ENSMUSG00000029556,ENSMUSG00000031574,ENSMUSG00000040374
GO:0050880	regulation of blood vessel size		94		0.00711	ENSMUSG00000000320,ENSMUSG00000000708,ENSMUSG00000001729,ENSMUSG00000002250,ENSMUSG00000004846,ENSMUSG00000004936,ENSMUSG00000005611,ENSMUSG00000007655,ENSMUSG00000007815,ENSMUSG00000019943,ENSMUSG00000020122,ENSMUSG00000020178,ENSMUSG00000020580,ENSMUSG00000020787,ENSMUSG00000020838,ENSMUSG00000020866,ENSMUSG00000021070,ENSMUSG00000021194,ENSMUSG00000021670,ENSMUSG00000022122,ENSMUSG00000022607,…
GO:0002429	immune response-activating cell surface ...		133		0.00718	ENSMUSG00000000409,ENSMUSG00000000706,ENSMUSG00000002413,ENSMUSG00000002699,ENSMUSG00000003068,ENSMUSG00000003235,ENSMUSG00000003352,ENSMUSG00000003379,ENSMUSG00000003873,ENSMUSG00000004266,ENSMUSG00000004788,ENSMUSG00000005057,ENSMUSG00000005583,ENSMUSG00000005763,ENSMUSG00000010609,ENSMUSG00000014453,ENSMUSG00000015619,ENSMUSG00000016933,ENSMUSG00000019843,ENSMUSG00000019969,ENSMUSG00000020263,…
GO:2000378	negative regulation of reactive oxygen s...		40		0.00757	ENSMUSG00000000628,ENSMUSG00000001348,ENSMUSG00000002996,ENSMUSG00000004040,ENSMUSG00000004231,ENSMUSG00000005949,ENSMUSG00000006235,ENSMUSG00000007655,ENSMUSG00000007670,ENSMUSG00000007815,ENSMUSG00000009681,ENSMUSG00000011305,ENSMUSG00000015149,ENSMUSG00000016494,ENSMUSG00000016529,ENSMUSG00000017146,ENSMUSG00000017969,ENSMUSG00000018697,ENSMUSG00000019843,ENSMUSG00000020402,ENSMUSG00000020580,…
GO:0050829	defense response to Gram-negative bacter...		21		0.00769	ENSMUSG00000002688,ENSMUSG00000016024,ENSMUSG00000021194,ENSMUSG00000021880,ENSMUSG00000022191,ENSMUSG00000022575,ENSMUSG00000023274,ENSMUSG00000023990,ENSMUSG00000026177,ENSMUSG00000026471,ENSMUSG00000026672,ENSMUSG00000030793,ENSMUSG00000032496,ENSMUSG00000037411,ENSMUSG00000038304,ENSMUSG00000038357,ENSMUSG00000039005,ENSMUSG00000042265,ENSMUSG00000042333,ENSMUSG00000067847,ENSMUSG00000068854
GO:0042048	olfactory behavior		3		0.00778	ENSMUSG00000041235,ENSMUSG00000044308,ENSMUSG00000046623
GO:0035235	ionotropic glutamate receptor signaling ...		9		0.00788	ENSMUSG00000002489,ENSMUSG00000020300,ENSMUSG00000022892,ENSMUSG00000024617,ENSMUSG00000035745,ENSMUSG00000039579,ENSMUSG00000048895,ENSMUSG00000059456,ENSMUSG00000061751
GO:2000194	regulation of female gonad development		9		0.00793	ENSMUSG00000005534,ENSMUSG00000015812,ENSMUSG00000016458,ENSMUSG00000018238,ENSMUSG00000022306,ENSMUSG00000022952,ENSMUSG00000030717,ENSMUSG00000036091,ENSMUSG00000039942
GO:0010468	regulation of gene expression		2349		0.00843	ENSMUSG00000000078,ENSMUSG00000000085,ENSMUSG00000000093,ENSMUSG00000000094,ENSMUSG00000000125,ENSMUSG00000000127,ENSMUSG00000000134,ENSMUSG00000000142,ENSMUSG00000000247,ENSMUSG00000000275,ENSMUSG00000000282,ENSMUSG00000000303,ENSMUSG00000000317,ENSMUSG00000000320,ENSMUSG00000000384,ENSMUSG00000000409,ENSMUSG00000000440,ENSMUSG00000000441,ENSMUSG00000000530,ENSMUSG00000000532,ENSMUSG00000000552,…
GO:0055078	sodium ion homeostasis		23		0.00869	ENSMUSG00000005220,ENSMUSG00000020178,ENSMUSG00000022122,ENSMUSG00000022229,ENSMUSG00000024034,ENSMUSG00000025927,ENSMUSG00000026576,ENSMUSG00000027523,ENSMUSG00000028854,ENSMUSG00000029359,ENSMUSG00000030043,ENSMUSG00000030340,ENSMUSG00000031390,ENSMUSG00000031618,ENSMUSG00000032412,ENSMUSG00000032562,ENSMUSG00000034810,ENSMUSG00000038437,ENSMUSG00000039942,ENSMUSG00000041329,ENSMUSG00000042429,…
GO:0051954	positive regulation of amine transport		25		0.00882	ENSMUSG00000005892,ENSMUSG00000007207,ENSMUSG00000010064,ENSMUSG00000010660,ENSMUSG00000015405,ENSMUSG00000019969,ENSMUSG00000020178,ENSMUSG00000020458,ENSMUSG00000022048,ENSMUSG00000024431,ENSMUSG00000024462,ENSMUSG00000024858,ENSMUSG00000026797,ENSMUSG00000027568,ENSMUSG00000027577,ENSMUSG00000027950,ENSMUSG00000028756,ENSMUSG00000030654,ENSMUSG00000036104,ENSMUSG00000036330,ENSMUSG00000039783,…
GO:0006814	sodium ion transport		102		0.00893	ENSMUSG00000000792,ENSMUSG00000001729,ENSMUSG00000002603,ENSMUSG00000004056,ENSMUSG00000006641,ENSMUSG00000006740,ENSMUSG00000009292,ENSMUSG00000010064,ENSMUSG00000011034,ENSMUSG00000014077,ENSMUSG00000014164,ENSMUSG00000015202,ENSMUSG00000015579,ENSMUSG00000018459,ENSMUSG00000018965,ENSMUSG00000019194,ENSMUSG00000019699,ENSMUSG00000019935,ENSMUSG00000020062,ENSMUSG00000020331,ENSMUSG00000020334,…
GO:0071260	cellular response to mechanical stimulus		21		0.0092	ENSMUSG00000000567,ENSMUSG00000001506,ENSMUSG00000001729,ENSMUSG00000004231,ENSMUSG00000004665,ENSMUSG00000006932,ENSMUSG00000007655,ENSMUSG00000014444,ENSMUSG00000015957,ENSMUSG00000021476,ENSMUSG00000022812,ENSMUSG00000025132,ENSMUSG00000025190,ENSMUSG00000029361,ENSMUSG00000030847,ENSMUSG00000031616,ENSMUSG00000036006,ENSMUSG00000039942,ENSMUSG00000039952,ENSMUSG00000043733,ENSMUSG00000045867
GO:0042403	thyroid hormone metabolic process		12		0.0092	ENSMUSG00000000792,ENSMUSG00000001249,ENSMUSG00000015619,ENSMUSG00000018160,ENSMUSG00000026976,ENSMUSG00000027224,ENSMUSG00000030905,ENSMUSG00000038963,ENSMUSG00000039007,ENSMUSG00000042453,ENSMUSG00000053469,ENSMUSG00000068452
GO:0015804	neutral amino acid transport		20		0.00924	ENSMUSG00000001918,ENSMUSG00000005949,ENSMUSG00000010064,ENSMUSG00000010095,ENSMUSG00000020261,ENSMUSG00000021474,ENSMUSG00000021565,ENSMUSG00000022180,ENSMUSG00000022462,ENSMUSG00000023169,ENSMUSG00000024935,ENSMUSG00000026360,ENSMUSG00000027075,ENSMUSG00000027894,ENSMUSG00000030096,ENSMUSG00000030495,ENSMUSG00000032519,ENSMUSG00000038530,ENSMUSG00000038615,ENSMUSG00000043885
GO:0010951	negative regulation of endopeptidase act...		80		0.00961	ENSMUSG00000000126,ENSMUSG00000001131,ENSMUSG00000001729,ENSMUSG00000003032,ENSMUSG00000003423,ENSMUSG00000003644,ENSMUSG00000004056,ENSMUSG00000004069,ENSMUSG00000004231,ENSMUSG00000005087,ENSMUSG00000005514,ENSMUSG00000017344,ENSMUSG00000017466,ENSMUSG00000017716,ENSMUSG00000017737,ENSMUSG00000018909,ENSMUSG00000019278,ENSMUSG00000019823,ENSMUSG00000020178,ENSMUSG00000020184,ENSMUSG00000021585,…
GO:0032006	regulation of TOR signaling		63		0.00963	ENSMUSG00000000149,ENSMUSG00000001366,ENSMUSG00000001518,ENSMUSG00000002496,ENSMUSG00000003068,ENSMUSG00000003423,ENSMUSG00000006021,ENSMUSG00000010057,ENSMUSG00000016526,ENSMUSG00000019699,ENSMUSG00000020108,ENSMUSG00000020289,ENSMUSG00000020484,ENSMUSG00000021368,ENSMUSG00000022200,ENSMUSG00000022419,ENSMUSG00000022812,ENSMUSG00000023977,ENSMUSG00000023992,ENSMUSG00000024142,ENSMUSG00000024454,…
GO:0051048	negative regulation of secretion		150		0.00965	ENSMUSG00000000440,ENSMUSG00000000706,ENSMUSG00000000838,ENSMUSG00000000903,ENSMUSG00000002108,ENSMUSG00000002413,ENSMUSG00000003476,ENSMUSG00000004347,ENSMUSG00000004698,ENSMUSG00000005413,ENSMUSG00000005465,ENSMUSG00000005892,ENSMUSG00000006369,ENSMUSG00000009681,ENSMUSG00000009907,ENSMUSG00000015316,ENSMUSG00000016494,ENSMUSG00000016529,ENSMUSG00000018166,ENSMUSG00000019850,ENSMUSG00000020038,…
GO:0007631	feeding behavior		50		0.00984	ENSMUSG00000000214,ENSMUSG00000002944,ENSMUSG00000003476,ENSMUSG00000004040,ENSMUSG00000005102,ENSMUSG00000005892,ENSMUSG00000015405,ENSMUSG00000018442,ENSMUSG00000020178,ENSMUSG00000020283,ENSMUSG00000021983,ENSMUSG00000022555,ENSMUSG00000022892,ENSMUSG00000024900,ENSMUSG00000024907,ENSMUSG00000026103,ENSMUSG00000027584,ENSMUSG00000027765,ENSMUSG00000027950,ENSMUSG00000028341,ENSMUSG00000028444,…
GO:0090280	positive regulation of calcium ion impor...		8		0.00999	ENSMUSG00000014813,ENSMUSG00000018507,ENSMUSG00000024620,ENSMUSG00000031012,ENSMUSG00000034112,ENSMUSG00000037411,ENSMUSG00000045382,ENSMUSG00000045730
GO:0043652	engulfment of apoptotic cell		9		0.01022	ENSMUSG00000018012,ENSMUSG00000018924,ENSMUSG00000019944,ENSMUSG00000022075,ENSMUSG00000024593,ENSMUSG00000035067,ENSMUSG00000035086,ENSMUSG00000035722,ENSMUSG00000040152
GO:0042755	eating behavior		20		0.01026	ENSMUSG00000000214,ENSMUSG00000002944,ENSMUSG00000004040,ENSMUSG00000005892,ENSMUSG00000020178,ENSMUSG00000021983,ENSMUSG00000022555,ENSMUSG00000024900,ENSMUSG00000027584,ENSMUSG00000027765,ENSMUSG00000028524,ENSMUSG00000028991,ENSMUSG00000029223,ENSMUSG00000030043,ENSMUSG00000035367,ENSMUSG00000049112,ENSMUSG00000050511,ENSMUSG00000051444,ENSMUSG00000057722,ENSMUSG00000064177
GO:0051965	positive regulation of synapse assembly		39		0.01058	ENSMUSG00000002885,ENSMUSG00000005958,ENSMUSG00000008153,ENSMUSG00000013033,ENSMUSG00000021782,ENSMUSG00000022514,ENSMUSG00000022674,ENSMUSG00000026341,ENSMUSG00000028064,ENSMUSG00000028184,ENSMUSG00000028399,ENSMUSG00000028664,ENSMUSG00000028782,ENSMUSG00000031253,ENSMUSG00000031302,ENSMUSG00000031654,ENSMUSG00000032452,ENSMUSG00000032593,ENSMUSG00000033214,ENSMUSG00000033707,ENSMUSG00000034648,…
GO:0032099	negative regulation of appetite		4		0.01088	ENSMUSG00000025235,ENSMUSG00000027274,ENSMUSG00000030659,ENSMUSG00000037499
GO:0003341	cilium movement		29		0.01094	ENSMUSG00000018707,ENSMUSG00000019027,ENSMUSG00000020014,ENSMUSG00000022442,ENSMUSG00000023966,ENSMUSG00000025235,ENSMUSG00000025857,ENSMUSG00000026575,ENSMUSG00000027274,ENSMUSG00000027676,ENSMUSG00000027867,ENSMUSG00000028344,ENSMUSG00000028845,ENSMUSG00000029442,ENSMUSG00000031796,ENSMUSG00000031831,ENSMUSG00000035126,ENSMUSG00000038756,ENSMUSG00000039552,ENSMUSG00000040220,ENSMUSG00000040586,…
GO:0007613	memory		73		0.01109	ENSMUSG00000000214,ENSMUSG00000000555,ENSMUSG00000001507,ENSMUSG00000003575,ENSMUSG00000005102,ENSMUSG00000005442,ENSMUSG00000005949,ENSMUSG00000006307,ENSMUSG00000006373,ENSMUSG00000010609,ENSMUSG00000013787,ENSMUSG00000015605,ENSMUSG00000018411,ENSMUSG00000019969,ENSMUSG00000020431,ENSMUSG00000020838,ENSMUSG00000020918,ENSMUSG00000021190,ENSMUSG00000021919,ENSMUSG00000022602,ENSMUSG00000022623,…
GO:0045776	negative regulation of blood pressure		26		0.01109	ENSMUSG00000002944,ENSMUSG00000003541,ENSMUSG00000020439,ENSMUSG00000021070,ENSMUSG00000022878,ENSMUSG00000024589,ENSMUSG00000025235,ENSMUSG00000027274,ENSMUSG00000027523,ENSMUSG00000027568,ENSMUSG00000027584,ENSMUSG00000029361,ENSMUSG00000031520,ENSMUSG00000035383,ENSMUSG00000037580,ENSMUSG00000041417,ENSMUSG00000041926,ENSMUSG00000042429,ENSMUSG00000044288,ENSMUSG00000045730,ENSMUSG00000045875,…
GO:0009060	aerobic respiration		38		0.01115	ENSMUSG00000000168,ENSMUSG00000000959,ENSMUSG00000002010,ENSMUSG00000004789,ENSMUSG00000009876,ENSMUSG00000014158,ENSMUSG00000019179,ENSMUSG00000019992,ENSMUSG00000020153,ENSMUSG00000020321,ENSMUSG00000020456,ENSMUSG00000021520,ENSMUSG00000021748,ENSMUSG00000021913,ENSMUSG00000022407,ENSMUSG00000022477,ENSMUSG00000025403,ENSMUSG00000025950,ENSMUSG00000027187,ENSMUSG00000027406,ENSMUSG00000027601,…
GO:0042711	maternal behavior		6		0.01157	ENSMUSG00000001988,ENSMUSG00000024431,ENSMUSG00000024513,ENSMUSG00000048249,ENSMUSG00000049112,ENSMUSG00000061751
GO:0061298	retina vasculature development in camera...		12		0.01186	ENSMUSG00000000530,ENSMUSG00000021733,ENSMUSG00000024620,ENSMUSG00000025810,ENSMUSG00000029231,ENSMUSG00000031502,ENSMUSG00000032796,ENSMUSG00000037242,ENSMUSG00000046768,ENSMUSG00000049791,ENSMUSG00000052921,ENSMUSG00000067336
GO:0045838	positive regulation of membrane potentia...		13		0.01189	ENSMUSG00000001729,ENSMUSG00000004056,ENSMUSG00000004446,ENSMUSG00000005949,ENSMUSG00000022346,ENSMUSG00000022812,ENSMUSG00000023826,ENSMUSG00000024959,ENSMUSG00000028101,ENSMUSG00000028452,ENSMUSG00000039428,ENSMUSG00000041359,ENSMUSG00000069601
GO:0032224	positive regulation of synaptic transmis...		4		0.0126	ENSMUSG00000019899,ENSMUSG00000020178,ENSMUSG00000030043,ENSMUSG00000055170
GO:0021521	ventral spinal cord interneuron specific...		6		0.0129	ENSMUSG00000005503,ENSMUSG00000021318,ENSMUSG00000025231,ENSMUSG00000027168,ENSMUSG00000048402,ENSMUSG00000096014
GO:0032101	regulation of response to external stimu...		495		0.01293	ENSMUSG00000000125,ENSMUSG00000000244,ENSMUSG00000000320,ENSMUSG00000000440,ENSMUSG00000000627,ENSMUSG00000000791,ENSMUSG00000001227,ENSMUSG00000001300,ENSMUSG00000001348,ENSMUSG00000001666,ENSMUSG00000001741,ENSMUSG00000002059,ENSMUSG00000002108,ENSMUSG00000002250,ENSMUSG00000002413,ENSMUSG00000002489,ENSMUSG00000002603,ENSMUSG00000002688,ENSMUSG00000002897,ENSMUSG00000002944,ENSMUSG00000003031,…
GO:0071359	cellular response to dsRNA		12		0.01312	ENSMUSG00000007655,ENSMUSG00000024349,ENSMUSG00000024404,ENSMUSG00000026896,ENSMUSG00000028163,ENSMUSG00000031157,ENSMUSG00000037523,ENSMUSG00000040296,ENSMUSG00000041241,ENSMUSG00000042699,ENSMUSG00000043702,ENSMUSG00000059714
GO:1901361	organic cyclic compound catabolic proces...		313		0.01382	ENSMUSG00000000142,ENSMUSG00000000384,ENSMUSG00000000568,ENSMUSG00000000628,ENSMUSG00000000838,ENSMUSG00000001415,ENSMUSG00000001424,ENSMUSG00000001999,ENSMUSG00000002210,ENSMUSG00000002326,ENSMUSG00000003541,ENSMUSG00000003812,ENSMUSG00000003873,ENSMUSG00000004040,ENSMUSG00000004070,ENSMUSG00000004267,ENSMUSG00000005373,ENSMUSG00000005413,ENSMUSG00000005534,ENSMUSG00000005682,ENSMUSG00000005980,…
GO:0010758	regulation of macrophage chemotaxis		21		0.01397	ENSMUSG00000001666,ENSMUSG00000014158,ENSMUSG00000014599,ENSMUSG00000015316,ENSMUSG00000020682,ENSMUSG00000023075,ENSMUSG00000025314,ENSMUSG00000026100,ENSMUSG00000026874,ENSMUSG00000029254,ENSMUSG00000031778,ENSMUSG00000031948,ENSMUSG00000033307,ENSMUSG00000035042,ENSMUSG00000037944,ENSMUSG00000040152,ENSMUSG00000042190,ENSMUSG00000049130,ENSMUSG00000053436,ENSMUSG00000059456,ENSMUSG00000063065
GO:0060218	hematopoietic stem cell differentiation		11		0.0141	ENSMUSG00000002957,ENSMUSG00000015605,ENSMUSG00000024079,ENSMUSG00000026187,ENSMUSG00000029655,ENSMUSG00000030400,ENSMUSG00000031548,ENSMUSG00000040274,ENSMUSG00000057541,ENSMUSG00000059552,ENSMUSG00000078671
GO:0007269	neurotransmitter secretion		111		0.01426	ENSMUSG00000000838,ENSMUSG00000001018,ENSMUSG00000002413,ENSMUSG00000003863,ENSMUSG00000004113,ENSMUSG00000005583,ENSMUSG00000006024,ENSMUSG00000007207,ENSMUSG00000007659,ENSMUSG00000009894,ENSMUSG00000011877,ENSMUSG00000015668,ENSMUSG00000016028,ENSMUSG00000017132,ENSMUSG00000017686,ENSMUSG00000017831,ENSMUSG00000019433,ENSMUSG00000019790,ENSMUSG00000019906,ENSMUSG00000019969,ENSMUSG00000020178,…
GO:0003085	negative regulation of systemic arterial...		12		0.0143	ENSMUSG00000002944,ENSMUSG00000003541,ENSMUSG00000020439,ENSMUSG00000024589,ENSMUSG00000025235,ENSMUSG00000027568,ENSMUSG00000042429,ENSMUSG00000045730,ENSMUSG00000045875,ENSMUSG00000050730,ENSMUSG00000061119,ENSMUSG00000067336
GO:0006082	organic acid metabolic process		545		0.01456	ENSMUSG00000000168,ENSMUSG00000000214,ENSMUSG00000000320,ENSMUSG00000000440,ENSMUSG00000000628,ENSMUSG00000000958,ENSMUSG00000001380,ENSMUSG00000001729,ENSMUSG00000001827,ENSMUSG00000002010,ENSMUSG00000002108,ENSMUSG00000002250,ENSMUSG00000002475,ENSMUSG00000002603,ENSMUSG00000002661,ENSMUSG00000002769,ENSMUSG00000002944,ENSMUSG00000002997,ENSMUSG00000003123,ENSMUSG00000003271,ENSMUSG00000003541,…
GO:0034754	cellular hormone metabolic process		43		0.01462	ENSMUSG00000003555,ENSMUSG00000004885,ENSMUSG00000013584,ENSMUSG00000015134,ENSMUSG00000018160,ENSMUSG00000018167,ENSMUSG00000019301,ENSMUSG00000019768,ENSMUSG00000020097,ENSMUSG00000020919,ENSMUSG00000021123,ENSMUSG00000021594,ENSMUSG00000024112,ENSMUSG00000024987,ENSMUSG00000024990,ENSMUSG00000027068,ENSMUSG00000027358,ENSMUSG00000028236,ENSMUSG00000028603,ENSMUSG00000029134,ENSMUSG00000029231,…
GO:0006821	chloride transport		40		0.01473	ENSMUSG00000000605,ENSMUSG00000004317,ENSMUSG00000005360,ENSMUSG00000007041,ENSMUSG00000015093,ENSMUSG00000017740,ENSMUSG00000017756,ENSMUSG00000020159,ENSMUSG00000022949,ENSMUSG00000023259,ENSMUSG00000023959,ENSMUSG00000024935,ENSMUSG00000025439,ENSMUSG00000027562,ENSMUSG00000027884,ENSMUSG00000028020,ENSMUSG00000028255,ENSMUSG00000028962,ENSMUSG00000029016,ENSMUSG00000029862,ENSMUSG00000030428,…
GO:0048665	neuron fate specification		13		0.01502	ENSMUSG00000005503,ENSMUSG00000013787,ENSMUSG00000014773,ENSMUSG00000021318,ENSMUSG00000025231,ENSMUSG00000025932,ENSMUSG00000027168,ENSMUSG00000035451,ENSMUSG00000040728,ENSMUSG00000042258,ENSMUSG00000048402,ENSMUSG00000059146,ENSMUSG00000096014
GO:0030322	stabilization of membrane potential		4		0.01542	ENSMUSG00000023387,ENSMUSG00000024936,ENSMUSG00000037624,ENSMUSG00000054342
GO:0007614	short-term memory		4		0.01554	ENSMUSG00000022951,ENSMUSG00000045903,ENSMUSG00000051149,ENSMUSG00000053965
GO:0050678	regulation of epithelial cell proliferat...		226		0.01612	ENSMUSG00000000303,ENSMUSG00000000440,ENSMUSG00000000530,ENSMUSG00000000561,ENSMUSG00000000567,ENSMUSG00000001249,ENSMUSG00000001280,ENSMUSG00000001300,ENSMUSG00000001729,ENSMUSG00000001761,ENSMUSG00000002250,ENSMUSG00000002496,ENSMUSG00000002603,ENSMUSG00000002688,ENSMUSG00000003031,ENSMUSG00000003068,ENSMUSG00000003873,ENSMUSG00000004040,ENSMUSG00000004231,ENSMUSG00000004264,ENSMUSG00000004791,…
GO:0009074	aromatic amino acid family catabolic pro...		8		0.01622	ENSMUSG00000015806,ENSMUSG00000017718,ENSMUSG00000020017,ENSMUSG00000026348,ENSMUSG00000026866,ENSMUSG00000027360,ENSMUSG00000030630,ENSMUSG00000039783
GO:0045745	positive regulation of G protein-coupled...		16		0.01626	ENSMUSG00000021194,ENSMUSG00000021994,ENSMUSG00000023110,ENSMUSG00000024517,ENSMUSG00000025219,ENSMUSG00000029361,ENSMUSG00000031696,ENSMUSG00000032186,ENSMUSG00000032561,ENSMUSG00000036273,ENSMUSG00000050063,ENSMUSG00000050148,ENSMUSG00000053024,ENSMUSG00000053647,ENSMUSG00000053965,ENSMUSG00000074155
GO:0060134	prepulse inhibition		7		0.01656	ENSMUSG00000020178,ENSMUSG00000021609,ENSMUSG00000029071,ENSMUSG00000032086,ENSMUSG00000034675,ENSMUSG00000039579,ENSMUSG00000053754
GO:0051966	regulation of synaptic transmission, glu...		41		0.01692	ENSMUSG00000001985,ENSMUSG00000005469,ENSMUSG00000005583,ENSMUSG00000007617,ENSMUSG00000019969,ENSMUSG00000020122,ENSMUSG00000020178,ENSMUSG00000020723,ENSMUSG00000021464,ENSMUSG00000022623,ENSMUSG00000023826,ENSMUSG00000024304,ENSMUSG00000024868,ENSMUSG00000025892,ENSMUSG00000026249,ENSMUSG00000026797,ENSMUSG00000028969,ENSMUSG00000029030,ENSMUSG00000031214,ENSMUSG00000031302,ENSMUSG00000032487,…
GO:0007411	axon guidance		156		0.01721	ENSMUSG00000000125,ENSMUSG00000000247,ENSMUSG00000000305,ENSMUSG00000000627,ENSMUSG00000001227,ENSMUSG00000001300,ENSMUSG00000001761,ENSMUSG00000003934,ENSMUSG00000004151,ENSMUSG00000005958,ENSMUSG00000006445,ENSMUSG00000008575,ENSMUSG00000008999,ENSMUSG00000015619,ENSMUSG00000017724,ENSMUSG00000018395,ENSMUSG00000018698,ENSMUSG00000019194,ENSMUSG00000019647,ENSMUSG00000019899,ENSMUSG00000020067,…
GO:0097154	GABAergic neuron differentiation		5		0.01804	ENSMUSG00000015053,ENSMUSG00000018012,ENSMUSG00000041324,ENSMUSG00000041911,ENSMUSG00000053024
GO:0003333	amino acid transmembrane transport		47		0.01832	ENSMUSG00000000958,ENSMUSG00000001918,ENSMUSG00000005089,ENSMUSG00000005357,ENSMUSG00000005360,ENSMUSG00000009378,ENSMUSG00000010064,ENSMUSG00000010095,ENSMUSG00000015112,ENSMUSG00000018459,ENSMUSG00000019082,ENSMUSG00000019935,ENSMUSG00000019969,ENSMUSG00000020261,ENSMUSG00000021265,ENSMUSG00000021948,ENSMUSG00000022180,ENSMUSG00000022462,ENSMUSG00000022464,ENSMUSG00000023169,ENSMUSG00000024401,…
GO:0001101	response to acid chemical		157		0.01868	ENSMUSG00000000303,ENSMUSG00000000440,ENSMUSG00000000567,ENSMUSG00000001288,ENSMUSG00000001506,ENSMUSG00000001729,ENSMUSG00000001827,ENSMUSG00000002342,ENSMUSG00000002944,ENSMUSG00000003032,ENSMUSG00000003099,ENSMUSG00000004099,ENSMUSG00000004231,ENSMUSG00000005089,ENSMUSG00000005360,ENSMUSG00000005583,ENSMUSG00000005732,ENSMUSG00000006386,ENSMUSG00000006476,ENSMUSG00000006728,ENSMUSG00000007659,…
GO:0060453	regulation of gastric acid secretion		4		0.01923	ENSMUSG00000000915,ENSMUSG00000027584,ENSMUSG00000040016,ENSMUSG00000049112
GO:0050908	detection of light stimulus involved in ...		8		0.01956	ENSMUSG00000021983,ENSMUSG00000022231,ENSMUSG00000024990,ENSMUSG00000037418,ENSMUSG00000041460,ENSMUSG00000046753,ENSMUSG00000052133,ENSMUSG00000056043
GO:0003071	renal system process involved in regulat...		11		0.02012	ENSMUSG00000006519,ENSMUSG00000007815,ENSMUSG00000027762,ENSMUSG00000031451,ENSMUSG00000031891,ENSMUSG00000038224,ENSMUSG00000041729,ENSMUSG00000042429,ENSMUSG00000043366,ENSMUSG00000048376,ENSMUSG00000050953
GO:0043900	regulation of multi-organism process		248		0.02022	ENSMUSG00000000244,ENSMUSG00000000275,ENSMUSG00000000385,ENSMUSG00000000532,ENSMUSG00000000791,ENSMUSG00000000838,ENSMUSG00000001131,ENSMUSG00000001249,ENSMUSG00000001280,ENSMUSG00000002059,ENSMUSG00000002944,ENSMUSG00000003731,ENSMUSG00000003813,ENSMUSG00000003814,ENSMUSG00000004591,ENSMUSG00000004843,ENSMUSG00000004865,ENSMUSG00000005102,ENSMUSG00000005161,ENSMUSG00000005262,ENSMUSG00000005540,…
GO:0046883	regulation of hormone secretion		163		0.02032	ENSMUSG00000000440,ENSMUSG00000001750,ENSMUSG00000002250,ENSMUSG00000002489,ENSMUSG00000003161,ENSMUSG00000003476,ENSMUSG00000004110,ENSMUSG00000004347,ENSMUSG00000005892,ENSMUSG00000006498,ENSMUSG00000006611,ENSMUSG00000006740,ENSMUSG00000009292,ENSMUSG00000014453,ENSMUSG00000015968,ENSMUSG00000017446,ENSMUSG00000017716,ENSMUSG00000018238,ENSMUSG00000018909,ENSMUSG00000019900,ENSMUSG00000020038,…
GO:0001505	regulation of neurotransmitter levels		217		0.02046	ENSMUSG00000000214,ENSMUSG00000000838,ENSMUSG00000001018,ENSMUSG00000001348,ENSMUSG00000001729,ENSMUSG00000002413,ENSMUSG00000002944,ENSMUSG00000003032,ENSMUSG00000003863,ENSMUSG00000004056,ENSMUSG00000004113,ENSMUSG00000005089,ENSMUSG00000005357,ENSMUSG00000005360,ENSMUSG00000005514,ENSMUSG00000005534,ENSMUSG00000005583,ENSMUSG00000005800,ENSMUSG00000005892,ENSMUSG00000006024,ENSMUSG00000006235,…
GO:0021702	cerebellar Purkinje cell differentiation		7		0.02053	ENSMUSG00000018698,ENSMUSG00000021557,ENSMUSG00000030302,ENSMUSG00000032238,ENSMUSG00000034656,ENSMUSG00000038664,ENSMUSG00000042605
GO:0006874	cellular calcium ion homeostasis		278		0.02065	ENSMUSG00000000409,ENSMUSG00000000682,ENSMUSG00000000817,ENSMUSG00000001750,ENSMUSG00000002015,ENSMUSG00000002603,ENSMUSG00000002688,ENSMUSG00000002771,ENSMUSG00000002944,ENSMUSG00000003161,ENSMUSG00000003352,ENSMUSG00000003873,ENSMUSG00000004266,ENSMUSG00000004567,ENSMUSG00000005299,ENSMUSG00000006235,ENSMUSG00000006519,ENSMUSG00000006567,ENSMUSG00000006930,ENSMUSG00000007655,ENSMUSG00000009292,…
GO:0048863	stem cell differentiation		137		0.02065	ENSMUSG00000000093,ENSMUSG00000000125,ENSMUSG00000000567,ENSMUSG00000000627,ENSMUSG00000001227,ENSMUSG00000001761,ENSMUSG00000001785,ENSMUSG00000001827,ENSMUSG00000002957,ENSMUSG00000003119,ENSMUSG00000004040,ENSMUSG00000004231,ENSMUSG00000005583,ENSMUSG00000005836,ENSMUSG00000008999,ENSMUSG00000013465,ENSMUSG00000013584,ENSMUSG00000015579,ENSMUSG00000015605,ENSMUSG00000015647,ENSMUSG00000017428,…
GO:0002689	negative regulation of leukocyte chemota...		11		0.02119	ENSMUSG00000001666,ENSMUSG00000020682,ENSMUSG00000026874,ENSMUSG00000028927,ENSMUSG00000029254,ENSMUSG00000031558,ENSMUSG00000033307,ENSMUSG00000041120,ENSMUSG00000050350,ENSMUSG00000074361,ENSMUSG00000074934
GO:0006957	complement activation, alternative pathw...		3		0.02128	ENSMUSG00000026874,ENSMUSG00000038576,ENSMUSG00000044206
GO:0072347	response to anesthetic		28		0.02201	ENSMUSG00000003099,ENSMUSG00000007617,ENSMUSG00000008855,ENSMUSG00000013787,ENSMUSG00000020723,ENSMUSG00000020886,ENSMUSG00000021609,ENSMUSG00000022052,ENSMUSG00000025813,ENSMUSG00000025889,ENSMUSG00000027950,ENSMUSG00000028969,ENSMUSG00000028991,ENSMUSG00000029361,ENSMUSG00000031393,ENSMUSG00000031616,ENSMUSG00000031870,ENSMUSG00000034997,ENSMUSG00000037049,ENSMUSG00000038976,ENSMUSG00000039542,…
GO:0043567	regulation of insulin-like growth factor...		11		0.02221	ENSMUSG00000020427,ENSMUSG00000026197,ENSMUSG00000027358,ENSMUSG00000032179,ENSMUSG00000032253,ENSMUSG00000039323,ENSMUSG00000040040,ENSMUSG00000042828,ENSMUSG00000046312,ENSMUSG00000046532,ENSMUSG00000061048
GO:1903426	regulation of reactive oxygen species bi...		62		0.02283	ENSMUSG00000001348,ENSMUSG00000001729,ENSMUSG00000002944,ENSMUSG00000002996,ENSMUSG00000003032,ENSMUSG00000004040,ENSMUSG00000004056,ENSMUSG00000005534,ENSMUSG00000005800,ENSMUSG00000005949,ENSMUSG00000006235,ENSMUSG00000006519,ENSMUSG00000007655,ENSMUSG00000007670,ENSMUSG00000007815,ENSMUSG00000016494,ENSMUSG00000016529,ENSMUSG00000017969,ENSMUSG00000019768,ENSMUSG00000019843,ENSMUSG00000020366,…
GO:0034440	lipid oxidation		66		0.02319	ENSMUSG00000000320,ENSMUSG00000000440,ENSMUSG00000001729,ENSMUSG00000002250,ENSMUSG00000002944,ENSMUSG00000003623,ENSMUSG00000004056,ENSMUSG00000005069,ENSMUSG00000005514,ENSMUSG00000011305,ENSMUSG00000018574,ENSMUSG00000019577,ENSMUSG00000019883,ENSMUSG00000020003,ENSMUSG00000020087,ENSMUSG00000020263,ENSMUSG00000020283,ENSMUSG00000020810,ENSMUSG00000021460,ENSMUSG00000021884,ENSMUSG00000022555,…
GO:0006112	energy reserve metabolic process		53		0.02361	ENSMUSG00000001729,ENSMUSG00000002769,ENSMUSG00000004056,ENSMUSG00000005534,ENSMUSG00000006127,ENSMUSG00000006542,ENSMUSG00000014956,ENSMUSG00000019528,ENSMUSG00000020176,ENSMUSG00000020660,ENSMUSG00000021069,ENSMUSG00000021255,ENSMUSG00000021756,ENSMUSG00000022490,ENSMUSG00000022812,ENSMUSG00000024440,ENSMUSG00000024985,ENSMUSG00000025006,ENSMUSG00000025537,ENSMUSG00000025579,ENSMUSG00000025791,…
GO:0035813	regulation of renal sodium excretion		9		0.02366	ENSMUSG00000005220,ENSMUSG00000020178,ENSMUSG00000022122,ENSMUSG00000027523,ENSMUSG00000030043,ENSMUSG00000031390,ENSMUSG00000032562,ENSMUSG00000039942,ENSMUSG00000042429
GO:0045647	negative regulation of erythrocyte diffe...		8		0.0237	ENSMUSG00000020167,ENSMUSG00000020919,ENSMUSG00000021127,ENSMUSG00000032698,ENSMUSG00000034201,ENSMUSG00000042029,ENSMUSG00000044786,ENSMUSG00000052040
GO:0072010	glomerular epithelium development		12		0.02406	ENSMUSG00000016458,ENSMUSG00000021835,ENSMUSG00000022878,ENSMUSG00000027276,ENSMUSG00000027878,ENSMUSG00000027889,ENSMUSG00000029086,ENSMUSG00000030087,ENSMUSG00000032220,ENSMUSG00000045763,ENSMUSG00000046714,ENSMUSG00000052911
GO:0036158	outer dynein arm assembly		6		0.02424	ENSMUSG00000025857,ENSMUSG00000031831,ENSMUSG00000033826,ENSMUSG00000042523,ENSMUSG00000047766,ENSMUSG00000073096
GO:0046639	negative regulation of alpha-beta T cell...		17		0.02434	ENSMUSG00000000693,ENSMUSG00000001444,ENSMUSG00000018899,ENSMUSG00000021318,ENSMUSG00000022952,ENSMUSG00000026700,ENSMUSG00000027720,ENSMUSG00000030748,ENSMUSG00000031805,ENSMUSG00000031885,ENSMUSG00000037104,ENSMUSG00000038037,ENSMUSG00000039521,ENSMUSG00000040423,ENSMUSG00000042677,ENSMUSG00000070691,ENSMUSG00000075376
GO:0030901	midbrain development		22		0.02443	ENSMUSG00000000125,ENSMUSG00000006932,ENSMUSG00000010797,ENSMUSG00000018189,ENSMUSG00000020918,ENSMUSG00000021782,ENSMUSG00000021994,ENSMUSG00000022297,ENSMUSG00000022528,ENSMUSG00000024241,ENSMUSG00000024868,ENSMUSG00000025162,ENSMUSG00000027996,ENSMUSG00000028173,ENSMUSG00000029475,ENSMUSG00000030849,ENSMUSG00000031548,ENSMUSG00000031565,ENSMUSG00000031681,ENSMUSG00000032547,ENSMUSG00000054008,…
GO:0060914	heart formation		23		0.0251	ENSMUSG00000000142,ENSMUSG00000001827,ENSMUSG00000005583,ENSMUSG00000006932,ENSMUSG00000015627,ENSMUSG00000018263,ENSMUSG00000021835,ENSMUSG00000022528,ENSMUSG00000022883,ENSMUSG00000024868,ENSMUSG00000025932,ENSMUSG00000026923,ENSMUSG00000027070,ENSMUSG00000027358,ENSMUSG00000028949,ENSMUSG00000030544,ENSMUSG00000033837,ENSMUSG00000034121,ENSMUSG00000038193,ENSMUSG00000039191,ENSMUSG00000040040,…
GO:2000147	positive regulation of cell motility		397		0.02555	ENSMUSG00000000127,ENSMUSG00000000320,ENSMUSG00000000532,ENSMUSG00000000555,ENSMUSG00000000567,ENSMUSG00000000627,ENSMUSG00000000957,ENSMUSG00000001227,ENSMUSG00000001280,ENSMUSG00000001506,ENSMUSG00000001507,ENSMUSG00000001729,ENSMUSG00000001761,ENSMUSG00000002233,ENSMUSG00000002489,ENSMUSG00000002496,ENSMUSG00000002603,ENSMUSG00000002688,ENSMUSG00000002900,ENSMUSG00000003814,ENSMUSG00000004040,…
GO:0010939	regulation of necrotic cell death		11		0.02555	ENSMUSG00000007655,ENSMUSG00000021408,ENSMUSG00000021868,ENSMUSG00000026029,ENSMUSG00000026031,ENSMUSG00000027466,ENSMUSG00000028284,ENSMUSG00000030189,ENSMUSG00000032000,ENSMUSG00000036712,ENSMUSG00000064354
GO:0021515	cell differentiation in spinal cord		27		0.02624	ENSMUSG00000005503,ENSMUSG00000015053,ENSMUSG00000018698,ENSMUSG00000021318,ENSMUSG00000021466,ENSMUSG00000024831,ENSMUSG00000025231,ENSMUSG00000027168,ENSMUSG00000027314,ENSMUSG00000028266,ENSMUSG00000029005,ENSMUSG00000031965,ENSMUSG00000034656,ENSMUSG00000035314,ENSMUSG00000036376,ENSMUSG00000038593,ENSMUSG00000038615,ENSMUSG00000039830,ENSMUSG00000041415,ENSMUSG00000042002,ENSMUSG00000042258,…
GO:0016048	detection of temperature stimulus		11		0.02626	ENSMUSG00000002393,ENSMUSG00000027568,ENSMUSG00000027612,ENSMUSG00000031075,ENSMUSG00000034997,ENSMUSG00000035873,ENSMUSG00000038276,ENSMUSG00000039005,ENSMUSG00000042429,ENSMUSG00000045382,ENSMUSG00000060216
GO:0035815	positive regulation of renal sodium excr...		5		0.02696	ENSMUSG00000020178,ENSMUSG00000022122,ENSMUSG00000030043,ENSMUSG00000032562,ENSMUSG00000039942
GO:1902533	positive regulation of intracellular sig...		617		0.02704	ENSMUSG00000000275,ENSMUSG00000000296,ENSMUSG00000000409,ENSMUSG00000000441,ENSMUSG00000000552,ENSMUSG00000000567,ENSMUSG00000000817,ENSMUSG00000001020,ENSMUSG00000001666,ENSMUSG00000001707,ENSMUSG00000001729,ENSMUSG00000002015,ENSMUSG00000002250,ENSMUSG00000002413,ENSMUSG00000002489,ENSMUSG00000002602,ENSMUSG00000002603,ENSMUSG00000002688,ENSMUSG00000002731,ENSMUSG00000002944,ENSMUSG00000003227,…
GO:0006836	neurotransmitter transport		168		0.02714	ENSMUSG00000000214,ENSMUSG00000000838,ENSMUSG00000001018,ENSMUSG00000002413,ENSMUSG00000003476,ENSMUSG00000003863,ENSMUSG00000004113,ENSMUSG00000005089,ENSMUSG00000005339,ENSMUSG00000005357,ENSMUSG00000005360,ENSMUSG00000005583,ENSMUSG00000005892,ENSMUSG00000006024,ENSMUSG00000007034,ENSMUSG00000007207,ENSMUSG00000007659,ENSMUSG00000009894,ENSMUSG00000011877,ENSMUSG00000015112,ENSMUSG00000015668,…
GO:0055075	potassium ion homeostasis		12		0.02777	ENSMUSG00000017740,ENSMUSG00000017756,ENSMUSG00000022229,ENSMUSG00000025927,ENSMUSG00000026576,ENSMUSG00000032412,ENSMUSG00000034110,ENSMUSG00000037344,ENSMUSG00000038319,ENSMUSG00000041329,ENSMUSG00000044708,ENSMUSG00000063142
GO:0046942	carboxylic acid transport		177		0.02798	ENSMUSG00000000440,ENSMUSG00000000958,ENSMUSG00000001436,ENSMUSG00000001729,ENSMUSG00000001827,ENSMUSG00000001918,ENSMUSG00000002250,ENSMUSG00000002944,ENSMUSG00000003528,ENSMUSG00000003623,ENSMUSG00000004056,ENSMUSG00000004207,ENSMUSG00000005089,ENSMUSG00000005357,ENSMUSG00000005360,ENSMUSG00000005892,ENSMUSG00000005949,ENSMUSG00000006641,ENSMUSG00000009378,ENSMUSG00000010064,ENSMUSG00000010095,…
GO:0034104	negative regulation of tissue remodeling		12		0.02809	ENSMUSG00000009681,ENSMUSG00000015452,ENSMUSG00000021944,ENSMUSG00000025746,ENSMUSG00000026288,ENSMUSG00000029084,ENSMUSG00000031548,ENSMUSG00000032020,ENSMUSG00000032312,ENSMUSG00000054675,ENSMUSG00000063727,ENSMUSG00000074934
GO:0051851	modification by host of symbiont morphol...		33		0.02832	ENSMUSG00000000838,ENSMUSG00000001249,ENSMUSG00000001280,ENSMUSG00000005102,ENSMUSG00000005718,ENSMUSG00000006127,ENSMUSG00000015950,ENSMUSG00000019987,ENSMUSG00000021039,ENSMUSG00000021258,ENSMUSG00000023826,ENSMUSG00000024091,ENSMUSG00000024218,ENSMUSG00000024892,ENSMUSG00000024974,ENSMUSG00000026434,ENSMUSG00000027985,ENSMUSG00000028271,ENSMUSG00000029249,ENSMUSG00000032015,ENSMUSG00000032187,…
GO:0071356	cellular response to tumor necrosis fact...		86		0.02836	ENSMUSG00000001729,ENSMUSG00000004071,ENSMUSG00000004814,ENSMUSG00000004934,ENSMUSG00000005899,ENSMUSG00000006127,ENSMUSG00000008730,ENSMUSG00000017146,ENSMUSG00000018566,ENSMUSG00000018899,ENSMUSG00000020676,ENSMUSG00000020803,ENSMUSG00000020850,ENSMUSG00000021025,ENSMUSG00000021127,ENSMUSG00000021277,ENSMUSG00000021408,ENSMUSG00000021457,ENSMUSG00000021709,ENSMUSG00000022015,ENSMUSG00000022126,…
GO:0046661	male sex differentiation		84		0.02871	ENSMUSG00000000567,ENSMUSG00000000938,ENSMUSG00000001558,ENSMUSG00000002324,ENSMUSG00000003873,ENSMUSG00000005534,ENSMUSG00000006932,ENSMUSG00000007613,ENSMUSG00000007659,ENSMUSG00000009628,ENSMUSG00000015619,ENSMUSG00000016458,ENSMUSG00000018604,ENSMUSG00000019505,ENSMUSG00000019768,ENSMUSG00000019947,ENSMUSG00000019996,ENSMUSG00000020097,ENSMUSG00000020919,ENSMUSG00000021540,ENSMUSG00000021589,…
GO:0048739	cardiac muscle fiber development		6		0.02876	ENSMUSG00000002100,ENSMUSG00000018830,ENSMUSG00000021835,ENSMUSG00000026211,ENSMUSG00000037139,ENSMUSG00000040752
GO:0010566	regulation of ketone biosynthetic proces...		9		0.02947	ENSMUSG00000027358,ENSMUSG00000028247,ENSMUSG00000029249,ENSMUSG00000030772,ENSMUSG00000032179,ENSMUSG00000036856,ENSMUSG00000038418,ENSMUSG00000039004,ENSMUSG00000052920
GO:0003091	renal water homeostasis		4		0.02954	ENSMUSG00000006127,ENSMUSG00000022994,ENSMUSG00000025927,ENSMUSG00000028435
GO:0009617	response to bacterium		309		0.02962	ENSMUSG00000000127,ENSMUSG00000000682,ENSMUSG00000001348,ENSMUSG00000001729,ENSMUSG00000002059,ENSMUSG00000002108,ENSMUSG00000002250,ENSMUSG00000002602,ENSMUSG00000002603,ENSMUSG00000002688,ENSMUSG00000002944,ENSMUSG00000003283,ENSMUSG00000003437,ENSMUSG00000005161,ENSMUSG00000005465,ENSMUSG00000005583,ENSMUSG00000005609,ENSMUSG00000006403,ENSMUSG00000006445,ENSMUSG00000006519,ENSMUSG00000006728,…
GO:0015696	ammonium transport		62		0.02972	ENSMUSG00000003476,ENSMUSG00000005339,ENSMUSG00000007034,ENSMUSG00000017740,ENSMUSG00000019969,ENSMUSG00000020178,ENSMUSG00000020334,ENSMUSG00000020458,ENSMUSG00000020484,ENSMUSG00000020787,ENSMUSG00000020823,ENSMUSG00000020838,ENSMUSG00000021265,ENSMUSG00000021457,ENSMUSG00000021509,ENSMUSG00000021609,ENSMUSG00000022462,ENSMUSG00000022808,ENSMUSG00000023064,ENSMUSG00000023826,ENSMUSG00000023828,…
GO:0035249	synaptic transmission, glutamatergic		55		0.02995	ENSMUSG00000001985,ENSMUSG00000002771,ENSMUSG00000005469,ENSMUSG00000005583,ENSMUSG00000006024,ENSMUSG00000007617,ENSMUSG00000008153,ENSMUSG00000019935,ENSMUSG00000019969,ENSMUSG00000020122,ENSMUSG00000020178,ENSMUSG00000020716,ENSMUSG00000020723,ENSMUSG00000020787,ENSMUSG00000021464,ENSMUSG00000022623,ENSMUSG00000023826,ENSMUSG00000024304,ENSMUSG00000024868,ENSMUSG00000025892,ENSMUSG00000026024,…
GO:0051386	regulation of neurotrophin TRK receptor ...		7		0.03004	ENSMUSG00000019831,ENSMUSG00000020340,ENSMUSG00000024777,ENSMUSG00000029512,ENSMUSG00000037062,ENSMUSG00000042757,ENSMUSG00000059409
GO:0045141	meiotic telomere clustering		7		0.03139	ENSMUSG00000020390,ENSMUSG00000025925,ENSMUSG00000027229,ENSMUSG00000032498,ENSMUSG00000032534,ENSMUSG00000034218,ENSMUSG00000036817
GO:0006873	cellular ion homeostasis		384		0.03161	ENSMUSG00000000409,ENSMUSG00000000682,ENSMUSG00000000817,ENSMUSG00000001018,ENSMUSG00000001750,ENSMUSG00000002015,ENSMUSG00000002603,ENSMUSG00000002688,ENSMUSG00000002771,ENSMUSG00000002944,ENSMUSG00000003161,ENSMUSG00000003352,ENSMUSG00000003617,ENSMUSG00000003873,ENSMUSG00000004266,ENSMUSG00000004567,ENSMUSG00000005299,ENSMUSG00000005413,ENSMUSG00000005802,ENSMUSG00000006235,ENSMUSG00000006519,…
GO:0033603	positive regulation of dopamine secretio...		5		0.0319	ENSMUSG00000020458,ENSMUSG00000027577,ENSMUSG00000027950,ENSMUSG00000028756,ENSMUSG00000036330
GO:0071453	cellular response to oxygen levels		74		0.03256	ENSMUSG00000001441,ENSMUSG00000001729,ENSMUSG00000002250,ENSMUSG00000004936,ENSMUSG00000005312,ENSMUSG00000005374,ENSMUSG00000005836,ENSMUSG00000006494,ENSMUSG00000006676,ENSMUSG00000007655,ENSMUSG00000013160,ENSMUSG00000015149,ENSMUSG00000015340,ENSMUSG00000016494,ENSMUSG00000017969,ENSMUSG00000018566,ENSMUSG00000019087,ENSMUSG00000020300,ENSMUSG00000020458,ENSMUSG00000020580,ENSMUSG00000021127,…
GO:0021953	central nervous system neuron differenti...		125		0.03264	ENSMUSG00000000125,ENSMUSG00000001761,ENSMUSG00000001911,ENSMUSG00000005045,ENSMUSG00000005069,ENSMUSG00000005503,ENSMUSG00000005958,ENSMUSG00000006932,ENSMUSG00000008575,ENSMUSG00000010175,ENSMUSG00000010797,ENSMUSG00000015053,ENSMUSG00000015222,ENSMUSG00000017776,ENSMUSG00000017929,ENSMUSG00000018012,ENSMUSG00000018698,ENSMUSG00000018736,ENSMUSG00000019194,ENSMUSG00000019505,ENSMUSG00000019969,…
GO:0006884	cell volume homeostasis		14		0.03271	ENSMUSG00000014859,ENSMUSG00000017740,ENSMUSG00000017756,ENSMUSG00000021814,ENSMUSG00000022623,ENSMUSG00000025439,ENSMUSG00000029106,ENSMUSG00000037344,ENSMUSG00000046079,ENSMUSG00000046589,ENSMUSG00000054342,ENSMUSG00000054720,ENSMUSG00000063142,ENSMUSG00000064210
GO:0061178	regulation of insulin secretion involved...		44		0.03287	ENSMUSG00000002489,ENSMUSG00000003161,ENSMUSG00000003476,ENSMUSG00000004110,ENSMUSG00000004347,ENSMUSG00000006740,ENSMUSG00000015968,ENSMUSG00000017716,ENSMUSG00000018909,ENSMUSG00000019900,ENSMUSG00000021340,ENSMUSG00000021670,ENSMUSG00000021816,ENSMUSG00000022186,ENSMUSG00000022840,ENSMUSG00000023571,ENSMUSG00000023826,ENSMUSG00000024959,ENSMUSG00000024985,ENSMUSG00000026074,ENSMUSG00000026568,…
GO:0016339	calcium-dependent cell-cell adhesion via...		19		0.03322	ENSMUSG00000000303,ENSMUSG00000000305,ENSMUSG00000012819,ENSMUSG00000024304,ENSMUSG00000024440,ENSMUSG00000026580,ENSMUSG00000026581,ENSMUSG00000026585,ENSMUSG00000028217,ENSMUSG00000031673,ENSMUSG00000031841,ENSMUSG00000031871,ENSMUSG00000031962,ENSMUSG00000032570,ENSMUSG00000037892,ENSMUSG00000039385,ENSMUSG00000051375,ENSMUSG00000059674,ENSMUSG00000061048
GO:1902259	regulation of delayed rectifier potassiu...		6		0.03329	ENSMUSG00000027827,ENSMUSG00000039166,ENSMUSG00000040164,ENSMUSG00000058498,ENSMUSG00000061603,ENSMUSG00000069601
GO:0032958	inositol phosphate biosynthetic process		32		0.03353	ENSMUSG00000003752,ENSMUSG00000010660,ENSMUSG00000016933,ENSMUSG00000020120,ENSMUSG00000020937,ENSMUSG00000024210,ENSMUSG00000024960,ENSMUSG00000024998,ENSMUSG00000025889,ENSMUSG00000026173,ENSMUSG00000027296,ENSMUSG00000027568,ENSMUSG00000027765,ENSMUSG00000028603,ENSMUSG00000029055,ENSMUSG00000032492,ENSMUSG00000032594,ENSMUSG00000032599,ENSMUSG00000034330,ENSMUSG00000036834,ENSMUSG00000038349,…
GO:0050910	detection of mechanical stimulus involve...		10		0.03368	ENSMUSG00000001249,ENSMUSG00000022346,ENSMUSG00000024749,ENSMUSG00000027274,ENSMUSG00000027966,ENSMUSG00000029249,ENSMUSG00000030302,ENSMUSG00000033498,ENSMUSG00000074637,ENSMUSG00000074818
GO:0007263	nitric oxide mediated signal transductio...		8		0.03375	ENSMUSG00000002944,ENSMUSG00000020122,ENSMUSG00000024503,ENSMUSG00000029361,ENSMUSG00000033910,ENSMUSG00000040152,ENSMUSG00000049001,ENSMUSG00000053965
GO:0042574	retinal metabolic process		5		0.03414	ENSMUSG00000008435,ENSMUSG00000013584,ENSMUSG00000015134,ENSMUSG00000024990,ENSMUSG00000028236
GO:0051132	NK T cell activation		4		0.0347	ENSMUSG00000027776,ENSMUSG00000027947,ENSMUSG00000029657,ENSMUSG00000052142
GO:2001054	negative regulation of mesenchymal cell ...		6		0.03476	ENSMUSG00000000567,ENSMUSG00000004231,ENSMUSG00000008999,ENSMUSG00000016458,ENSMUSG00000026976,ENSMUSG00000096054
GO:0061051	positive regulation of cell growth invol...		7		0.03506	ENSMUSG00000019432,ENSMUSG00000019487,ENSMUSG00000024431,ENSMUSG00000028991,ENSMUSG00000036023,ENSMUSG00000055024,ENSMUSG00000061603
GO:0001906	cell killing		61		0.03508	ENSMUSG00000003882,ENSMUSG00000004266,ENSMUSG00000004626,ENSMUSG00000005540,ENSMUSG00000005980,ENSMUSG00000015314,ENSMUSG00000015452,ENSMUSG00000015854,ENSMUSG00000015950,ENSMUSG00000016481,ENSMUSG00000017776,ENSMUSG00000019726,ENSMUSG00000019987,ENSMUSG00000019998,ENSMUSG00000020383,ENSMUSG00000020399,ENSMUSG00000020919,ENSMUSG00000021816,ENSMUSG00000022378,ENSMUSG00000022570,ENSMUSG00000023944,…
GO:0019438	aromatic compound biosynthetic process		2144		0.03533	ENSMUSG00000000078,ENSMUSG00000000085,ENSMUSG00000000093,ENSMUSG00000000094,ENSMUSG00000000127,ENSMUSG00000000134,ENSMUSG00000000168,ENSMUSG00000000214,ENSMUSG00000000247,ENSMUSG00000000275,ENSMUSG00000000282,ENSMUSG00000000303,ENSMUSG00000000317,ENSMUSG00000000440,ENSMUSG00000000441,ENSMUSG00000000530,ENSMUSG00000000532,ENSMUSG00000000561,ENSMUSG00000000567,ENSMUSG00000000568,ENSMUSG00000000628,…
GO:0060541	respiratory system development		157		0.03566	ENSMUSG00000000094,ENSMUSG00000000567,ENSMUSG00000000693,ENSMUSG00000000957,ENSMUSG00000001280,ENSMUSG00000001288,ENSMUSG00000001507,ENSMUSG00000004846,ENSMUSG00000004936,ENSMUSG00000005442,ENSMUSG00000005836,ENSMUSG00000006699,ENSMUSG00000006932,ENSMUSG00000008575,ENSMUSG00000010609,ENSMUSG00000010797,ENSMUSG00000013584,ENSMUSG00000015134,ENSMUSG00000015605,ENSMUSG00000015647,ENSMUSG00000016028,…
GO:0032616	interleukin-13 production		13		0.03585	ENSMUSG00000002897,ENSMUSG00000015619,ENSMUSG00000021125,ENSMUSG00000021356,ENSMUSG00000022514,ENSMUSG00000023915,ENSMUSG00000024810,ENSMUSG00000026700,ENSMUSG00000027985,ENSMUSG00000029053,ENSMUSG00000032691,ENSMUSG00000037992,ENSMUSG00000039005
GO:0034332	adherens junction organization		90		0.03613	ENSMUSG00000000303,ENSMUSG00000000305,ENSMUSG00000000530,ENSMUSG00000000957,ENSMUSG00000006386,ENSMUSG00000006699,ENSMUSG00000006932,ENSMUSG00000008730,ENSMUSG00000015143,ENSMUSG00000015533,ENSMUSG00000017009,ENSMUSG00000019889,ENSMUSG00000020319,ENSMUSG00000021224,ENSMUSG00000021750,ENSMUSG00000021782,ENSMUSG00000021823,ENSMUSG00000022099,ENSMUSG00000022353,ENSMUSG00000022425,ENSMUSG00000022607,…
GO:0021548	pons development		6		0.0368	ENSMUSG00000021733,ENSMUSG00000022568,ENSMUSG00000029844,ENSMUSG00000034656,ENSMUSG00000048895,ENSMUSG00000057329
GO:0006570	tyrosine metabolic process		4		0.03727	ENSMUSG00000000214,ENSMUSG00000005994,ENSMUSG00000022129,ENSMUSG00000030630
GO:0006732	coenzyme metabolic process		196		0.03754	ENSMUSG00000000168,ENSMUSG00000000628,ENSMUSG00000001755,ENSMUSG00000001827,ENSMUSG00000002010,ENSMUSG00000002769,ENSMUSG00000003541,ENSMUSG00000003623,ENSMUSG00000003762,ENSMUSG00000004040,ENSMUSG00000004099,ENSMUSG00000004267,ENSMUSG00000004789,ENSMUSG00000004939,ENSMUSG00000005373,ENSMUSG00000005534,ENSMUSG00000005667,ENSMUSG00000006494,ENSMUSG00000006517,ENSMUSG00000006542,ENSMUSG00000009566,…
GO:0009268	response to pH		27		0.03757	ENSMUSG00000004567,ENSMUSG00000010051,ENSMUSG00000010064,ENSMUSG00000021190,ENSMUSG00000021340,ENSMUSG00000021886,ENSMUSG00000022620,ENSMUSG00000026335,ENSMUSG00000027513,ENSMUSG00000028854,ENSMUSG00000031257,ENSMUSG00000034781,ENSMUSG00000036636,ENSMUSG00000038276,ENSMUSG00000038642,ENSMUSG00000040136,ENSMUSG00000044317,ENSMUSG00000045019,ENSMUSG00000047415,ENSMUSG00000048827,ENSMUSG00000050953,…
GO:0090189	regulation of branching involved in uret...		12		0.03757	ENSMUSG00000000567,ENSMUSG00000001761,ENSMUSG00000002603,ENSMUSG00000004231,ENSMUSG00000018698,ENSMUSG00000021835,ENSMUSG00000025151,ENSMUSG00000026976,ENSMUSG00000027840,ENSMUSG00000031665,ENSMUSG00000050199,ENSMUSG00000074934
GO:0042445	hormone metabolic process		102		0.03784	ENSMUSG00000000792,ENSMUSG00000001249,ENSMUSG00000003555,ENSMUSG00000004885,ENSMUSG00000005220,ENSMUSG00000005514,ENSMUSG00000006611,ENSMUSG00000007034,ENSMUSG00000013584,ENSMUSG00000015134,ENSMUSG00000015522,ENSMUSG00000015619,ENSMUSG00000016194,ENSMUSG00000018160,ENSMUSG00000018167,ENSMUSG00000018965,ENSMUSG00000019301,ENSMUSG00000019768,ENSMUSG00000020097,ENSMUSG00000020131,ENSMUSG00000020303,…
GO:0016322	neuron remodeling		6		0.03817	ENSMUSG00000000861,ENSMUSG00000022892,ENSMUSG00000026596,ENSMUSG00000034066,ENSMUSG00000038188,ENSMUSG00000054855
GO:0019725	cellular homeostasis		549		0.03831	ENSMUSG00000000409,ENSMUSG00000000441,ENSMUSG00000000628,ENSMUSG00000000682,ENSMUSG00000000811,ENSMUSG00000000817,ENSMUSG00000001018,ENSMUSG00000001750,ENSMUSG00000002015,ENSMUSG00000002059,ENSMUSG00000002489,ENSMUSG00000002603,ENSMUSG00000002688,ENSMUSG00000002771,ENSMUSG00000002944,ENSMUSG00000003161,ENSMUSG00000003352,ENSMUSG00000003423,ENSMUSG00000003476,ENSMUSG00000003617,ENSMUSG00000003873,…
GO:0048016	inositol phosphate-mediated signaling		31		0.03871	ENSMUSG00000003847,ENSMUSG00000006498,ENSMUSG00000008136,ENSMUSG00000014077,ENSMUSG00000018166,ENSMUSG00000021057,ENSMUSG00000021816,ENSMUSG00000022812,ENSMUSG00000022951,ENSMUSG00000023411,ENSMUSG00000024401,ENSMUSG00000025477,ENSMUSG00000025813,ENSMUSG00000027524,ENSMUSG00000027544,ENSMUSG00000028116,ENSMUSG00000028161,ENSMUSG00000028630,ENSMUSG00000028782,ENSMUSG00000028854,ENSMUSG00000028991,…
GO:0001894	tissue homeostasis		128		0.0389	ENSMUSG00000000567,ENSMUSG00000001348,ENSMUSG00000001482,ENSMUSG00000001558,ENSMUSG00000001750,ENSMUSG00000001761,ENSMUSG00000002204,ENSMUSG00000003068,ENSMUSG00000003873,ENSMUSG00000006932,ENSMUSG00000007617,ENSMUSG00000009628,ENSMUSG00000012819,ENSMUSG00000014599,ENSMUSG00000015053,ENSMUSG00000015133,ENSMUSG00000015605,ENSMUSG00000016494,ENSMUSG00000018012,ENSMUSG00000019087,ENSMUSG00000019539,…
GO:0007340	acrosome reaction		15		0.03926	ENSMUSG00000020131,ENSMUSG00000024112,ENSMUSG00000024503,ENSMUSG00000026173,ENSMUSG00000026797,ENSMUSG00000027849,ENSMUSG00000028020,ENSMUSG00000028456,ENSMUSG00000029134,ENSMUSG00000029428,ENSMUSG00000031840,ENSMUSG00000033949,ENSMUSG00000036091,ENSMUSG00000039202,ENSMUSG00000051177
GO:0042462	eye photoreceptor cell development		18		0.03977	ENSMUSG00000000214,ENSMUSG00000001751,ENSMUSG00000008435,ENSMUSG00000019986,ENSMUSG00000021779,ENSMUSG00000025235,ENSMUSG00000025380,ENSMUSG00000027168,ENSMUSG00000030523,ENSMUSG00000031174,ENSMUSG00000032011,ENSMUSG00000034739,ENSMUSG00000037643,ENSMUSG00000038151,ENSMUSG00000046753,ENSMUSG00000055254,ENSMUSG00000057132,ENSMUSG00000063810
GO:0044092	negative regulation of molecular functio...		589		0.04003	ENSMUSG00000000126,ENSMUSG00000000247,ENSMUSG00000000440,ENSMUSG00000000708,ENSMUSG00000000838,ENSMUSG00000000959,ENSMUSG00000001131,ENSMUSG00000001249,ENSMUSG00000001729,ENSMUSG00000001761,ENSMUSG00000001774,ENSMUSG00000001786,ENSMUSG00000002289,ENSMUSG00000002496,ENSMUSG00000002870,ENSMUSG00000002997,ENSMUSG00000003031,ENSMUSG00000003032,ENSMUSG00000003161,ENSMUSG00000003352,ENSMUSG00000003421,…
GO:0085029	extracellular matrix assembly		17		0.04029	ENSMUSG00000000567,ENSMUSG00000002603,ENSMUSG00000018830,ENSMUSG00000021186,ENSMUSG00000022018,ENSMUSG00000022367,ENSMUSG00000024909,ENSMUSG00000026923,ENSMUSG00000029163,ENSMUSG00000029661,ENSMUSG00000031342,ENSMUSG00000031906,ENSMUSG00000031910,ENSMUSG00000032289,ENSMUSG00000032402,ENSMUSG00000033327,ENSMUSG00000042436
GO:0030299	intestinal cholesterol absorption		4		0.04038	ENSMUSG00000002944,ENSMUSG00000020447,ENSMUSG00000023022,ENSMUSG00000032193
GO:0046068	cGMP metabolic process		7		0.0404	ENSMUSG00000028005,ENSMUSG00000028469,ENSMUSG00000030302,ENSMUSG00000032238,ENSMUSG00000033910,ENSMUSG00000041119,ENSMUSG00000053965
GO:0010608	posttranscriptional regulation of gene e...		313		0.04065	ENSMUSG00000000142,ENSMUSG00000000384,ENSMUSG00000000440,ENSMUSG00000000552,ENSMUSG00000000568,ENSMUSG00000000838,ENSMUSG00000001729,ENSMUSG00000002603,ENSMUSG00000002731,ENSMUSG00000003135,ENSMUSG00000003235,ENSMUSG00000003814,ENSMUSG00000004040,ENSMUSG00000004056,ENSMUSG00000004788,ENSMUSG00000004936,ENSMUSG00000004980,ENSMUSG00000005102,ENSMUSG00000005610,ENSMUSG00000005882,ENSMUSG00000006005,…
GO:0032350	regulation of hormone metabolic process		30		0.04091	ENSMUSG00000001249,ENSMUSG00000003555,ENSMUSG00000005514,ENSMUSG00000015522,ENSMUSG00000015619,ENSMUSG00000020303,ENSMUSG00000022479,ENSMUSG00000024401,ENSMUSG00000024431,ENSMUSG00000024907,ENSMUSG00000024985,ENSMUSG00000026976,ENSMUSG00000027224,ENSMUSG00000027358,ENSMUSG00000027398,ENSMUSG00000028163,ENSMUSG00000029249,ENSMUSG00000029275,ENSMUSG00000030772,ENSMUSG00000032179,ENSMUSG00000034656,…
GO:0002790	peptide secretion		393		0.04093	ENSMUSG00000000440,ENSMUSG00000000441,ENSMUSG00000000631,ENSMUSG00000000706,ENSMUSG00000000903,ENSMUSG00000001750,ENSMUSG00000002059,ENSMUSG00000002108,ENSMUSG00000002250,ENSMUSG00000002279,ENSMUSG00000002489,ENSMUSG00000002603,ENSMUSG00000002699,ENSMUSG00000002897,ENSMUSG00000002944,ENSMUSG00000003037,ENSMUSG00000003161,ENSMUSG00000003476,ENSMUSG00000004044,ENSMUSG00000004110,ENSMUSG00000004347,…
GO:0002082	regulation of oxidative phosphorylation		16		0.04146	ENSMUSG00000005373,ENSMUSG00000007815,ENSMUSG00000019942,ENSMUSG00000021868,ENSMUSG00000022346,ENSMUSG00000024208,ENSMUSG00000025403,ENSMUSG00000025825,ENSMUSG00000028452,ENSMUSG00000028756,ENSMUSG00000030717,ENSMUSG00000033751,ENSMUSG00000039065,ENSMUSG00000041431,ENSMUSG00000043702,ENSMUSG00000046329
GO:0015695	organic cation transport		19		0.04229	ENSMUSG00000002346,ENSMUSG00000007034,ENSMUSG00000019969,ENSMUSG00000020178,ENSMUSG00000020334,ENSMUSG00000020823,ENSMUSG00000021265,ENSMUSG00000021509,ENSMUSG00000022462,ENSMUSG00000023828,ENSMUSG00000023945,ENSMUSG00000024096,ENSMUSG00000024818,ENSMUSG00000028412,ENSMUSG00000028789,ENSMUSG00000032602,ENSMUSG00000034656,ENSMUSG00000038298,ENSMUSG00000048856
GO:0001711	endodermal cell fate commitment		9		0.04237	ENSMUSG00000003437,ENSMUSG00000005609,ENSMUSG00000005836,ENSMUSG00000006932,ENSMUSG00000024868,ENSMUSG00000027304,ENSMUSG00000030544,ENSMUSG00000042487,ENSMUSG00000074637
GO:0060272	embryonic skeletal joint morphogenesis		5		0.04237	ENSMUSG00000006932,ENSMUSG00000008999,ENSMUSG00000010051,ENSMUSG00000021835,ENSMUSG00000022330
GO:0030239	myofibril assembly		43		0.04246	ENSMUSG00000002100,ENSMUSG00000005103,ENSMUSG00000005583,ENSMUSG00000010175,ENSMUSG00000015579,ENSMUSG00000015605,ENSMUSG00000019777,ENSMUSG00000020067,ENSMUSG00000020186,ENSMUSG00000020900,ENSMUSG00000024515,ENSMUSG00000024620,ENSMUSG00000025809,ENSMUSG00000026031,ENSMUSG00000026211,ENSMUSG00000026421,ENSMUSG00000028116,ENSMUSG00000028328,ENSMUSG00000028348,ENSMUSG00000029231,ENSMUSG00000029683,…
GO:0048557	embryonic digestive tract morphogenesis		9		0.04315	ENSMUSG00000000782,ENSMUSG00000020644,ENSMUSG00000021318,ENSMUSG00000021732,ENSMUSG00000021944,ENSMUSG00000022141,ENSMUSG00000024985,ENSMUSG00000029231,ENSMUSG00000030849
GO:0015721	bile acid and bile salt transport		6		0.04316	ENSMUSG00000021135,ENSMUSG00000025194,ENSMUSG00000027048,ENSMUSG00000029321,ENSMUSG00000029556,ENSMUSG00000032204
GO:0051969	regulation of transmission of nerve impu...		10		0.04424	ENSMUSG00000000838,ENSMUSG00000015533,ENSMUSG00000022615,ENSMUSG00000025746,ENSMUSG00000026271,ENSMUSG00000027895,ENSMUSG00000035873,ENSMUSG00000049044,ENSMUSG00000055170,ENSMUSG00000064177
GO:1903579	negative regulation of ATP metabolic pro...		17		0.04504	ENSMUSG00000003541,ENSMUSG00000004040,ENSMUSG00000005373,ENSMUSG00000007815,ENSMUSG00000020108,ENSMUSG00000021868,ENSMUSG00000026313,ENSMUSG00000027282,ENSMUSG00000030717,ENSMUSG00000032633,ENSMUSG00000034748,ENSMUSG00000038028,ENSMUSG00000043702,ENSMUSG00000045658,ENSMUSG00000048120,ENSMUSG00000059552,ENSMUSG00000069805
GO:0048662	negative regulation of smooth muscle cel...		34		0.04508	ENSMUSG00000000440,ENSMUSG00000001349,ENSMUSG00000002250,ENSMUSG00000003031,ENSMUSG00000003032,ENSMUSG00000004558,ENSMUSG00000005413,ENSMUSG00000005583,ENSMUSG00000007655,ENSMUSG00000015405,ENSMUSG00000016529,ENSMUSG00000019768,ENSMUSG00000019850,ENSMUSG00000020427,ENSMUSG00000020542,ENSMUSG00000022206,ENSMUSG00000022878,ENSMUSG00000023067,ENSMUSG00000024096,ENSMUSG00000024397,ENSMUSG00000024949,…
GO:0032354	response to follicle-stimulating hormone		5		0.04522	ENSMUSG00000021944,ENSMUSG00000026923,ENSMUSG00000041324,ENSMUSG00000048915,ENSMUSG00000052504
GO:0072079	nephron tubule formation		9		0.0455	ENSMUSG00000000567,ENSMUSG00000001504,ENSMUSG00000004231,ENSMUSG00000006932,ENSMUSG00000015619,ENSMUSG00000026976,ENSMUSG00000031734,ENSMUSG00000060969,ENSMUSG00000074934
GO:0060119	inner ear receptor cell development		39		0.04559	ENSMUSG00000001105,ENSMUSG00000001751,ENSMUSG00000012819,ENSMUSG00000016637,ENSMUSG00000017009,ENSMUSG00000018395,ENSMUSG00000020319,ENSMUSG00000020733,ENSMUSG00000020745,ENSMUSG00000020963,ENSMUSG00000021013,ENSMUSG00000021188,ENSMUSG00000021733,ENSMUSG00000022528,ENSMUSG00000022568,ENSMUSG00000022982,ENSMUSG00000023959,ENSMUSG00000024749,ENSMUSG00000026556,ENSMUSG00000029249,ENSMUSG00000030302,…
GO:0060457	negative regulation of digestive system ...		9		0.04585	ENSMUSG00000002108,ENSMUSG00000019464,ENSMUSG00000027030,ENSMUSG00000040016,ENSMUSG00000040687,ENSMUSG00000041245,ENSMUSG00000045962,ENSMUSG00000049112,ENSMUSG00000049625
GO:0032222	regulation of synaptic transmission, cho...		6		0.0464	ENSMUSG00000019899,ENSMUSG00000020178,ENSMUSG00000030043,ENSMUSG00000034656,ENSMUSG00000055170,ENSMUSG00000057897
GO:0006910	phagocytosis, recognition		6		0.04669	ENSMUSG00000002944,ENSMUSG00000024593,ENSMUSG00000030605,ENSMUSG00000031028,ENSMUSG00000036103,ENSMUSG00000037936
GO:0002440	production of molecular mediator of immu...		140		0.04696	ENSMUSG00000000903,ENSMUSG00000001150,ENSMUSG00000001444,ENSMUSG00000001750,ENSMUSG00000002052,ENSMUSG00000002147,ENSMUSG00000002221,ENSMUSG00000002603,ENSMUSG00000002778,ENSMUSG00000002944,ENSMUSG00000003882,ENSMUSG00000005370,ENSMUSG00000005413,ENSMUSG00000005465,ENSMUSG00000006386,ENSMUSG00000006611,ENSMUSG00000008496,ENSMUSG00000008734,ENSMUSG00000014074,ENSMUSG00000015316,ENSMUSG00000015619,…
GO:0090344	negative regulation of cell aging		13		0.04713	ENSMUSG00000001517,ENSMUSG00000019699,ENSMUSG00000019773,ENSMUSG00000020235,ENSMUSG00000020572,ENSMUSG00000020700,ENSMUSG00000021611,ENSMUSG00000022672,ENSMUSG00000023307,ENSMUSG00000026842,ENSMUSG00000027641,ENSMUSG00000033307,ENSMUSG00000040274
GO:0048148	behavioral response to cocaine		10		0.04714	ENSMUSG00000007617,ENSMUSG00000013787,ENSMUSG00000025813,ENSMUSG00000025889,ENSMUSG00000028969,ENSMUSG00000029361,ENSMUSG00000034997,ENSMUSG00000039683,ENSMUSG00000057880,ENSMUSG00000061751
GO:0043046	DNA methylation involved in gamete gener...		8		0.04722	ENSMUSG00000015365,ENSMUSG00000021758,ENSMUSG00000022652,ENSMUSG00000025081,ENSMUSG00000033644,ENSMUSG00000041912,ENSMUSG00000060098,ENSMUSG00000070495
GO:0050863	regulation of T cell activation		210		0.04742	ENSMUSG00000000409,ENSMUSG00000000693,ENSMUSG00000000706,ENSMUSG00000000791,ENSMUSG00000001300,ENSMUSG00000001444,ENSMUSG00000002057,ENSMUSG00000002413,ENSMUSG00000002603,ENSMUSG00000002981,ENSMUSG00000003882,ENSMUSG00000003934,ENSMUSG00000004069,ENSMUSG00000004266,ENSMUSG00000005087,ENSMUSG00000005161,ENSMUSG00000005824,ENSMUSG00000006611,ENSMUSG00000006932,ENSMUSG00000007655,ENSMUSG00000007815,…
GO:1902806	regulation of cell cycle G1/S phase tran...		85		0.0478	ENSMUSG00000001729,ENSMUSG00000001786,ENSMUSG00000001833,ENSMUSG00000002068,ENSMUSG00000002297,ENSMUSG00000003032,ENSMUSG00000003437,ENSMUSG00000004264,ENSMUSG00000004266,ENSMUSG00000004446,ENSMUSG00000010051,ENSMUSG00000020122,ENSMUSG00000020167,ENSMUSG00000020184,ENSMUSG00000020185,ENSMUSG00000020644,ENSMUSG00000021408,ENSMUSG00000021611,ENSMUSG00000021732,ENSMUSG00000021750,ENSMUSG00000021810,…
GO:0002088	lens development in camera-type eye		54		0.04868	ENSMUSG00000002603,ENSMUSG00000003031,ENSMUSG00000005949,ENSMUSG00000006445,ENSMUSG00000006932,ENSMUSG00000007613,ENSMUSG00000008730,ENSMUSG00000009073,ENSMUSG00000010175,ENSMUSG00000015619,ENSMUSG00000018160,ENSMUSG00000020160,ENSMUSG00000020170,ENSMUSG00000020235,ENSMUSG00000021359,ENSMUSG00000021835,ENSMUSG00000022656,ENSMUSG00000022770,ENSMUSG00000026565,ENSMUSG00000026728,ENSMUSG00000026782,…
GO:2000341	regulation of chemokine (C-X-C motif) li...		10		0.04881	ENSMUSG00000003032,ENSMUSG00000011008,ENSMUSG00000024401,ENSMUSG00000024610,ENSMUSG00000027750,ENSMUSG00000033307,ENSMUSG00000035042,ENSMUSG00000040249,ENSMUSG00000041607,ENSMUSG00000058444
GO:0021520	spinal cord motor neuron cell fate speci...		5		0.04898	ENSMUSG00000021318,ENSMUSG00000025231,ENSMUSG00000027168,ENSMUSG00000042258,ENSMUSG00000048402
GO:0010035	response to inorganic substance		298		0.04912	ENSMUSG00000000303,ENSMUSG00000000409,ENSMUSG00000000440,ENSMUSG00000000568,ENSMUSG00000000838,ENSMUSG00000001729,ENSMUSG00000001750,ENSMUSG00000001786,ENSMUSG00000002147,ENSMUSG00000002307,ENSMUSG00000002413,ENSMUSG00000002602,ENSMUSG00000002944,ENSMUSG00000003031,ENSMUSG00000003099,ENSMUSG00000003458,ENSMUSG00000003545,ENSMUSG00000003617,ENSMUSG00000003849,ENSMUSG00000004207,ENSMUSG00000004231,…
GO:0019731	antibacterial humoral response		9		0.04939	ENSMUSG00000021880,ENSMUSG00000029522,ENSMUSG00000030713,ENSMUSG00000032496,ENSMUSG00000038357,ENSMUSG00000042632,ENSMUSG00000055994,ENSMUSG00000068854,ENSMUSG00000074155
GO:0006750	glutathione biosynthetic process		9		0.04942	ENSMUSG00000024158,ENSMUSG00000027603,ENSMUSG00000027610,ENSMUSG00000027737,ENSMUSG00000028124,ENSMUSG00000031668,ENSMUSG00000032350,ENSMUSG00000040471,ENSMUSG00000074604
GO:0010629	negative regulation of gene expression		1111		0.0495	ENSMUSG00000000085,ENSMUSG00000000093,ENSMUSG00000000142,ENSMUSG00000000247,ENSMUSG00000000282,ENSMUSG00000000303,ENSMUSG00000000317,ENSMUSG00000000384,ENSMUSG00000000440,ENSMUSG00000000530,ENSMUSG00000000532,ENSMUSG00000000567,ENSMUSG00000000568,ENSMUSG00000000693,ENSMUSG00000000743,ENSMUSG00000000782,ENSMUSG00000000817,ENSMUSG00000000838,ENSMUSG00000000861,ENSMUSG00000001120,ENSMUSG00000001134,…
GO:0035094	response to nicotine		16		0.04958	ENSMUSG00000005413,ENSMUSG00000020383,ENSMUSG00000024401,ENSMUSG00000024927,ENSMUSG00000024959,ENSMUSG00000027107,ENSMUSG00000027577,ENSMUSG00000027950,ENSMUSG00000028163,ENSMUSG00000030043,ENSMUSG00000041189,ENSMUSG00000044288,ENSMUSG00000048583,ENSMUSG00000057329,ENSMUSG00000057880,ENSMUSG00000063358
GO:0071466	cellular response to xenobiotic stimulus		46		0.04983	ENSMUSG00000002603,ENSMUSG00000003559,ENSMUSG00000004032,ENSMUSG00000005718,ENSMUSG00000013787,ENSMUSG00000018796,ENSMUSG00000020108,ENSMUSG00000020919,ENSMUSG00000021313,ENSMUSG00000021835,ENSMUSG00000022105,ENSMUSG00000022358,ENSMUSG00000024431,ENSMUSG00000024789,ENSMUSG00000024847,ENSMUSG00000024987,ENSMUSG00000025934,ENSMUSG00000026100,ENSMUSG00000027342,ENSMUSG00000027490,ENSMUSG00000027513,…
GO:0060548	negative regulation of cell death		643		0.04996	ENSMUSG00000000001,ENSMUSG00000000126,ENSMUSG00000000282,ENSMUSG00000000320,ENSMUSG00000000441,ENSMUSG00000000552,ENSMUSG00000000555,ENSMUSG00000000567,ENSMUSG00000000631,ENSMUSG00000000782,ENSMUSG00000000826,ENSMUSG00000000838,ENSMUSG00000000915,ENSMUSG00000001131,ENSMUSG00000001151,ENSMUSG00000001249,ENSMUSG00000001288,ENSMUSG00000001729,ENSMUSG00000001761,ENSMUSG00000001786,ENSMUSG00000002250,…

## Sheet: mouse-P.berghei ERP004598
Parasite
GO.ID	Term		Observed		KS	GenesForGOterm
GO:0006874	cellular calcium ion homeostasis		1		0.0041	PBANKA_123200
GO:0019288	isopentenyl diphosphate biosynthetic pro...		4		0.0108	PBANKA_133060,PBANKA_030640,PBANKA_050700,PBANKA_020870
GO:0090305	nucleic acid phosphodiester bond hydroly...		2		0.0138	PBANKA_135350,PBANKA_070650
GO:0001514	selenocysteine incorporation		3		0.0153	PBANKA_060380,PBANKA_040780,PBANKA_020350
GO:0006367	transcription initiation from RNA polyme...		15		0.0195	PBANKA_140490,PBANKA_141000,PBANKA_146180,PBANKA_146360,PBANKA_090440,PBANKA_091790,PBANKA_061420,PBANKA_061500,PBANKA_030320,PBANKA_051150,PBANKA_052050,PBANKA_082980,PBANKA_071560,PBANKA_020290,PBANKA_020330
GO:0000187	activation of MAPK activity		3		0.0212	PBANKA_060060,PBANKA_062210,PBANKA_031030
GO:0006413	translational initiation		2		0.0229	PBANKA_142870,PBANKA_080900
GO:0009405	pathogenesis		10		0.0232	PBANKA_140080,PBANKA_091500,PBANKA_091910,PBANKA_092620,PBANKA_131060,PBANKA_060770,PBANKA_081290,PBANKA_083100,PBANKA_070450,PBANKA_071290
GO:0042273	ribosomal large subunit biogenesis		61		0.0253	PBANKA_140760,PBANKA_146450,PBANKA_090300,PBANKA_090310,PBANKA_090640,PBANKA_091800,PBANKA_091880,PBANKA_092340,PBANKA_092350,PBANKA_092440,PBANKA_093700,PBANKA_093920,PBANKA_130210,PBANKA_130510,PBANKA_133010,PBANKA_133860,PBANKA_134760,PBANKA_135190,PBANKA_135370,PBANKA_010650,PBANKA_011120,PBANKA_122060,PBANKA_122630,PBANKA_123030,PBANKA_123180,PBANKA_060840,PBANKA_061380,PBANKA_061710,PBANKA_…
GO:0045324	late endosome to vacuole transport		4		0.0288	PBANKA_041520,PBANKA_070760,PBANKA_071460,PBANKA_021010
GO:0006446	regulation of translational initiation		1		0.0291	PBANKA_142870
GO:0032790	ribosome disassembly		5		0.0312	PBANKA_145000,PBANKA_010120,PBANKA_030570,PBANKA_052180,PBANKA_070540
GO:0055085	transmembrane transport		3		0.0317	PBANKA_123200,PBANKA_101700,PBANKA_113030
GO:0008643	carbohydrate transport		8		0.0484	PBANKA_091560,PBANKA_124460,PBANKA_030250,PBANKA_030520,PBANKA_031330,PBANKA_081700,PBANKA_082040,PBANKA_110790
GO:0044205	'de novo' UMP biosynthetic process		2		0.0491	PBANKA_010210,PBANKA_050740
Host
GO.ID	Term		Observed		KS	GenesForGOterm
GO:0007186	G protein-coupled receptor signaling pat...		152		4.3e-18	ENSMUSG00000000001,ENSMUSG00000000149,ENSMUSG00000000617,ENSMUSG00000001240,ENSMUSG00000001761,ENSMUSG00000003228,ENSMUSG00000003458,ENSMUSG00000004630,ENSMUSG00000006127,ENSMUSG00000006134,ENSMUSG00000011877,ENSMUSG00000015243,ENSMUSG00000018326,ENSMUSG00000019433,ENSMUSG00000019464,ENSMUSG00000020038,ENSMUSG00000020120,ENSMUSG00000020178,ENSMUSG00000020297,ENSMUSG00000020599,ENSMUSG00000020611,…
GO:0007156	homophilic cell adhesion via plasma memb...		18		1.4e-09	ENSMUSG00000000303,ENSMUSG00000001946,ENSMUSG00000012819,ENSMUSG00000020717,ENSMUSG00000023175,ENSMUSG00000023473,ENSMUSG00000029484,ENSMUSG00000030110,ENSMUSG00000031962,ENSMUSG00000032336,ENSMUSG00000033295,ENSMUSG00000036057,ENSMUSG00000036862,ENSMUSG00000040511,ENSMUSG00000048218,ENSMUSG00000058056,ENSMUSG00000059674,ENSMUSG00000068740
GO:0042391	regulation of membrane potential		115		3.7e-07	ENSMUSG00000000320,ENSMUSG00000000838,ENSMUSG00000001027,ENSMUSG00000002771,ENSMUSG00000003200,ENSMUSG00000003378,ENSMUSG00000003575,ENSMUSG00000003873,ENSMUSG00000004056,ENSMUSG00000004446,ENSMUSG00000005583,ENSMUSG00000007041,ENSMUSG00000007207,ENSMUSG00000007659,ENSMUSG00000014609,ENSMUSG00000018965,ENSMUSG00000019505,ENSMUSG00000019853,ENSMUSG00000019929,ENSMUSG00000020178,ENSMUSG00000020372,…
GO:0071241	cellular response to inorganic substance		64		6.5e-07	ENSMUSG00000000303,ENSMUSG00000000568,ENSMUSG00000000838,ENSMUSG00000002307,ENSMUSG00000002413,ENSMUSG00000003458,ENSMUSG00000004567,ENSMUSG00000005583,ENSMUSG00000009292,ENSMUSG00000013275,ENSMUSG00000015839,ENSMUSG00000015950,ENSMUSG00000017737,ENSMUSG00000017776,ENSMUSG00000020366,ENSMUSG00000020886,ENSMUSG00000021190,ENSMUSG00000021340,ENSMUSG00000021868,ENSMUSG00000021936,ENSMUSG00000022556,…
GO:1904322	cellular response to forskolin		3		1.3e-06	ENSMUSG00000020654,ENSMUSG00000021546,ENSMUSG00000022994
GO:0035195	gene silencing by miRNA		35		2.8e-06	ENSMUSG00000000838,ENSMUSG00000002603,ENSMUSG00000004040,ENSMUSG00000004980,ENSMUSG00000020719,ENSMUSG00000022178,ENSMUSG00000022191,ENSMUSG00000023051,ENSMUSG00000026248,ENSMUSG00000027680,ENSMUSG00000027951,ENSMUSG00000028161,ENSMUSG00000028163,ENSMUSG00000028580,ENSMUSG00000028842,ENSMUSG00000028882,ENSMUSG00000031167,ENSMUSG00000031393,ENSMUSG00000034610,ENSMUSG00000036550,ENSMUSG00000037364,…
GO:0007268	chemical synaptic transmission		192		6.2e-06	ENSMUSG00000000303,ENSMUSG00000000617,ENSMUSG00000000838,ENSMUSG00000000881,ENSMUSG00000001018,ENSMUSG00000002413,ENSMUSG00000002771,ENSMUSG00000002997,ENSMUSG00000003200,ENSMUSG00000003378,ENSMUSG00000003458,ENSMUSG00000003575,ENSMUSG00000003872,ENSMUSG00000004040,ENSMUSG00000004771,ENSMUSG00000004931,ENSMUSG00000005102,ENSMUSG00000005360,ENSMUSG00000005583,ENSMUSG00000006024,ENSMUSG00000006476,…
GO:1990830	cellular response to leukemia inhibitory...		54		8.1e-06	ENSMUSG00000000275,ENSMUSG00000000628,ENSMUSG00000001707,ENSMUSG00000006599,ENSMUSG00000010342,ENSMUSG00000014226,ENSMUSG00000016319,ENSMUSG00000019947,ENSMUSG00000019982,ENSMUSG00000020063,ENSMUSG00000020363,ENSMUSG00000020396,ENSMUSG00000020534,ENSMUSG00000020634,ENSMUSG00000020923,ENSMUSG00000021240,ENSMUSG00000021767,ENSMUSG00000022114,ENSMUSG00000022474,ENSMUSG00000022797,ENSMUSG00000023861,…
GO:0071230	cellular response to amino acid stimulus		24		9.2e-06	ENSMUSG00000000303,ENSMUSG00000001506,ENSMUSG00000006476,ENSMUSG00000007659,ENSMUSG00000020300,ENSMUSG00000022556,ENSMUSG00000023977,ENSMUSG00000024401,ENSMUSG00000024493,ENSMUSG00000025583,ENSMUSG00000026043,ENSMUSG00000027272,ENSMUSG00000028646,ENSMUSG00000028893,ENSMUSG00000028991,ENSMUSG00000030662,ENSMUSG00000030842,ENSMUSG00000032009,ENSMUSG00000036206,ENSMUSG00000038037,ENSMUSG00000038332,…
GO:0055085	transmembrane transport		385		3e-05	ENSMUSG00000000409,ENSMUSG00000000628,ENSMUSG00000000817,ENSMUSG00000000838,ENSMUSG00000001027,ENSMUSG00000001436,ENSMUSG00000001827,ENSMUSG00000001918,ENSMUSG00000002105,ENSMUSG00000002413,ENSMUSG00000002496,ENSMUSG00000002603,ENSMUSG00000002763,ENSMUSG00000002771,ENSMUSG00000002949,ENSMUSG00000002984,ENSMUSG00000003161,ENSMUSG00000003528,ENSMUSG00000003873,ENSMUSG00000004056,ENSMUSG00000004264,…
GO:0070482	response to oxygen levels		89		3.1e-05	ENSMUSG00000000441,ENSMUSG00000001441,ENSMUSG00000002250,ENSMUSG00000002280,ENSMUSG00000002496,ENSMUSG00000003955,ENSMUSG00000004070,ENSMUSG00000005312,ENSMUSG00000006494,ENSMUSG00000006676,ENSMUSG00000013160,ENSMUSG00000015452,ENSMUSG00000015839,ENSMUSG00000019087,ENSMUSG00000020048,ENSMUSG00000020063,ENSMUSG00000020230,ENSMUSG00000020300,ENSMUSG00000020458,ENSMUSG00000020716,ENSMUSG00000021109,…
GO:0010951	negative regulation of endopeptidase act...		46		4.3e-05	ENSMUSG00000001131,ENSMUSG00000004056,ENSMUSG00000005087,ENSMUSG00000005514,ENSMUSG00000017466,ENSMUSG00000017737,ENSMUSG00000019823,ENSMUSG00000020044,ENSMUSG00000020178,ENSMUSG00000020184,ENSMUSG00000020692,ENSMUSG00000021585,ENSMUSG00000023034,ENSMUSG00000023951,ENSMUSG00000024381,ENSMUSG00000024858,ENSMUSG00000025746,ENSMUSG00000025889,ENSMUSG00000026031,ENSMUSG00000026249,ENSMUSG00000026715,…
GO:0007043	cell-cell junction assembly		25		5.6e-05	ENSMUSG00000000303,ENSMUSG00000000325,ENSMUSG00000001240,ENSMUSG00000004591,ENSMUSG00000006445,ENSMUSG00000007815,ENSMUSG00000014158,ENSMUSG00000015605,ENSMUSG00000015957,ENSMUSG00000020776,ENSMUSG00000021112,ENSMUSG00000021636,ENSMUSG00000022512,ENSMUSG00000024401,ENSMUSG00000024589,ENSMUSG00000026782,ENSMUSG00000026991,ENSMUSG00000027378,ENSMUSG00000030342,ENSMUSG00000031962,ENSMUSG00000032633,…
GO:0009617	response to bacterium		180		7.6e-05	ENSMUSG00000000127,ENSMUSG00000002059,ENSMUSG00000002250,ENSMUSG00000002603,ENSMUSG00000003437,ENSMUSG00000005161,ENSMUSG00000005583,ENSMUSG00000005609,ENSMUSG00000006445,ENSMUSG00000006519,ENSMUSG00000006724,ENSMUSG00000006728,ENSMUSG00000007815,ENSMUSG00000008540,ENSMUSG00000009281,ENSMUSG00000009681,ENSMUSG00000015243,ENSMUSG00000015950,ENSMUSG00000016496,ENSMUSG00000016528,ENSMUSG00000017830,…
GO:0007155	cell adhesion		385		0.0001	ENSMUSG00000000127,ENSMUSG00000000134,ENSMUSG00000000244,ENSMUSG00000000303,ENSMUSG00000000320,ENSMUSG00000000325,ENSMUSG00000000392,ENSMUSG00000000409,ENSMUSG00000000555,ENSMUSG00000000693,ENSMUSG00000000738,ENSMUSG00000000881,ENSMUSG00000001506,ENSMUSG00000001930,ENSMUSG00000001946,ENSMUSG00000002100,ENSMUSG00000002250,ENSMUSG00000002413,ENSMUSG00000002496,ENSMUSG00000002603,ENSMUSG00000002799,…
GO:1902476	chloride transmembrane transport		4		0.00011	ENSMUSG00000005360,ENSMUSG00000017765,ENSMUSG00000029862,ENSMUSG00000031766
GO:0007569	cell aging		48		0.00012	ENSMUSG00000000093,ENSMUSG00000000282,ENSMUSG00000001707,ENSMUSG00000003549,ENSMUSG00000003814,ENSMUSG00000005846,ENSMUSG00000015605,ENSMUSG00000019699,ENSMUSG00000019773,ENSMUSG00000019782,ENSMUSG00000020032,ENSMUSG00000020063,ENSMUSG00000020464,ENSMUSG00000020572,ENSMUSG00000020608,ENSMUSG00000020700,ENSMUSG00000020898,ENSMUSG00000021125,ENSMUSG00000021611,ENSMUSG00000021701,ENSMUSG00000021796,…
GO:0042737	drug catabolic process		21		0.00013	ENSMUSG00000005161,ENSMUSG00000005514,ENSMUSG00000015806,ENSMUSG00000020636,ENSMUSG00000021033,ENSMUSG00000022304,ENSMUSG00000024953,ENSMUSG00000024997,ENSMUSG00000025027,ENSMUSG00000025289,ENSMUSG00000025889,ENSMUSG00000027187,ENSMUSG00000027333,ENSMUSG00000028138,ENSMUSG00000028691,ENSMUSG00000031387,ENSMUSG00000032047,ENSMUSG00000032359,ENSMUSG00000032607,ENSMUSG00000055609,ENSMUSG00000074340
GO:0007200	phospholipase C-activating G protein-cou...		15		0.00015	ENSMUSG00000020733,ENSMUSG00000021675,ENSMUSG00000021886,ENSMUSG00000026180,ENSMUSG00000027584,ENSMUSG00000027765,ENSMUSG00000029064,ENSMUSG00000031616,ENSMUSG00000036353,ENSMUSG00000037820,ENSMUSG00000048376,ENSMUSG00000049130,ENSMUSG00000050350,ENSMUSG00000072875,ENSMUSG00000074361
GO:0006508	proteolysis		637		0.00017	ENSMUSG00000000149,ENSMUSG00000000275,ENSMUSG00000000278,ENSMUSG00000000303,ENSMUSG00000000320,ENSMUSG00000000385,ENSMUSG00000000392,ENSMUSG00000000409,ENSMUSG00000000738,ENSMUSG00000000817,ENSMUSG00000000838,ENSMUSG00000000901,ENSMUSG00000000915,ENSMUSG00000001054,ENSMUSG00000001098,ENSMUSG00000001127,ENSMUSG00000001131,ENSMUSG00000001229,ENSMUSG00000001366,ENSMUSG00000001441,ENSMUSG00000001786,…
GO:0044331	cell-cell adhesion mediated by cadherin		10		0.00018	ENSMUSG00000000127,ENSMUSG00000000303,ENSMUSG00000022018,ENSMUSG00000027612,ENSMUSG00000028909,ENSMUSG00000029003,ENSMUSG00000031962,ENSMUSG00000045394,ENSMUSG00000045659,ENSMUSG00000059674
GO:0007166	cell surface receptor signaling pathway		812		0.00019	ENSMUSG00000000093,ENSMUSG00000000127,ENSMUSG00000000142,ENSMUSG00000000244,ENSMUSG00000000303,ENSMUSG00000000409,ENSMUSG00000000441,ENSMUSG00000000555,ENSMUSG00000000617,ENSMUSG00000000627,ENSMUSG00000000693,ENSMUSG00000000782,ENSMUSG00000000817,ENSMUSG00000000838,ENSMUSG00000000915,ENSMUSG00000001036,ENSMUSG00000001098,ENSMUSG00000001105,ENSMUSG00000001131,ENSMUSG00000001227,ENSMUSG00000001289,…
GO:0010629	negative regulation of gene expression		710		0.0002	ENSMUSG00000000085,ENSMUSG00000000093,ENSMUSG00000000142,ENSMUSG00000000282,ENSMUSG00000000303,ENSMUSG00000000384,ENSMUSG00000000568,ENSMUSG00000000693,ENSMUSG00000000743,ENSMUSG00000000782,ENSMUSG00000000817,ENSMUSG00000000838,ENSMUSG00000001120,ENSMUSG00000001134,ENSMUSG00000001156,ENSMUSG00000001289,ENSMUSG00000001415,ENSMUSG00000001424,ENSMUSG00000001472,ENSMUSG00000001761,ENSMUSG00000001910,…
GO:0030154	cell differentiation		1320		0.00024	ENSMUSG00000000093,ENSMUSG00000000127,ENSMUSG00000000134,ENSMUSG00000000142,ENSMUSG00000000149,ENSMUSG00000000303,ENSMUSG00000000378,ENSMUSG00000000409,ENSMUSG00000000441,ENSMUSG00000000555,ENSMUSG00000000627,ENSMUSG00000000693,ENSMUSG00000000782,ENSMUSG00000000811,ENSMUSG00000000817,ENSMUSG00000000838,ENSMUSG00000000901,ENSMUSG00000001018,ENSMUSG00000001105,ENSMUSG00000001151,ENSMUSG00000001227,…
GO:0043031	negative regulation of macrophage activa...		1		0.00042	ENSMUSG00000022661
GO:0019439	aromatic compound catabolic process		201		0.00051	ENSMUSG00000000142,ENSMUSG00000000384,ENSMUSG00000000568,ENSMUSG00000000628,ENSMUSG00000000838,ENSMUSG00000001415,ENSMUSG00000001424,ENSMUSG00000002210,ENSMUSG00000002326,ENSMUSG00000003541,ENSMUSG00000003873,ENSMUSG00000004040,ENSMUSG00000004070,ENSMUSG00000005682,ENSMUSG00000005980,ENSMUSG00000006019,ENSMUSG00000006498,ENSMUSG00000006574,ENSMUSG00000006782,ENSMUSG00000007050,ENSMUSG00000007670,…
GO:0035725	sodium ion transmembrane transport		23		0.00053	ENSMUSG00000001027,ENSMUSG00000014077,ENSMUSG00000015202,ENSMUSG00000018965,ENSMUSG00000020733,ENSMUSG00000021591,ENSMUSG00000021870,ENSMUSG00000024589,ENSMUSG00000026065,ENSMUSG00000026576,ENSMUSG00000026880,ENSMUSG00000028854,ENSMUSG00000030340,ENSMUSG00000031766,ENSMUSG00000032333,ENSMUSG00000032412,ENSMUSG00000033335,ENSMUSG00000035112,ENSMUSG00000041245,ENSMUSG00000041936,ENSMUSG00000048076,…
GO:1990573	potassium ion import across plasma membr...		7		0.00059	ENSMUSG00000017765,ENSMUSG00000026576,ENSMUSG00000031766,ENSMUSG00000032034,ENSMUSG00000032412,ENSMUSG00000041695,ENSMUSG00000058743
GO:0016477	cell migration		483		0.00099	ENSMUSG00000000127,ENSMUSG00000000149,ENSMUSG00000000303,ENSMUSG00000000320,ENSMUSG00000000392,ENSMUSG00000000555,ENSMUSG00000000627,ENSMUSG00000001131,ENSMUSG00000001151,ENSMUSG00000001227,ENSMUSG00000001280,ENSMUSG00000001313,ENSMUSG00000001506,ENSMUSG00000001761,ENSMUSG00000001827,ENSMUSG00000002221,ENSMUSG00000002250,ENSMUSG00000002413,ENSMUSG00000002496,ENSMUSG00000002603,ENSMUSG00000002897,…
GO:0042759	long-chain fatty acid biosynthetic proce...		2		0.00131	ENSMUSG00000000320,ENSMUSG00000031425
GO:0010466	negative regulation of peptidase activit...		53		0.00139	ENSMUSG00000001131,ENSMUSG00000004056,ENSMUSG00000005054,ENSMUSG00000005087,ENSMUSG00000005514,ENSMUSG00000017466,ENSMUSG00000017737,ENSMUSG00000019823,ENSMUSG00000020044,ENSMUSG00000020178,ENSMUSG00000020184,ENSMUSG00000020692,ENSMUSG00000021585,ENSMUSG00000021922,ENSMUSG00000023034,ENSMUSG00000023951,ENSMUSG00000024381,ENSMUSG00000024858,ENSMUSG00000025746,ENSMUSG00000025889,ENSMUSG00000026031,…
GO:0010862	positive regulation of pathway-restricte...		8		0.00139	ENSMUSG00000002603,ENSMUSG00000021796,ENSMUSG00000024515,ENSMUSG00000028249,ENSMUSG00000030046,ENSMUSG00000032968,ENSMUSG00000041324,ENSMUSG00000052155
GO:0034765	regulation of ion transmembrane transpor...		137		0.0014	ENSMUSG00000000838,ENSMUSG00000001027,ENSMUSG00000002603,ENSMUSG00000003161,ENSMUSG00000003873,ENSMUSG00000004056,ENSMUSG00000004264,ENSMUSG00000005312,ENSMUSG00000005583,ENSMUSG00000006519,ENSMUSG00000007041,ENSMUSG00000007122,ENSMUSG00000009246,ENSMUSG00000009731,ENSMUSG00000010609,ENSMUSG00000014077,ENSMUSG00000015202,ENSMUSG00000015452,ENSMUSG00000016933,ENSMUSG00000017400,ENSMUSG00000017737,…
GO:0043950	positive regulation of cAMP-mediated sig...		3		0.00144	ENSMUSG00000027523,ENSMUSG00000032344,ENSMUSG00000039942
GO:1901361	organic cyclic compound catabolic proces...		208		0.00147	ENSMUSG00000000142,ENSMUSG00000000384,ENSMUSG00000000568,ENSMUSG00000000628,ENSMUSG00000000838,ENSMUSG00000001415,ENSMUSG00000001424,ENSMUSG00000002210,ENSMUSG00000002326,ENSMUSG00000003541,ENSMUSG00000003873,ENSMUSG00000004040,ENSMUSG00000004070,ENSMUSG00000005682,ENSMUSG00000005980,ENSMUSG00000006019,ENSMUSG00000006498,ENSMUSG00000006574,ENSMUSG00000006724,ENSMUSG00000006782,ENSMUSG00000007050,…
GO:0016081	synaptic vesicle docking		2		0.00155	ENSMUSG00000030805,ENSMUSG00000032714
GO:0015850	organic hydroxy compound transport		58		0.00164	ENSMUSG00000005339,ENSMUSG00000005681,ENSMUSG00000007207,ENSMUSG00000009907,ENSMUSG00000015243,ENSMUSG00000018800,ENSMUSG00000020063,ENSMUSG00000020178,ENSMUSG00000020447,ENSMUSG00000020458,ENSMUSG00000020787,ENSMUSG00000020838,ENSMUSG00000021025,ENSMUSG00000021457,ENSMUSG00000022346,ENSMUSG00000022463,ENSMUSG00000023045,ENSMUSG00000023170,ENSMUSG00000023828,ENSMUSG00000024391,ENSMUSG00000024462,…
GO:0071805	potassium ion transmembrane transport		45		0.00174	ENSMUSG00000005360,ENSMUSG00000009731,ENSMUSG00000013495,ENSMUSG00000015452,ENSMUSG00000017765,ENSMUSG00000020849,ENSMUSG00000022469,ENSMUSG00000023092,ENSMUSG00000023992,ENSMUSG00000024381,ENSMUSG00000024589,ENSMUSG00000024936,ENSMUSG00000025221,ENSMUSG00000025351,ENSMUSG00000026065,ENSMUSG00000026576,ENSMUSG00000027827,ENSMUSG00000028033,ENSMUSG00000028854,ENSMUSG00000029088,ENSMUSG00000031766,…
GO:0045165	cell fate commitment		77		0.00177	ENSMUSG00000000093,ENSMUSG00000000693,ENSMUSG00000001761,ENSMUSG00000002147,ENSMUSG00000002413,ENSMUSG00000002603,ENSMUSG00000002799,ENSMUSG00000003437,ENSMUSG00000004040,ENSMUSG00000004707,ENSMUSG00000005045,ENSMUSG00000005583,ENSMUSG00000005609,ENSMUSG00000006311,ENSMUSG00000006699,ENSMUSG00000007815,ENSMUSG00000010609,ENSMUSG00000013787,ENSMUSG00000013936,ENSMUSG00000015053,ENSMUSG00000015619,…
GO:0006955	immune response		457		0.00179	ENSMUSG00000000127,ENSMUSG00000000134,ENSMUSG00000000275,ENSMUSG00000000409,ENSMUSG00000000693,ENSMUSG00000000776,ENSMUSG00000000817,ENSMUSG00000000903,ENSMUSG00000001366,ENSMUSG00000001518,ENSMUSG00000002015,ENSMUSG00000002052,ENSMUSG00000002147,ENSMUSG00000002221,ENSMUSG00000002413,ENSMUSG00000002603,ENSMUSG00000002778,ENSMUSG00000002983,ENSMUSG00000003068,ENSMUSG00000003235,ENSMUSG00000003379,…
GO:0060070	canonical Wnt signaling pathway		99		0.00252	ENSMUSG00000000142,ENSMUSG00000000303,ENSMUSG00000000782,ENSMUSG00000001105,ENSMUSG00000001289,ENSMUSG00000001506,ENSMUSG00000001827,ENSMUSG00000001964,ENSMUSG00000003068,ENSMUSG00000003345,ENSMUSG00000008305,ENSMUSG00000011658,ENSMUSG00000015619,ENSMUSG00000015957,ENSMUSG00000017831,ENSMUSG00000018209,ENSMUSG00000018559,ENSMUSG00000018583,ENSMUSG00000019777,ENSMUSG00000020390,ENSMUSG00000020393,…
GO:0030855	epithelial cell differentiation		177		0.00265	ENSMUSG00000000303,ENSMUSG00000000378,ENSMUSG00000001761,ENSMUSG00000002603,ENSMUSG00000002799,ENSMUSG00000003154,ENSMUSG00000003271,ENSMUSG00000004043,ENSMUSG00000005583,ENSMUSG00000006311,ENSMUSG00000006313,ENSMUSG00000006445,ENSMUSG00000006724,ENSMUSG00000007815,ENSMUSG00000007872,ENSMUSG00000008601,ENSMUSG00000012819,ENSMUSG00000014402,ENSMUSG00000014859,ENSMUSG00000015619,ENSMUSG00000015937,…
GO:0007154	cell communication		1748		0.00278	ENSMUSG00000000001,ENSMUSG00000000093,ENSMUSG00000000127,ENSMUSG00000000142,ENSMUSG00000000149,ENSMUSG00000000244,ENSMUSG00000000275,ENSMUSG00000000282,ENSMUSG00000000303,ENSMUSG00000000409,ENSMUSG00000000441,ENSMUSG00000000531,ENSMUSG00000000555,ENSMUSG00000000617,ENSMUSG00000000627,ENSMUSG00000000693,ENSMUSG00000000782,ENSMUSG00000000817,ENSMUSG00000000838,ENSMUSG00000000881,ENSMUSG00000000915,…
GO:0007162	negative regulation of cell adhesion		94		0.00282	ENSMUSG00000000303,ENSMUSG00000000320,ENSMUSG00000000693,ENSMUSG00000001506,ENSMUSG00000002603,ENSMUSG00000004530,ENSMUSG00000005087,ENSMUSG00000005161,ENSMUSG00000006369,ENSMUSG00000007815,ENSMUSG00000013418,ENSMUSG00000014158,ENSMUSG00000015452,ENSMUSG00000016496,ENSMUSG00000017009,ENSMUSG00000018899,ENSMUSG00000019850,ENSMUSG00000020178,ENSMUSG00000020659,ENSMUSG00000020716,ENSMUSG00000021125,…
GO:0048863	stem cell differentiation		79		0.00292	ENSMUSG00000000093,ENSMUSG00000000627,ENSMUSG00000001227,ENSMUSG00000001761,ENSMUSG00000001785,ENSMUSG00000001827,ENSMUSG00000003119,ENSMUSG00000004040,ENSMUSG00000004530,ENSMUSG00000005583,ENSMUSG00000013465,ENSMUSG00000015605,ENSMUSG00000015647,ENSMUSG00000015839,ENSMUSG00000017428,ENSMUSG00000021109,ENSMUSG00000021258,ENSMUSG00000021796,ENSMUSG00000022394,ENSMUSG00000022812,ENSMUSG00000024079,…
GO:0086012	membrane depolarization during cardiac m...		1		0.00293	ENSMUSG00000021870
GO:0045745	positive regulation of G protein-coupled...		5		0.00306	ENSMUSG00000023110,ENSMUSG00000032561,ENSMUSG00000036273,ENSMUSG00000050148,ENSMUSG00000072875
GO:1901264	carbohydrate derivative transport		21		0.00341	ENSMUSG00000005681,ENSMUSG00000006519,ENSMUSG00000020444,ENSMUSG00000020873,ENSMUSG00000024036,ENSMUSG00000025726,ENSMUSG00000028521,ENSMUSG00000028655,ENSMUSG00000030314,ENSMUSG00000031156,ENSMUSG00000031633,ENSMUSG00000032114,ENSMUSG00000033272,ENSMUSG00000034793,ENSMUSG00000037089,ENSMUSG00000038160,ENSMUSG00000038745,ENSMUSG00000039942,ENSMUSG00000042429,ENSMUSG00000045038,ENSMUSG00000050732
GO:0042430	indole-containing compound metabolic pro...		5		0.00356	ENSMUSG00000020182,ENSMUSG00000022489,ENSMUSG00000033735,ENSMUSG00000037580,ENSMUSG00000062202
GO:0007204	positive regulation of cytosolic calcium...		91		0.00367	ENSMUSG00000000409,ENSMUSG00000000817,ENSMUSG00000002015,ENSMUSG00000002603,ENSMUSG00000002771,ENSMUSG00000003161,ENSMUSG00000003873,ENSMUSG00000004567,ENSMUSG00000005299,ENSMUSG00000006235,ENSMUSG00000006519,ENSMUSG00000007122,ENSMUSG00000009292,ENSMUSG00000014158,ENSMUSG00000015053,ENSMUSG00000016933,ENSMUSG00000019054,ENSMUSG00000019464,ENSMUSG00000020383,ENSMUSG00000020611,ENSMUSG00000020734,…
GO:0007165	signal transduction		1594		0.00367	ENSMUSG00000000001,ENSMUSG00000000093,ENSMUSG00000000127,ENSMUSG00000000142,ENSMUSG00000000149,ENSMUSG00000000244,ENSMUSG00000000275,ENSMUSG00000000282,ENSMUSG00000000303,ENSMUSG00000000409,ENSMUSG00000000441,ENSMUSG00000000531,ENSMUSG00000000555,ENSMUSG00000000617,ENSMUSG00000000627,ENSMUSG00000000693,ENSMUSG00000000782,ENSMUSG00000000817,ENSMUSG00000000838,ENSMUSG00000000915,ENSMUSG00000001036,…
GO:0018105	peptidyl-serine phosphorylation		127		0.00414	ENSMUSG00000000441,ENSMUSG00000001127,ENSMUSG00000001630,ENSMUSG00000001785,ENSMUSG00000002413,ENSMUSG00000002603,ENSMUSG00000003345,ENSMUSG00000003873,ENSMUSG00000004056,ENSMUSG00000004371,ENSMUSG00000004591,ENSMUSG00000004864,ENSMUSG00000005087,ENSMUSG00000006127,ENSMUSG00000006494,ENSMUSG00000007411,ENSMUSG00000015202,ENSMUSG00000016528,ENSMUSG00000017376,ENSMUSG00000018209,ENSMUSG00000019699,…
GO:0016339	calcium-dependent cell-cell adhesion via...		7		0.00423	ENSMUSG00000000303,ENSMUSG00000000325,ENSMUSG00000012819,ENSMUSG00000022178,ENSMUSG00000026581,ENSMUSG00000031962,ENSMUSG00000059674
GO:0006814	sodium ion transport		50		0.00437	ENSMUSG00000001027,ENSMUSG00000002603,ENSMUSG00000004056,ENSMUSG00000009292,ENSMUSG00000014077,ENSMUSG00000014164,ENSMUSG00000015202,ENSMUSG00000018965,ENSMUSG00000019699,ENSMUSG00000019970,ENSMUSG00000020733,ENSMUSG00000020893,ENSMUSG00000021591,ENSMUSG00000021870,ENSMUSG00000022462,ENSMUSG00000023169,ENSMUSG00000024354,ENSMUSG00000024589,ENSMUSG00000025268,ENSMUSG00000026065,ENSMUSG00000026249,…
GO:0007193	adenylate cyclase-inhibiting G protein-c...		14		0.00444	ENSMUSG00000000001,ENSMUSG00000000617,ENSMUSG00000023110,ENSMUSG00000024462,ENSMUSG00000025485,ENSMUSG00000026360,ENSMUSG00000027584,ENSMUSG00000027765,ENSMUSG00000031616,ENSMUSG00000032562,ENSMUSG00000036353,ENSMUSG00000042429,ENSMUSG00000044034,ENSMUSG00000046159
GO:0046676	negative regulation of insulin secretion		11		0.00445	ENSMUSG00000020538,ENSMUSG00000021670,ENSMUSG00000022338,ENSMUSG00000025583,ENSMUSG00000026074,ENSMUSG00000027984,ENSMUSG00000028161,ENSMUSG00000029249,ENSMUSG00000029524,ENSMUSG00000031255,ENSMUSG00000051256
GO:0061098	positive regulation of protein tyrosine ...		13		0.00452	ENSMUSG00000000881,ENSMUSG00000002058,ENSMUSG00000015950,ENSMUSG00000020167,ENSMUSG00000020886,ENSMUSG00000028017,ENSMUSG00000028086,ENSMUSG00000031451,ENSMUSG00000035020,ENSMUSG00000041936,ENSMUSG00000042429,ENSMUSG00000074570,ENSMUSG00000079037
GO:0007157	heterophilic cell-cell adhesion via plas...		9		0.00459	ENSMUSG00000000555,ENSMUSG00000019818,ENSMUSG00000026582,ENSMUSG00000032135,ENSMUSG00000032593,ENSMUSG00000035403,ENSMUSG00000036862,ENSMUSG00000040511,ENSMUSG00000048218
GO:0045907	positive regulation of vasoconstriction		11		0.0046	ENSMUSG00000007815,ENSMUSG00000024858,ENSMUSG00000025701,ENSMUSG00000029925,ENSMUSG00000032487,ENSMUSG00000034987,ENSMUSG00000037405,ENSMUSG00000046159,ENSMUSG00000047250,ENSMUSG00000048376,ENSMUSG00000056529
GO:0051145	smooth muscle cell differentiation		21		0.00461	ENSMUSG00000001240,ENSMUSG00000002603,ENSMUSG00000005583,ENSMUSG00000015605,ENSMUSG00000015804,ENSMUSG00000020063,ENSMUSG00000023951,ENSMUSG00000024921,ENSMUSG00000024975,ENSMUSG00000026556,ENSMUSG00000026923,ENSMUSG00000028949,ENSMUSG00000029156,ENSMUSG00000030069,ENSMUSG00000030790,ENSMUSG00000031393,ENSMUSG00000031849,ENSMUSG00000032187,ENSMUSG00000032405,ENSMUSG00000040289,ENSMUSG00000042903
GO:0032252	secretory granule localization		5		0.00462	ENSMUSG00000014602,ENSMUSG00000020821,ENSMUSG00000031393,ENSMUSG00000036613,ENSMUSG00000063077
GO:0045072	regulation of interferon-gamma biosynthe...		1		0.00466	ENSMUSG00000044701
GO:0098609	cell-cell adhesion		224		0.00483	ENSMUSG00000000127,ENSMUSG00000000244,ENSMUSG00000000303,ENSMUSG00000000320,ENSMUSG00000000325,ENSMUSG00000000409,ENSMUSG00000000555,ENSMUSG00000000693,ENSMUSG00000000881,ENSMUSG00000001946,ENSMUSG00000002603,ENSMUSG00000003882,ENSMUSG00000004043,ENSMUSG00000005087,ENSMUSG00000005161,ENSMUSG00000005824,ENSMUSG00000006574,ENSMUSG00000006699,ENSMUSG00000007815,ENSMUSG00000008090,ENSMUSG00000012819,…
GO:0001937	negative regulation of endothelial cell ...		11		0.00518	ENSMUSG00000002496,ENSMUSG00000005583,ENSMUSG00000015452,ENSMUSG00000020716,ENSMUSG00000022018,ENSMUSG00000024401,ENSMUSG00000026104,ENSMUSG00000027314,ENSMUSG00000027835,ENSMUSG00000028029,ENSMUSG00000054428
GO:0033275	actin-myosin filament sliding		3		0.00535	ENSMUSG00000004677,ENSMUSG00000032366,ENSMUSG00000039824
GO:0007188	adenylate cyclase-modulating G protein-c...		43		0.00551	ENSMUSG00000000001,ENSMUSG00000000149,ENSMUSG00000000617,ENSMUSG00000001240,ENSMUSG00000003228,ENSMUSG00000015243,ENSMUSG00000019464,ENSMUSG00000020178,ENSMUSG00000020611,ENSMUSG00000020654,ENSMUSG00000020733,ENSMUSG00000021886,ENSMUSG00000022994,ENSMUSG00000023110,ENSMUSG00000024462,ENSMUSG00000024784,ENSMUSG00000024858,ENSMUSG00000025485,ENSMUSG00000026360,ENSMUSG00000027523,ENSMUSG00000027584,…
GO:0009593	detection of chemical stimulus		11		0.00554	ENSMUSG00000023992,ENSMUSG00000026417,ENSMUSG00000027995,ENSMUSG00000033355,ENSMUSG00000033383,ENSMUSG00000035279,ENSMUSG00000038276,ENSMUSG00000048827,ENSMUSG00000051498,ENSMUSG00000055994,ENSMUSG00000056203
GO:0043408	regulation of MAPK cascade		241		0.00595	ENSMUSG00000000441,ENSMUSG00000002413,ENSMUSG00000002496,ENSMUSG00000002603,ENSMUSG00000003119,ENSMUSG00000004264,ENSMUSG00000004371,ENSMUSG00000004558,ENSMUSG00000005087,ENSMUSG00000005161,ENSMUSG00000005339,ENSMUSG00000005800,ENSMUSG00000006127,ENSMUSG00000006134,ENSMUSG00000006235,ENSMUSG00000006369,ENSMUSG00000006445,ENSMUSG00000006699,ENSMUSG00000008140,ENSMUSG00000014158,ENSMUSG00000014402,…
GO:0034446	substrate adhesion-dependent cell spread...		30		0.00642	ENSMUSG00000000127,ENSMUSG00000002413,ENSMUSG00000003814,ENSMUSG00000004530,ENSMUSG00000006134,ENSMUSG00000006304,ENSMUSG00000006369,ENSMUSG00000015647,ENSMUSG00000017776,ENSMUSG00000018446,ENSMUSG00000021215,ENSMUSG00000021338,ENSMUSG00000022026,ENSMUSG00000022438,ENSMUSG00000022607,ENSMUSG00000024965,ENSMUSG00000026639,ENSMUSG00000027646,ENSMUSG00000028955,ENSMUSG00000030890,ENSMUSG00000031955,…
GO:0055062	phosphate ion homeostasis		1		0.00728	ENSMUSG00000020733
GO:0098917	retrograde trans-synaptic signaling		1		0.00739	ENSMUSG00000039206
GO:1901616	organic hydroxy compound catabolic proce...		12		0.00768	ENSMUSG00000006127,ENSMUSG00000006724,ENSMUSG00000024213,ENSMUSG00000025477,ENSMUSG00000027227,ENSMUSG00000028138,ENSMUSG00000031918,ENSMUSG00000031958,ENSMUSG00000034570,ENSMUSG00000037940,ENSMUSG00000039431,ENSMUSG00000042289
GO:0030947	regulation of vascular endothelial growt...		7		0.00785	ENSMUSG00000001036,ENSMUSG00000021109,ENSMUSG00000022309,ENSMUSG00000023951,ENSMUSG00000024962,ENSMUSG00000041187,ENSMUSG00000054793
GO:1902532	negative regulation of intracellular sig...		223		0.00801	ENSMUSG00000001098,ENSMUSG00000001518,ENSMUSG00000001583,ENSMUSG00000002342,ENSMUSG00000002496,ENSMUSG00000003068,ENSMUSG00000003161,ENSMUSG00000003228,ENSMUSG00000004221,ENSMUSG00000004364,ENSMUSG00000004446,ENSMUSG00000004558,ENSMUSG00000004951,ENSMUSG00000005087,ENSMUSG00000005262,ENSMUSG00000005510,ENSMUSG00000005981,ENSMUSG00000006127,ENSMUSG00000006369,ENSMUSG00000006445,ENSMUSG00000006906,…
GO:0050922	negative regulation of chemotaxis		17		0.00834	ENSMUSG00000000627,ENSMUSG00000001227,ENSMUSG00000026121,ENSMUSG00000026923,ENSMUSG00000028064,ENSMUSG00000030539,ENSMUSG00000031398,ENSMUSG00000031558,ENSMUSG00000032547,ENSMUSG00000033307,ENSMUSG00000034684,ENSMUSG00000038264,ENSMUSG00000038777,ENSMUSG00000041120,ENSMUSG00000050350,ENSMUSG00000057969,ENSMUSG00000074361
GO:0006636	unsaturated fatty acid biosynthetic proc...		14		0.00837	ENSMUSG00000000320,ENSMUSG00000020063,ENSMUSG00000020366,ENSMUSG00000022064,ENSMUSG00000024610,ENSMUSG00000024659,ENSMUSG00000027398,ENSMUSG00000029925,ENSMUSG00000032487,ENSMUSG00000033307,ENSMUSG00000036257,ENSMUSG00000046971,ENSMUSG00000047250,ENSMUSG00000071072
GO:0043410	positive regulation of MAPK cascade		171		0.00837	ENSMUSG00000000441,ENSMUSG00000002413,ENSMUSG00000002603,ENSMUSG00000004264,ENSMUSG00000004371,ENSMUSG00000005087,ENSMUSG00000005161,ENSMUSG00000005339,ENSMUSG00000005800,ENSMUSG00000006134,ENSMUSG00000006235,ENSMUSG00000006699,ENSMUSG00000008140,ENSMUSG00000014158,ENSMUSG00000014426,ENSMUSG00000015312,ENSMUSG00000015316,ENSMUSG00000015452,ENSMUSG00000015950,ENSMUSG00000017291,ENSMUSG00000017386,…
GO:0007614	short-term memory		1		0.00843	ENSMUSG00000042589
GO:0006874	cellular calcium ion homeostasis		131		0.00845	ENSMUSG00000000409,ENSMUSG00000000817,ENSMUSG00000002015,ENSMUSG00000002603,ENSMUSG00000002771,ENSMUSG00000003161,ENSMUSG00000003873,ENSMUSG00000004567,ENSMUSG00000005299,ENSMUSG00000006235,ENSMUSG00000006519,ENSMUSG00000007122,ENSMUSG00000009292,ENSMUSG00000010609,ENSMUSG00000012819,ENSMUSG00000014158,ENSMUSG00000015053,ENSMUSG00000016933,ENSMUSG00000019054,ENSMUSG00000019464,ENSMUSG00000020111,…
GO:0042130	negative regulation of T cell proliferat...		17		0.00857	ENSMUSG00000002603,ENSMUSG00000005087,ENSMUSG00000016496,ENSMUSG00000017009,ENSMUSG00000021125,ENSMUSG00000022637,ENSMUSG00000022901,ENSMUSG00000026977,ENSMUSG00000033767,ENSMUSG00000034227,ENSMUSG00000040423,ENSMUSG00000042333,ENSMUSG00000044244,ENSMUSG00000053338,ENSMUSG00000075122,ENSMUSG00000079037,ENSMUSG00000090958

## Sheet: monkey-P.cynomolgi SRP118827
Parasite
GO.ID	Term		Observed		KS	GenesForGOterm
GO:0006874	cellular calcium ion homeostasis		7		0.0045	PBANKA_010230,PBANKA_121190,PBANKA_123200,PBANKA_061040,PBANKA_113830,PBANKA_020700,PBANKA_021190
GO:0090305	nucleic acid phosphodiester bond hydroly...		81		0.0087	PBANKA_140550,PBANKA_145450,PBANKA_146090,PBANKA_090500,PBANKA_091230,PBANKA_092350,PBANKA_093020,PBANKA_093600,PBANKA_094060,PBANKA_130190,PBANKA_130740,PBANKA_131310,PBANKA_131340,PBANKA_131560,PBANKA_131780,PBANKA_132240,PBANKA_132870,PBANKA_133420,PBANKA_134240,PBANKA_135350,PBANKA_010460,PBANKA_010530,PBANKA_120210,PBANKA_120640,PBANKA_121500,PBANKA_122100,PBANKA_122950,PBANKA_123005,PBANKA_…
GO:0019288	isopentenyl diphosphate biosynthetic pro...		4		0.0108	PBANKA_133060,PBANKA_030640,PBANKA_050700,PBANKA_020870
GO:0098609	cell-cell adhesion		4		0.0118	PBANKA_030950,PBANKA_080450,PBANKA_041290,PBANKA_041380
GO:0006413	translational initiation		65		0.0138	PBANKA_141090,PBANKA_141160,PBANKA_142390,PBANKA_142870,PBANKA_142970,PBANKA_145690,PBANKA_145980,PBANKA_146350,PBANKA_146360,PBANKA_090210,PBANKA_090440,PBANKA_090560,PBANKA_093960,PBANKA_130840,PBANKA_133190,PBANKA_133220,PBANKA_134760,PBANKA_135520,PBANKA_010560,PBANKA_011040,PBANKA_120610,PBANKA_120900,PBANKA_121230,PBANKA_121610,PBANKA_122930,PBANKA_123250,PBANKA_123690,PBANKA_124280,PBANKA_…
GO:0001514	selenocysteine incorporation		3		0.0153	PBANKA_060380,PBANKA_040780,PBANKA_020350
GO:0006367	transcription initiation from RNA polyme...		15		0.0195	PBANKA_140490,PBANKA_141000,PBANKA_146180,PBANKA_146360,PBANKA_090440,PBANKA_091790,PBANKA_061420,PBANKA_061500,PBANKA_030320,PBANKA_051150,PBANKA_052050,PBANKA_082980,PBANKA_071560,PBANKA_020290,PBANKA_020330
GO:0000187	activation of MAPK activity		3		0.0212	PBANKA_060060,PBANKA_062210,PBANKA_031030
GO:0009405	pathogenesis		10		0.0232	PBANKA_140080,PBANKA_091500,PBANKA_091910,PBANKA_092620,PBANKA_131060,PBANKA_060770,PBANKA_081290,PBANKA_083100,PBANKA_070450,PBANKA_071290
GO:0030260	entry into host cell		16		0.0238	PBANKA_146490,PBANKA_091500,PBANKA_121510,PBANKA_030600,PBANKA_051140,PBANKA_051280,PBANKA_081300,PBANKA_082420,PBANKA_100210,PBANKA_100220,PBANKA_100260,PBANKA_110760,PBANKA_111600,PBANKA_112810,PBANKA_041290,PBANKA_041380
GO:0042273	ribosomal large subunit biogenesis		61		0.0253	PBANKA_140760,PBANKA_146450,PBANKA_090300,PBANKA_090310,PBANKA_090640,PBANKA_091800,PBANKA_091880,PBANKA_092340,PBANKA_092350,PBANKA_092440,PBANKA_093700,PBANKA_093920,PBANKA_130210,PBANKA_130510,PBANKA_133010,PBANKA_133860,PBANKA_134760,PBANKA_135190,PBANKA_135370,PBANKA_010650,PBANKA_011120,PBANKA_122060,PBANKA_122630,PBANKA_123030,PBANKA_123180,PBANKA_060840,PBANKA_061380,PBANKA_061710,PBANKA_…
GO:0044409	entry into host		65		0.0285	PBANKA_141990,PBANKA_143230,PBANKA_143360,PBANKA_143760,PBANKA_145720,PBANKA_146490,PBANKA_091170,PBANKA_091500,PBANKA_094250,PBANKA_131540,PBANKA_132710,PBANKA_132950,PBANKA_134980,PBANKA_135140,PBANKA_135340,PBANKA_135570,PBANKA_121060,PBANKA_121250,PBANKA_121510,PBANKA_122250,PBANKA_122740,PBANKA_123240,PBANKA_060580,PBANKA_061970,PBANKA_030600,PBANKA_030750,PBANKA_031170,PBANKA_031420,PBANKA_…
GO:0045324	late endosome to vacuole transport		4		0.0288	PBANKA_041520,PBANKA_070760,PBANKA_071460,PBANKA_021010
GO:0032790	ribosome disassembly		5		0.0312	PBANKA_145000,PBANKA_010120,PBANKA_030570,PBANKA_052180,PBANKA_070540
GO:0000056	ribosomal small subunit export from nucl...		2		0.0353	PBANKA_031120,PBANKA_040150
GO:0006446	regulation of translational initiation		21		0.0365	PBANKA_142870,PBANKA_146350,PBANKA_130840,PBANKA_133190,PBANKA_135520,PBANKA_011040,PBANKA_120610,PBANKA_121230,PBANKA_123250,PBANKA_124280,PBANKA_060480,PBANKA_060530,PBANKA_061450,PBANKA_030320,PBANKA_051150,PBANKA_052310,PBANKA_081380,PBANKA_040860,PBANKA_070220,PBANKA_071520,PBANKA_072030
GO:0000447	endonucleolytic cleavage in ITS1 to sepa...		4		0.0386	PBANKA_090500,PBANKA_092350,PBANKA_061760,PBANKA_070510
GO:0035690	cellular response to drug		7		0.0412	PBANKA_143390,PBANKA_091980,PBANKA_093300,PBANKA_082030,PBANKA_082650,PBANKA_020640,PBANKA_021210
GO:0098869	cellular oxidant detoxification		10		0.0416	PBANKA_142270,PBANKA_143080,PBANKA_130280,PBANKA_122800,PBANKA_061050,PBANKA_051140,PBANKA_112240,PBANKA_040310,PBANKA_040470,PBANKA_021330
GO:0036158	outer dynein arm assembly		5		0.0448	PBANKA_011050,PBANKA_082290,PBANKA_101830,PBANKA_041610,PBANKA_070810
GO:0008643	carbohydrate transport		8		0.0484	PBANKA_091560,PBANKA_124460,PBANKA_030250,PBANKA_030520,PBANKA_031330,PBANKA_081700,PBANKA_082040,PBANKA_110790
GO:0044205	'de novo' UMP biosynthetic process		2		0.0491	PBANKA_010210,PBANKA_050740
Host
GO.ID	Term		Observed		KS	GenesForGOterm
GO:0007186	G protein-coupled receptor signaling pat...		182		< 1e-30	ENSMUSG00000000001,ENSMUSG00000000149,ENSMUSG00000000276,ENSMUSG00000001240,ENSMUSG00000002885,ENSMUSG00000003228,ENSMUSG00000003452,ENSMUSG00000003458,ENSMUSG00000004207,ENSMUSG00000004630,ENSMUSG00000004815,ENSMUSG00000005034,ENSMUSG00000005580,ENSMUSG00000006127,ENSMUSG00000006134,ENSMUSG00000007653,ENSMUSG00000010660,ENSMUSG00000011877,ENSMUSG00000013033,ENSMUSG00000017316,ENSMUSG00000018326,…
GO:0007156	homophilic cell adhesion via plasma memb...		19		7.1e-15	ENSMUSG00000008153,ENSMUSG00000012819,ENSMUSG00000020717,ENSMUSG00000028217,ENSMUSG00000031385,ENSMUSG00000032012,ENSMUSG00000032076,ENSMUSG00000032336,ENSMUSG00000036057,ENSMUSG00000036606,ENSMUSG00000036862,ENSMUSG00000037995,ENSMUSG00000039155,ENSMUSG00000039953,ENSMUSG00000040511,ENSMUSG00000051375,ENSMUSG00000058056,ENSMUSG00000062300,ENSMUSG00000068740
GO:0007155	cell adhesion		479		2.1e-12	ENSMUSG00000000134,ENSMUSG00000000244,ENSMUSG00000000325,ENSMUSG00000000409,ENSMUSG00000000555,ENSMUSG00000000738,ENSMUSG00000000791,ENSMUSG00000000869,ENSMUSG00000000881,ENSMUSG00000000957,ENSMUSG00000001029,ENSMUSG00000001034,ENSMUSG00000001281,ENSMUSG00000001444,ENSMUSG00000001729,ENSMUSG00000002250,ENSMUSG00000002489,ENSMUSG00000002496,ENSMUSG00000002602,ENSMUSG00000002603,ENSMUSG00000002799,…
GO:0071230	cellular response to amino acid stimulus		26		3.4e-11	ENSMUSG00000004099,ENSMUSG00000006476,ENSMUSG00000019843,ENSMUSG00000020484,ENSMUSG00000020661,ENSMUSG00000022556,ENSMUSG00000023977,ENSMUSG00000024238,ENSMUSG00000024493,ENSMUSG00000025583,ENSMUSG00000026509,ENSMUSG00000027272,ENSMUSG00000028062,ENSMUSG00000028646,ENSMUSG00000028991,ENSMUSG00000029231,ENSMUSG00000030662,ENSMUSG00000030842,ENSMUSG00000033792,ENSMUSG00000038332,ENSMUSG00000040690,…
GO:1904322	cellular response to forskolin		3		6.2e-11	ENSMUSG00000020654,ENSMUSG00000021546,ENSMUSG00000022994
GO:0071241	cellular response to inorganic substance		75		9.8e-11	ENSMUSG00000000568,ENSMUSG00000000838,ENSMUSG00000001729,ENSMUSG00000002307,ENSMUSG00000003031,ENSMUSG00000003458,ENSMUSG00000004567,ENSMUSG00000005583,ENSMUSG00000006611,ENSMUSG00000013275,ENSMUSG00000015839,ENSMUSG00000017737,ENSMUSG00000017776,ENSMUSG00000018924,ENSMUSG00000019761,ENSMUSG00000020366,ENSMUSG00000020644,ENSMUSG00000021190,ENSMUSG00000021250,ENSMUSG00000021311,ENSMUSG00000021868,…
GO:0034765	regulation of ion transmembrane transpor...		153		1.8e-10	ENSMUSG00000000838,ENSMUSG00000000869,ENSMUSG00000001729,ENSMUSG00000001750,ENSMUSG00000002603,ENSMUSG00000003161,ENSMUSG00000003352,ENSMUSG00000003873,ENSMUSG00000004056,ENSMUSG00000004264,ENSMUSG00000004266,ENSMUSG00000005103,ENSMUSG00000005312,ENSMUSG00000005362,ENSMUSG00000005583,ENSMUSG00000006519,ENSMUSG00000006740,ENSMUSG00000007041,ENSMUSG00000009545,ENSMUSG00000010066,ENSMUSG00000010609,…
GO:0035195	gene silencing by miRNA		44		3.7e-10	ENSMUSG00000000838,ENSMUSG00000002603,ENSMUSG00000002731,ENSMUSG00000004040,ENSMUSG00000004936,ENSMUSG00000004980,ENSMUSG00000018501,ENSMUSG00000020594,ENSMUSG00000020719,ENSMUSG00000021408,ENSMUSG00000022191,ENSMUSG00000022390,ENSMUSG00000023051,ENSMUSG00000025239,ENSMUSG00000025571,ENSMUSG00000026248,ENSMUSG00000027680,ENSMUSG00000027951,ENSMUSG00000028161,ENSMUSG00000028163,ENSMUSG00000028580,…
GO:0044331	cell-cell adhesion mediated by cadherin		6		6.3e-09	ENSMUSG00000027612,ENSMUSG00000028217,ENSMUSG00000029003,ENSMUSG00000039155,ENSMUSG00000040818,ENSMUSG00000068036
GO:0030198	extracellular matrix organization		84		4.4e-08	ENSMUSG00000000957,ENSMUSG00000001240,ENSMUSG00000001249,ENSMUSG00000002603,ENSMUSG00000002900,ENSMUSG00000003534,ENSMUSG00000004098,ENSMUSG00000004846,ENSMUSG00000005320,ENSMUSG00000005800,ENSMUSG00000006800,ENSMUSG00000006931,ENSMUSG00000007613,ENSMUSG00000015659,ENSMUSG00000017737,ENSMUSG00000018830,ENSMUSG00000019055,ENSMUSG00000019803,ENSMUSG00000020019,ENSMUSG00000020716,ENSMUSG00000021038,…
GO:0009617	response to bacterium		202		4.4e-08	ENSMUSG00000001348,ENSMUSG00000001729,ENSMUSG00000002108,ENSMUSG00000002250,ENSMUSG00000002602,ENSMUSG00000002603,ENSMUSG00000002944,ENSMUSG00000003184,ENSMUSG00000003283,ENSMUSG00000003437,ENSMUSG00000005465,ENSMUSG00000005583,ENSMUSG00000005609,ENSMUSG00000006519,ENSMUSG00000006724,ENSMUSG00000006728,ENSMUSG00000009681,ENSMUSG00000015149,ENSMUSG00000015478,ENSMUSG00000015568,ENSMUSG00000015755,…
GO:0030154	cell differentiation		1627		4.9e-08	ENSMUSG00000000120,ENSMUSG00000000134,ENSMUSG00000000149,ENSMUSG00000000378,ENSMUSG00000000409,ENSMUSG00000000441,ENSMUSG00000000532,ENSMUSG00000000552,ENSMUSG00000000555,ENSMUSG00000000561,ENSMUSG00000000627,ENSMUSG00000000708,ENSMUSG00000000753,ENSMUSG00000000782,ENSMUSG00000000811,ENSMUSG00000000817,ENSMUSG00000000838,ENSMUSG00000000869,ENSMUSG00000000902,ENSMUSG00000000957,ENSMUSG00000001018,…
GO:0070482	response to oxygen levels		106		5e-08	ENSMUSG00000000441,ENSMUSG00000001441,ENSMUSG00000001729,ENSMUSG00000002250,ENSMUSG00000002280,ENSMUSG00000002496,ENSMUSG00000003955,ENSMUSG00000004070,ENSMUSG00000004936,ENSMUSG00000005312,ENSMUSG00000005374,ENSMUSG00000006386,ENSMUSG00000006494,ENSMUSG00000006676,ENSMUSG00000013160,ENSMUSG00000015149,ENSMUSG00000015340,ENSMUSG00000015452,ENSMUSG00000015522,ENSMUSG00000015839,ENSMUSG00000019087,…
GO:0042391	regulation of membrane potential		137		5.2e-07	ENSMUSG00000000120,ENSMUSG00000000838,ENSMUSG00000001729,ENSMUSG00000002771,ENSMUSG00000002944,ENSMUSG00000003200,ENSMUSG00000003352,ENSMUSG00000003378,ENSMUSG00000003575,ENSMUSG00000003873,ENSMUSG00000004056,ENSMUSG00000004446,ENSMUSG00000005103,ENSMUSG00000005583,ENSMUSG00000005949,ENSMUSG00000006740,ENSMUSG00000007041,ENSMUSG00000007653,ENSMUSG00000009545,ENSMUSG00000014444,ENSMUSG00000014609,…
GO:0071805	potassium ion transmembrane transport		46		5.6e-07	ENSMUSG00000001249,ENSMUSG00000009545,ENSMUSG00000013495,ENSMUSG00000015452,ENSMUSG00000017756,ENSMUSG00000020155,ENSMUSG00000020849,ENSMUSG00000022770,ENSMUSG00000023243,ENSMUSG00000024381,ENSMUSG00000024597,ENSMUSG00000025351,ENSMUSG00000026576,ENSMUSG00000027030,ENSMUSG00000028033,ENSMUSG00000028420,ENSMUSG00000028854,ENSMUSG00000028931,ENSMUSG00000029088,ENSMUSG00000031129,ENSMUSG00000031328,…
GO:0007189	adenylate cyclase-activating G protein-c...		32		1.3e-06	ENSMUSG00000001240,ENSMUSG00000002885,ENSMUSG00000003228,ENSMUSG00000005580,ENSMUSG00000013033,ENSMUSG00000020178,ENSMUSG00000020611,ENSMUSG00000020654,ENSMUSG00000020733,ENSMUSG00000021478,ENSMUSG00000022220,ENSMUSG00000022994,ENSMUSG00000024858,ENSMUSG00000026463,ENSMUSG00000027523,ENSMUSG00000031659,ENSMUSG00000031785,ENSMUSG00000032562,ENSMUSG00000034881,ENSMUSG00000035283,ENSMUSG00000037759,…
GO:0007204	positive regulation of cytosolic calcium...		113		5.4e-06	ENSMUSG00000000409,ENSMUSG00000000817,ENSMUSG00000002015,ENSMUSG00000002603,ENSMUSG00000002771,ENSMUSG00000002944,ENSMUSG00000003161,ENSMUSG00000003352,ENSMUSG00000003873,ENSMUSG00000004266,ENSMUSG00000004567,ENSMUSG00000005299,ENSMUSG00000006519,ENSMUSG00000010660,ENSMUSG00000016933,ENSMUSG00000017446,ENSMUSG00000019054,ENSMUSG00000019843,ENSMUSG00000020573,ENSMUSG00000020611,ENSMUSG00000020734,…
GO:0007200	phospholipase C-activating G protein-cou...		21		5.6e-06	ENSMUSG00000003452,ENSMUSG00000010660,ENSMUSG00000020733,ENSMUSG00000021478,ENSMUSG00000026237,ENSMUSG00000026271,ENSMUSG00000027765,ENSMUSG00000029064,ENSMUSG00000032860,ENSMUSG00000033446,ENSMUSG00000034781,ENSMUSG00000034792,ENSMUSG00000035148,ENSMUSG00000036353,ENSMUSG00000040061,ENSMUSG00000045092,ENSMUSG00000049608,ENSMUSG00000050350,ENSMUSG00000050921,ENSMUSG00000052336,ENSMUSG00000073008
GO:1990573	potassium ion import across plasma membr...		6		1.4e-05	ENSMUSG00000017756,ENSMUSG00000024597,ENSMUSG00000026576,ENSMUSG00000032412,ENSMUSG00000033161,ENSMUSG00000037344
GO:0006508	proteolysis		779		1.8e-05	ENSMUSG00000000120,ENSMUSG00000000149,ENSMUSG00000000278,ENSMUSG00000000409,ENSMUSG00000000738,ENSMUSG00000000753,ENSMUSG00000000817,ENSMUSG00000000838,ENSMUSG00000000915,ENSMUSG00000000957,ENSMUSG00000001054,ENSMUSG00000001098,ENSMUSG00000001127,ENSMUSG00000001131,ENSMUSG00000001229,ENSMUSG00000001249,ENSMUSG00000001441,ENSMUSG00000001444,ENSMUSG00000001729,ENSMUSG00000001865,ENSMUSG00000002015,…
GO:1902476	chloride transmembrane transport		7		1.9e-05	ENSMUSG00000004319,ENSMUSG00000007653,ENSMUSG00000017756,ENSMUSG00000024597,ENSMUSG00000037344,ENSMUSG00000055026,ENSMUSG00000064210
GO:0010466	negative regulation of peptidase activit...		64		2.5e-05	ENSMUSG00000000753,ENSMUSG00000001131,ENSMUSG00000001729,ENSMUSG00000003032,ENSMUSG00000003423,ENSMUSG00000003644,ENSMUSG00000004056,ENSMUSG00000004069,ENSMUSG00000005054,ENSMUSG00000005514,ENSMUSG00000017466,ENSMUSG00000017737,ENSMUSG00000018909,ENSMUSG00000019823,ENSMUSG00000020178,ENSMUSG00000020184,ENSMUSG00000020692,ENSMUSG00000021223,ENSMUSG00000021585,ENSMUSG00000022781,ENSMUSG00000022892,…
GO:0007275	multicellular organism development		2074		2.6e-05	ENSMUSG00000000085,ENSMUSG00000000120,ENSMUSG00000000134,ENSMUSG00000000149,ENSMUSG00000000301,ENSMUSG00000000325,ENSMUSG00000000378,ENSMUSG00000000409,ENSMUSG00000000441,ENSMUSG00000000532,ENSMUSG00000000552,ENSMUSG00000000555,ENSMUSG00000000561,ENSMUSG00000000627,ENSMUSG00000000628,ENSMUSG00000000708,ENSMUSG00000000753,ENSMUSG00000000782,ENSMUSG00000000811,ENSMUSG00000000817,ENSMUSG00000000838,…
GO:0016339	calcium-dependent cell-cell adhesion via...		8		2.8e-05	ENSMUSG00000000325,ENSMUSG00000012819,ENSMUSG00000026580,ENSMUSG00000026585,ENSMUSG00000028217,ENSMUSG00000032570,ENSMUSG00000039155,ENSMUSG00000051375
GO:0090288	negative regulation of cellular response...		42		3e-05	ENSMUSG00000000120,ENSMUSG00000001870,ENSMUSG00000003316,ENSMUSG00000005656,ENSMUSG00000006800,ENSMUSG00000011658,ENSMUSG00000015619,ENSMUSG00000018363,ENSMUSG00000020063,ENSMUSG00000020484,ENSMUSG00000021253,ENSMUSG00000022114,ENSMUSG00000024939,ENSMUSG00000026842,ENSMUSG00000026864,ENSMUSG00000026923,ENSMUSG00000027660,ENSMUSG00000029050,ENSMUSG00000029163,ENSMUSG00000029287,ENSMUSG00000030224,…
GO:0009653	anatomical structure morphogenesis		1080		3.9e-05	ENSMUSG00000000120,ENSMUSG00000000149,ENSMUSG00000000378,ENSMUSG00000000552,ENSMUSG00000000555,ENSMUSG00000000627,ENSMUSG00000000628,ENSMUSG00000000753,ENSMUSG00000000782,ENSMUSG00000000811,ENSMUSG00000000817,ENSMUSG00000000838,ENSMUSG00000000869,ENSMUSG00000000881,ENSMUSG00000000957,ENSMUSG00000001034,ENSMUSG00000001052,ENSMUSG00000001089,ENSMUSG00000001098,ENSMUSG00000001100,ENSMUSG00000001105,…
GO:0007193	adenylate cyclase-inhibiting G protein-c...		15		3.9e-05	ENSMUSG00000000001,ENSMUSG00000004207,ENSMUSG00000021057,ENSMUSG00000023110,ENSMUSG00000024462,ENSMUSG00000025485,ENSMUSG00000026390,ENSMUSG00000027765,ENSMUSG00000031328,ENSMUSG00000032562,ENSMUSG00000034117,ENSMUSG00000036353,ENSMUSG00000037346,ENSMUSG00000040009,ENSMUSG00000045092
GO:0007267	cell-cell signaling		514		5.8e-05	ENSMUSG00000000120,ENSMUSG00000000276,ENSMUSG00000000441,ENSMUSG00000000782,ENSMUSG00000000838,ENSMUSG00000000881,ENSMUSG00000001018,ENSMUSG00000001105,ENSMUSG00000001289,ENSMUSG00000001750,ENSMUSG00000001964,ENSMUSG00000002250,ENSMUSG00000002489,ENSMUSG00000002496,ENSMUSG00000002602,ENSMUSG00000002771,ENSMUSG00000002996,ENSMUSG00000003032,ENSMUSG00000003037,ENSMUSG00000003068,ENSMUSG00000003161,…
GO:0001709	cell fate determination		8		6.3e-05	ENSMUSG00000002799,ENSMUSG00000005583,ENSMUSG00000006699,ENSMUSG00000006932,ENSMUSG00000015619,ENSMUSG00000022528,ENSMUSG00000027878,ENSMUSG00000032187
GO:0010951	negative regulation of endopeptidase act...		56		7.3e-05	ENSMUSG00000000753,ENSMUSG00000001131,ENSMUSG00000001729,ENSMUSG00000003032,ENSMUSG00000003423,ENSMUSG00000003644,ENSMUSG00000004056,ENSMUSG00000004069,ENSMUSG00000005514,ENSMUSG00000017466,ENSMUSG00000017737,ENSMUSG00000018909,ENSMUSG00000019823,ENSMUSG00000020178,ENSMUSG00000020184,ENSMUSG00000020692,ENSMUSG00000021585,ENSMUSG00000022781,ENSMUSG00000023034,ENSMUSG00000024381,ENSMUSG00000024858,…
GO:0035725	sodium ion transmembrane transport		33		8.2e-05	ENSMUSG00000006740,ENSMUSG00000018965,ENSMUSG00000020733,ENSMUSG00000021591,ENSMUSG00000021870,ENSMUSG00000024597,ENSMUSG00000026463,ENSMUSG00000026576,ENSMUSG00000026880,ENSMUSG00000027030,ENSMUSG00000028854,ENSMUSG00000030340,ENSMUSG00000030800,ENSMUSG00000031129,ENSMUSG00000032333,ENSMUSG00000032412,ENSMUSG00000032754,ENSMUSG00000032892,ENSMUSG00000033161,ENSMUSG00000033335,ENSMUSG00000036123,…
GO:0007154	cell communication		2149		9.4e-05	ENSMUSG00000000001,ENSMUSG00000000078,ENSMUSG00000000120,ENSMUSG00000000149,ENSMUSG00000000244,ENSMUSG00000000276,ENSMUSG00000000282,ENSMUSG00000000326,ENSMUSG00000000409,ENSMUSG00000000441,ENSMUSG00000000531,ENSMUSG00000000532,ENSMUSG00000000538,ENSMUSG00000000552,ENSMUSG00000000555,ENSMUSG00000000627,ENSMUSG00000000711,ENSMUSG00000000782,ENSMUSG00000000817,ENSMUSG00000000838,ENSMUSG00000000869,…
GO:0071222	cellular response to lipopolysaccharide		81		9.4e-05	ENSMUSG00000001729,ENSMUSG00000002108,ENSMUSG00000002250,ENSMUSG00000002602,ENSMUSG00000002603,ENSMUSG00000002944,ENSMUSG00000003184,ENSMUSG00000003437,ENSMUSG00000005583,ENSMUSG00000005609,ENSMUSG00000006728,ENSMUSG00000009681,ENSMUSG00000018920,ENSMUSG00000019461,ENSMUSG00000020484,ENSMUSG00000020850,ENSMUSG00000020889,ENSMUSG00000021624,ENSMUSG00000021699,ENSMUSG00000021936,ENSMUSG00000022126,…
GO:0007166	cell surface receptor signaling pathway		958		0.00012	ENSMUSG00000000078,ENSMUSG00000000120,ENSMUSG00000000244,ENSMUSG00000000409,ENSMUSG00000000441,ENSMUSG00000000532,ENSMUSG00000000555,ENSMUSG00000000627,ENSMUSG00000000782,ENSMUSG00000000817,ENSMUSG00000000838,ENSMUSG00000000869,ENSMUSG00000000915,ENSMUSG00000000957,ENSMUSG00000001034,ENSMUSG00000001098,ENSMUSG00000001105,ENSMUSG00000001131,ENSMUSG00000001227,ENSMUSG00000001281,ENSMUSG00000001289,…
GO:0050679	positive regulation of epithelial cell p...		59		0.00013	ENSMUSG00000001249,ENSMUSG00000001729,ENSMUSG00000002603,ENSMUSG00000004040,ENSMUSG00000004043,ENSMUSG00000006519,ENSMUSG00000006699,ENSMUSG00000006932,ENSMUSG00000008140,ENSMUSG00000010051,ENSMUSG00000016921,ENSMUSG00000016933,ENSMUSG00000018160,ENSMUSG00000018395,ENSMUSG00000019579,ENSMUSG00000019699,ENSMUSG00000020063,ENSMUSG00000020458,ENSMUSG00000020484,ENSMUSG00000020546,ENSMUSG00000020716,…
GO:0048247	lymphocyte chemotaxis		15		0.00013	ENSMUSG00000005824,ENSMUSG00000018920,ENSMUSG00000024597,ENSMUSG00000027030,ENSMUSG00000028927,ENSMUSG00000032754,ENSMUSG00000035042,ENSMUSG00000036737,ENSMUSG00000045962,ENSMUSG00000049103,ENSMUSG00000050232,ENSMUSG00000051212,ENSMUSG00000052593,ENSMUSG00000054693,ENSMUSG00000059456
GO:0090090	negative regulation of canonical Wnt sig...		40		0.00016	ENSMUSG00000001289,ENSMUSG00000001964,ENSMUSG00000003068,ENSMUSG00000003868,ENSMUSG00000005871,ENSMUSG00000011658,ENSMUSG00000018209,ENSMUSG00000018583,ENSMUSG00000019777,ENSMUSG00000020135,ENSMUSG00000020733,ENSMUSG00000021464,ENSMUSG00000022329,ENSMUSG00000022812,ENSMUSG00000024182,ENSMUSG00000024576,ENSMUSG00000024642,ENSMUSG00000025239,ENSMUSG00000025408,ENSMUSG00000025764,ENSMUSG00000026725,…
GO:0007043	cell-cell junction assembly		38		0.00017	ENSMUSG00000000325,ENSMUSG00000001240,ENSMUSG00000001247,ENSMUSG00000002233,ENSMUSG00000004591,ENSMUSG00000005103,ENSMUSG00000005469,ENSMUSG00000015605,ENSMUSG00000017167,ENSMUSG00000017774,ENSMUSG00000020580,ENSMUSG00000020776,ENSMUSG00000021112,ENSMUSG00000022475,ENSMUSG00000022770,ENSMUSG00000024044,ENSMUSG00000024290,ENSMUSG00000025809,ENSMUSG00000026782,ENSMUSG00000026991,ENSMUSG00000028217,…
GO:0002009	morphogenesis of an epithelium		204		0.00018	ENSMUSG00000000120,ENSMUSG00000000378,ENSMUSG00000000881,ENSMUSG00000000957,ENSMUSG00000001052,ENSMUSG00000001089,ENSMUSG00000001105,ENSMUSG00000001632,ENSMUSG00000002496,ENSMUSG00000002603,ENSMUSG00000002799,ENSMUSG00000003032,ENSMUSG00000003233,ENSMUSG00000003534,ENSMUSG00000004043,ENSMUSG00000004264,ENSMUSG00000004846,ENSMUSG00000005034,ENSMUSG00000005103,ENSMUSG00000005469,ENSMUSG00000005566,…
GO:0006833	water transport		1		0.00021	ENSMUSG00000006127
GO:0007216	G protein-coupled glutamate receptor sig...		1		0.00021	ENSMUSG00000025813
GO:0030855	epithelial cell differentiation		202		0.00027	ENSMUSG00000000378,ENSMUSG00000000561,ENSMUSG00000001052,ENSMUSG00000002603,ENSMUSG00000002799,ENSMUSG00000003031,ENSMUSG00000003032,ENSMUSG00000003154,ENSMUSG00000003308,ENSMUSG00000004043,ENSMUSG00000004207,ENSMUSG00000004846,ENSMUSG00000004936,ENSMUSG00000005583,ENSMUSG00000005871,ENSMUSG00000006724,ENSMUSG00000006932,ENSMUSG00000007613,ENSMUSG00000007872,ENSMUSG00000009073,ENSMUSG00000012819,…
GO:0009611	response to wounding		180		0.00032	ENSMUSG00000000120,ENSMUSG00000000244,ENSMUSG00000001131,ENSMUSG00000001627,ENSMUSG00000002250,ENSMUSG00000002602,ENSMUSG00000002603,ENSMUSG00000002944,ENSMUSG00000003031,ENSMUSG00000003032,ENSMUSG00000003534,ENSMUSG00000003873,ENSMUSG00000004266,ENSMUSG00000004383,ENSMUSG00000004665,ENSMUSG00000004936,ENSMUSG00000005804,ENSMUSG00000006800,ENSMUSG00000008398,ENSMUSG00000009207,ENSMUSG00000013236,…
GO:0001580	detection of chemical stimulus involved ...		1		0.00035	ENSMUSG00000040061
GO:0050919	negative chemotaxis		12		0.00037	ENSMUSG00000000627,ENSMUSG00000001227,ENSMUSG00000021451,ENSMUSG00000021904,ENSMUSG00000026121,ENSMUSG00000027087,ENSMUSG00000028780,ENSMUSG00000030539,ENSMUSG00000031398,ENSMUSG00000032547,ENSMUSG00000043811,ENSMUSG00000050199
GO:0006814	sodium ion transport		69		0.00041	ENSMUSG00000001729,ENSMUSG00000002603,ENSMUSG00000004056,ENSMUSG00000006641,ENSMUSG00000006740,ENSMUSG00000011751,ENSMUSG00000014164,ENSMUSG00000018965,ENSMUSG00000019558,ENSMUSG00000019699,ENSMUSG00000019970,ENSMUSG00000020733,ENSMUSG00000020893,ENSMUSG00000021591,ENSMUSG00000021733,ENSMUSG00000021870,ENSMUSG00000022462,ENSMUSG00000023169,ENSMUSG00000024597,ENSMUSG00000025268,ENSMUSG00000026463,…
GO:0042593	glucose homeostasis		98		0.00052	ENSMUSG00000000120,ENSMUSG00000000441,ENSMUSG00000000628,ENSMUSG00000000902,ENSMUSG00000001729,ENSMUSG00000002489,ENSMUSG00000002944,ENSMUSG00000003068,ENSMUSG00000003161,ENSMUSG00000003423,ENSMUSG00000004040,ENSMUSG00000004936,ENSMUSG00000005057,ENSMUSG00000005320,ENSMUSG00000005469,ENSMUSG00000006127,ENSMUSG00000006740,ENSMUSG00000009647,ENSMUSG00000015452,ENSMUSG00000018909,ENSMUSG00000019461,…
GO:0014048	regulation of glutamate secretion		8		0.00053	ENSMUSG00000020178,ENSMUSG00000022048,ENSMUSG00000024431,ENSMUSG00000024462,ENSMUSG00000029468,ENSMUSG00000036104,ENSMUSG00000039783,ENSMUSG00000057531
GO:0030858	positive regulation of epithelial cell d...		15		0.00054	ENSMUSG00000005871,ENSMUSG00000006724,ENSMUSG00000006932,ENSMUSG00000015937,ENSMUSG00000018160,ENSMUSG00000018377,ENSMUSG00000019986,ENSMUSG00000021224,ENSMUSG00000022016,ENSMUSG00000024959,ENSMUSG00000026872,ENSMUSG00000026923,ENSMUSG00000027678,ENSMUSG00000029106,ENSMUSG00000066306
GO:0018149	peptide cross-linking		5		0.00054	ENSMUSG00000024659,ENSMUSG00000026193,ENSMUSG00000033207,ENSMUSG00000035722,ENSMUSG00000058297
GO:0006954	inflammatory response		245		0.0006	ENSMUSG00000000753,ENSMUSG00000000869,ENSMUSG00000001131,ENSMUSG00000001348,ENSMUSG00000001666,ENSMUSG00000001729,ENSMUSG00000001750,ENSMUSG00000002108,ENSMUSG00000002250,ENSMUSG00000002602,ENSMUSG00000002603,ENSMUSG00000002983,ENSMUSG00000003184,ENSMUSG00000003283,ENSMUSG00000003731,ENSMUSG00000004040,ENSMUSG00000004043,ENSMUSG00000004698,ENSMUSG00000005339,ENSMUSG00000005364,ENSMUSG00000005779,…
GO:0098712	L-glutamate import across plasma membran...		2		0.00087	ENSMUSG00000019969,ENSMUSG00000055866
GO:0010566	regulation of ketone biosynthetic proces...		4		0.00097	ENSMUSG00000004815,ENSMUSG00000022843,ENSMUSG00000028247,ENSMUSG00000029249
GO:0001937	negative regulation of endothelial cell ...		12		0.00097	ENSMUSG00000000120,ENSMUSG00000002496,ENSMUSG00000005583,ENSMUSG00000007613,ENSMUSG00000015452,ENSMUSG00000020716,ENSMUSG00000021256,ENSMUSG00000026104,ENSMUSG00000027835,ENSMUSG00000028029,ENSMUSG00000050232,ENSMUSG00000054428
GO:0015893	drug transport		60		0.001	ENSMUSG00000000154,ENSMUSG00000000805,ENSMUSG00000001918,ENSMUSG00000002308,ENSMUSG00000002346,ENSMUSG00000003528,ENSMUSG00000006641,ENSMUSG00000010122,ENSMUSG00000015112,ENSMUSG00000018238,ENSMUSG00000019082,ENSMUSG00000019558,ENSMUSG00000019969,ENSMUSG00000020081,ENSMUSG00000020178,ENSMUSG00000020432,ENSMUSG00000020458,ENSMUSG00000020829,ENSMUSG00000020865,ENSMUSG00000021278,ENSMUSG00000021474,…
GO:0006644	phospholipid metabolic process		188		0.00104	ENSMUSG00000000301,ENSMUSG00000001173,ENSMUSG00000001211,ENSMUSG00000002250,ENSMUSG00000002475,ENSMUSG00000002603,ENSMUSG00000004270,ENSMUSG00000004565,ENSMUSG00000004815,ENSMUSG00000005615,ENSMUSG00000005899,ENSMUSG00000006127,ENSMUSG00000006386,ENSMUSG00000006517,ENSMUSG00000006699,ENSMUSG00000007036,ENSMUSG00000009621,ENSMUSG00000009995,ENSMUSG00000010607,ENSMUSG00000010936,ENSMUSG00000012117,…
GO:0071361	cellular response to ethanol		4		0.00113	ENSMUSG00000020155,ENSMUSG00000030287,ENSMUSG00000031659,ENSMUSG00000045038
GO:0006955	immune response		587		0.00114	ENSMUSG00000000134,ENSMUSG00000000409,ENSMUSG00000000631,ENSMUSG00000000776,ENSMUSG00000000791,ENSMUSG00000000817,ENSMUSG00000000869,ENSMUSG00000000903,ENSMUSG00000001128,ENSMUSG00000001444,ENSMUSG00000001518,ENSMUSG00000001750,ENSMUSG00000002015,ENSMUSG00000002033,ENSMUSG00000002052,ENSMUSG00000002108,ENSMUSG00000002147,ENSMUSG00000002221,ENSMUSG00000002602,ENSMUSG00000002603,ENSMUSG00000002699,…
GO:1902533	positive regulation of intracellular sig...		426		0.00114	ENSMUSG00000000120,ENSMUSG00000000409,ENSMUSG00000000441,ENSMUSG00000000552,ENSMUSG00000000817,ENSMUSG00000000869,ENSMUSG00000001020,ENSMUSG00000001642,ENSMUSG00000001666,ENSMUSG00000001707,ENSMUSG00000001729,ENSMUSG00000002015,ENSMUSG00000002250,ENSMUSG00000002489,ENSMUSG00000002602,ENSMUSG00000002603,ENSMUSG00000002731,ENSMUSG00000002944,ENSMUSG00000003184,ENSMUSG00000003233,ENSMUSG00000003423,…
GO:0010752	regulation of cGMP-mediated signaling		1		0.00119	ENSMUSG00000059456
GO:0050678	regulation of epithelial cell proliferat...		119		0.00151	ENSMUSG00000000120,ENSMUSG00000000561,ENSMUSG00000000753,ENSMUSG00000001249,ENSMUSG00000001729,ENSMUSG00000002250,ENSMUSG00000002496,ENSMUSG00000002603,ENSMUSG00000003031,ENSMUSG00000003068,ENSMUSG00000003873,ENSMUSG00000004040,ENSMUSG00000004043,ENSMUSG00000004264,ENSMUSG00000005583,ENSMUSG00000005871,ENSMUSG00000006386,ENSMUSG00000006519,ENSMUSG00000006699,ENSMUSG00000006800,ENSMUSG00000006932,…
GO:0007214	gamma-aminobutyric acid signaling pathwa...		6		0.00187	ENSMUSG00000007653,ENSMUSG00000024462,ENSMUSG00000032562,ENSMUSG00000036062,ENSMUSG00000038910,ENSMUSG00000055026
GO:0051956	negative regulation of amino acid transp...		3		0.00198	ENSMUSG00000024462,ENSMUSG00000027030,ENSMUSG00000057880
GO:0001938	positive regulation of endothelial cell ...		28		0.002	ENSMUSG00000001729,ENSMUSG00000004040,ENSMUSG00000004043,ENSMUSG00000006519,ENSMUSG00000008140,ENSMUSG00000016933,ENSMUSG00000019579,ENSMUSG00000019699,ENSMUSG00000020063,ENSMUSG00000020716,ENSMUSG00000023034,ENSMUSG00000024962,ENSMUSG00000025583,ENSMUSG00000027009,ENSMUSG00000027852,ENSMUSG00000028991,ENSMUSG00000031385,ENSMUSG00000033788,ENSMUSG00000033960,ENSMUSG00000034748,ENSMUSG00000035448,…
GO:0045745	positive regulation of G protein-coupled...		7		0.00206	ENSMUSG00000023110,ENSMUSG00000031696,ENSMUSG00000034117,ENSMUSG00000035283,ENSMUSG00000039956,ENSMUSG00000050148,ENSMUSG00000050288
GO:0035567	non-canonical Wnt signaling pathway		12		0.00214	ENSMUSG00000002489,ENSMUSG00000003233,ENSMUSG00000021464,ENSMUSG00000025162,ENSMUSG00000026842,ENSMUSG00000027778,ENSMUSG00000028496,ENSMUSG00000029071,ENSMUSG00000031661,ENSMUSG00000032547,ENSMUSG00000050288,ENSMUSG00000079487
GO:0045606	positive regulation of epidermal cell di...		6		0.0022	ENSMUSG00000006724,ENSMUSG00000015937,ENSMUSG00000018160,ENSMUSG00000026923,ENSMUSG00000027678,ENSMUSG00000066306
GO:0007263	nitric oxide mediated signal transductio...		3		0.00224	ENSMUSG00000002944,ENSMUSG00000026463,ENSMUSG00000028978
GO:0036294	cellular response to decreased oxygen le...		47		0.00237	ENSMUSG00000001441,ENSMUSG00000001729,ENSMUSG00000002250,ENSMUSG00000003955,ENSMUSG00000004936,ENSMUSG00000005312,ENSMUSG00000005374,ENSMUSG00000006494,ENSMUSG00000006676,ENSMUSG00000015149,ENSMUSG00000015340,ENSMUSG00000015839,ENSMUSG00000020063,ENSMUSG00000020458,ENSMUSG00000020580,ENSMUSG00000021127,ENSMUSG00000022346,ENSMUSG00000024959,ENSMUSG00000025130,ENSMUSG00000025612,ENSMUSG00000026812,…
GO:0051781	positive regulation of cell division		28		0.0025	ENSMUSG00000002603,ENSMUSG00000004364,ENSMUSG00000004591,ENSMUSG00000005871,ENSMUSG00000015149,ENSMUSG00000019433,ENSMUSG00000020897,ENSMUSG00000021253,ENSMUSG00000024063,ENSMUSG00000024068,ENSMUSG00000024795,ENSMUSG00000024947,ENSMUSG00000024962,ENSMUSG00000026991,ENSMUSG00000027187,ENSMUSG00000027330,ENSMUSG00000027475,ENSMUSG00000028639,ENSMUSG00000029377,ENSMUSG00000032254,ENSMUSG00000033502,…
GO:0051240	positive regulation of multicellular org...		762		0.00274	ENSMUSG00000000078,ENSMUSG00000000120,ENSMUSG00000000301,ENSMUSG00000000409,ENSMUSG00000000532,ENSMUSG00000000555,ENSMUSG00000000628,ENSMUSG00000000708,ENSMUSG00000000753,ENSMUSG00000000776,ENSMUSG00000000791,ENSMUSG00000000838,ENSMUSG00000000869,ENSMUSG00000000957,ENSMUSG00000001240,ENSMUSG00000001249,ENSMUSG00000001444,ENSMUSG00000001666,ENSMUSG00000001729,ENSMUSG00000002147,ENSMUSG00000002221,…
GO:0045766	positive regulation of angiogenesis		69		0.00274	ENSMUSG00000000555,ENSMUSG00000000628,ENSMUSG00000001240,ENSMUSG00000003032,ENSMUSG00000004040,ENSMUSG00000004698,ENSMUSG00000004951,ENSMUSG00000006386,ENSMUSG00000008140,ENSMUSG00000010051,ENSMUSG00000015340,ENSMUSG00000015839,ENSMUSG00000016933,ENSMUSG00000017146,ENSMUSG00000017737,ENSMUSG00000019579,ENSMUSG00000019699,ENSMUSG00000019803,ENSMUSG00000020063,ENSMUSG00000020458,ENSMUSG00000020484,…
GO:0055085	transmembrane transport		487		0.00306	ENSMUSG00000000154,ENSMUSG00000000409,ENSMUSG00000000628,ENSMUSG00000000817,ENSMUSG00000000838,ENSMUSG00000000869,ENSMUSG00000000958,ENSMUSG00000001249,ENSMUSG00000001729,ENSMUSG00000001750,ENSMUSG00000001918,ENSMUSG00000002105,ENSMUSG00000002346,ENSMUSG00000002496,ENSMUSG00000002603,ENSMUSG00000002763,ENSMUSG00000002771,ENSMUSG00000002949,ENSMUSG00000002984,ENSMUSG00000003161,ENSMUSG00000003352,…
GO:2000147	positive regulation of cell motility		250		0.00307	ENSMUSG00000000532,ENSMUSG00000000555,ENSMUSG00000000627,ENSMUSG00000000869,ENSMUSG00000000957,ENSMUSG00000001227,ENSMUSG00000001729,ENSMUSG00000002233,ENSMUSG00000002489,ENSMUSG00000002496,ENSMUSG00000002603,ENSMUSG00000002900,ENSMUSG00000003814,ENSMUSG00000004040,ENSMUSG00000004043,ENSMUSG00000004056,ENSMUSG00000004698,ENSMUSG00000004771,ENSMUSG00000004936,ENSMUSG00000004951,ENSMUSG00000005824,…
GO:0006688	glycosphingolipid biosynthetic process		3		0.00313	ENSMUSG00000039037,ENSMUSG00000040710,ENSMUSG00000052423
GO:0030320	cellular monovalent inorganic anion home...		4		0.00316	ENSMUSG00000000817,ENSMUSG00000020733,ENSMUSG00000026469,ENSMUSG00000029925
GO:0002675	positive regulation of acute inflammator...		8		0.00317	ENSMUSG00000005339,ENSMUSG00000020573,ENSMUSG00000031264,ENSMUSG00000032487,ENSMUSG00000033307,ENSMUSG00000035042,ENSMUSG00000058715,ENSMUSG00000079227
GO:0007167	enzyme linked receptor protein signaling...		341		0.00335	ENSMUSG00000000120,ENSMUSG00000000409,ENSMUSG00000000441,ENSMUSG00000000532,ENSMUSG00000000817,ENSMUSG00000000915,ENSMUSG00000001105,ENSMUSG00000001729,ENSMUSG00000001870,ENSMUSG00000002147,ENSMUSG00000002489,ENSMUSG00000002496,ENSMUSG00000002602,ENSMUSG00000002603,ENSMUSG00000002699,ENSMUSG00000003068,ENSMUSG00000003283,ENSMUSG00000003316,ENSMUSG00000003534,ENSMUSG00000004040,ENSMUSG00000004043,…
GO:0090022	regulation of neutrophil chemotaxis		10		0.00336	ENSMUSG00000018446,ENSMUSG00000022488,ENSMUSG00000024610,ENSMUSG00000025383,ENSMUSG00000032380,ENSMUSG00000033220,ENSMUSG00000033788,ENSMUSG00000036006,ENSMUSG00000039145,ENSMUSG00000061778
GO:0061844	antimicrobial humoral immune response me...		7		0.00357	ENSMUSG00000021880,ENSMUSG00000029372,ENSMUSG00000030413,ENSMUSG00000031399,ENSMUSG00000032496,ENSMUSG00000038357,ENSMUSG00000067847
GO:0019731	antibacterial humoral response		4		0.0038	ENSMUSG00000021880,ENSMUSG00000032496,ENSMUSG00000038357,ENSMUSG00000042632
GO:0051091	positive regulation of DNA-binding trans...		115		0.00405	ENSMUSG00000000869,ENSMUSG00000000902,ENSMUSG00000001627,ENSMUSG00000001729,ENSMUSG00000002603,ENSMUSG00000002944,ENSMUSG00000003575,ENSMUSG00000004040,ENSMUSG00000004221,ENSMUSG00000004264,ENSMUSG00000006932,ENSMUSG00000007591,ENSMUSG00000008855,ENSMUSG00000015120,ENSMUSG00000015452,ENSMUSG00000015605,ENSMUSG00000018548,ENSMUSG00000019777,ENSMUSG00000019782,ENSMUSG00000020167,ENSMUSG00000021180,…
GO:0030947	regulation of vascular endothelial growt...		6		0.00412	ENSMUSG00000006386,ENSMUSG00000024168,ENSMUSG00000024962,ENSMUSG00000029163,ENSMUSG00000041187,ENSMUSG00000052889
GO:0010828	positive regulation of glucose transmemb...		22		0.00423	ENSMUSG00000001729,ENSMUSG00000004056,ENSMUSG00000015839,ENSMUSG00000018166,ENSMUSG00000020189,ENSMUSG00000021549,ENSMUSG00000021948,ENSMUSG00000024143,ENSMUSG00000025220,ENSMUSG00000026270,ENSMUSG00000030087,ENSMUSG00000030168,ENSMUSG00000030279,ENSMUSG00000030557,ENSMUSG00000032652,ENSMUSG00000033307,ENSMUSG00000037643,ENSMUSG00000038894,ENSMUSG00000040760,ENSMUSG00000043733,ENSMUSG00000052751,…
GO:0030299	intestinal cholesterol absorption		1		0.00424	ENSMUSG00000002944
GO:0007205	protein kinase C-activating G protein-co...		6		0.0047	ENSMUSG00000000276,ENSMUSG00000004815,ENSMUSG00000020178,ENSMUSG00000025357,ENSMUSG00000040249,ENSMUSG00000040479
GO:2001028	positive regulation of endothelial cell ...		4		0.00487	ENSMUSG00000004951,ENSMUSG00000021190,ENSMUSG00000029470,ENSMUSG00000041187
GO:2001212	regulation of vasculogenesis		3		0.00524	ENSMUSG00000001240,ENSMUSG00000020458,ENSMUSG00000062232
GO:0098742	cell-cell adhesion via plasma-membrane a...		45		0.00526	ENSMUSG00000000325,ENSMUSG00000000555,ENSMUSG00000001034,ENSMUSG00000003032,ENSMUSG00000008153,ENSMUSG00000012017,ENSMUSG00000012819,ENSMUSG00000013033,ENSMUSG00000013236,ENSMUSG00000019818,ENSMUSG00000020717,ENSMUSG00000022636,ENSMUSG00000024670,ENSMUSG00000025485,ENSMUSG00000026580,ENSMUSG00000026585,ENSMUSG00000026836,ENSMUSG00000027009,ENSMUSG00000027612,ENSMUSG00000028217,ENSMUSG00000030830,…
GO:0051967	negative regulation of synaptic transmis...		1		0.00531	ENSMUSG00000042632
GO:1903818	positive regulation of voltage-gated pot...		1		0.00538	ENSMUSG00000039166
GO:0006700	C21-steroid hormone biosynthetic process		5		0.00571	ENSMUSG00000004815,ENSMUSG00000018167,ENSMUSG00000022843,ENSMUSG00000028603,ENSMUSG00000029249
GO:0048012	hepatocyte growth factor receptor signal...		1		0.00579	ENSMUSG00000015149
GO:0010575	positive regulation of vascular endothel...		7		0.00593	ENSMUSG00000006800,ENSMUSG00000015522,ENSMUSG00000017146,ENSMUSG00000031668,ENSMUSG00000032238,ENSMUSG00000032487,ENSMUSG00000035273
GO:0045956	positive regulation of calcium ion-depen...		6		0.00626	ENSMUSG00000022789,ENSMUSG00000028456,ENSMUSG00000028969,ENSMUSG00000030172,ENSMUSG00000040722,ENSMUSG00000048076
GO:0097113	AMPA glutamate receptor clustering		1		0.00632	ENSMUSG00000042121
GO:0050896	response to stimulus		3183		0.00683	ENSMUSG00000000001,ENSMUSG00000000028,ENSMUSG00000000078,ENSMUSG00000000120,ENSMUSG00000000134,ENSMUSG00000000148,ENSMUSG00000000149,ENSMUSG00000000154,ENSMUSG00000000244,ENSMUSG00000000276,ENSMUSG00000000282,ENSMUSG00000000301,ENSMUSG00000000326,ENSMUSG00000000355,ENSMUSG00000000409,ENSMUSG00000000441,ENSMUSG00000000531,ENSMUSG00000000532,ENSMUSG00000000538,ENSMUSG00000000552,ENSMUSG00000000555,…
GO:0007157	heterophilic cell-cell adhesion via plas...		14		0.00709	ENSMUSG00000000555,ENSMUSG00000012017,ENSMUSG00000013033,ENSMUSG00000019818,ENSMUSG00000022636,ENSMUSG00000024670,ENSMUSG00000026580,ENSMUSG00000027009,ENSMUSG00000030830,ENSMUSG00000032012,ENSMUSG00000032076,ENSMUSG00000032593,ENSMUSG00000036862,ENSMUSG00000040511
GO:0050996	positive regulation of lipid catabolic p...		6		0.0074	ENSMUSG00000004056,ENSMUSG00000021948,ENSMUSG00000024981,ENSMUSG00000031378,ENSMUSG00000038894,ENSMUSG00000045038

## Sheet: monkey-P.cynomolgi SRP116793
Parasite
GO.ID	Term		Observed		KS	GenesForGOterm
GO:0006874	cellular calcium ion homeostasis		7		0.0045	PBANKA_010230,PBANKA_121190,PBANKA_123200,PBANKA_061040,PBANKA_113830,PBANKA_020700,PBANKA_021190
GO:0090305	nucleic acid phosphodiester bond hydroly...		81		0.0087	PBANKA_140550,PBANKA_145450,PBANKA_146090,PBANKA_090500,PBANKA_091230,PBANKA_092350,PBANKA_093020,PBANKA_093600,PBANKA_094060,PBANKA_130190,PBANKA_130740,PBANKA_131310,PBANKA_131340,PBANKA_131560,PBANKA_131780,PBANKA_132240,PBANKA_132870,PBANKA_133420,PBANKA_134240,PBANKA_135350,PBANKA_010460,PBANKA_010530,PBANKA_120210,PBANKA_120640,PBANKA_121500,PBANKA_122100,PBANKA_122950,PBANKA_123005,PBANKA_…
GO:0019288	isopentenyl diphosphate biosynthetic pro...		4		0.0108	PBANKA_133060,PBANKA_030640,PBANKA_050700,PBANKA_020870
GO:0098609	cell-cell adhesion		4		0.0118	PBANKA_030950,PBANKA_080450,PBANKA_041290,PBANKA_041380
GO:0006413	translational initiation		65		0.0138	PBANKA_141090,PBANKA_141160,PBANKA_142390,PBANKA_142870,PBANKA_142970,PBANKA_145690,PBANKA_145980,PBANKA_146350,PBANKA_146360,PBANKA_090210,PBANKA_090440,PBANKA_090560,PBANKA_093960,PBANKA_130840,PBANKA_133190,PBANKA_133220,PBANKA_134760,PBANKA_135520,PBANKA_010560,PBANKA_011040,PBANKA_120610,PBANKA_120900,PBANKA_121230,PBANKA_121610,PBANKA_122930,PBANKA_123250,PBANKA_123690,PBANKA_124280,PBANKA_…
GO:0001514	selenocysteine incorporation		3		0.0153	PBANKA_060380,PBANKA_040780,PBANKA_020350
GO:0006367	transcription initiation from RNA polyme...		15		0.0195	PBANKA_140490,PBANKA_141000,PBANKA_146180,PBANKA_146360,PBANKA_090440,PBANKA_091790,PBANKA_061420,PBANKA_061500,PBANKA_030320,PBANKA_051150,PBANKA_052050,PBANKA_082980,PBANKA_071560,PBANKA_020290,PBANKA_020330
GO:0000187	activation of MAPK activity		3		0.0212	PBANKA_060060,PBANKA_062210,PBANKA_031030
GO:0009405	pathogenesis		10		0.0232	PBANKA_140080,PBANKA_091500,PBANKA_091910,PBANKA_092620,PBANKA_131060,PBANKA_060770,PBANKA_081290,PBANKA_083100,PBANKA_070450,PBANKA_071290
GO:0030260	entry into host cell		16		0.0238	PBANKA_146490,PBANKA_091500,PBANKA_121510,PBANKA_030600,PBANKA_051140,PBANKA_051280,PBANKA_081300,PBANKA_082420,PBANKA_100210,PBANKA_100220,PBANKA_100260,PBANKA_110760,PBANKA_111600,PBANKA_112810,PBANKA_041290,PBANKA_041380
GO:0042273	ribosomal large subunit biogenesis		61		0.0253	PBANKA_140760,PBANKA_146450,PBANKA_090300,PBANKA_090310,PBANKA_090640,PBANKA_091800,PBANKA_091880,PBANKA_092340,PBANKA_092350,PBANKA_092440,PBANKA_093700,PBANKA_093920,PBANKA_130210,PBANKA_130510,PBANKA_133010,PBANKA_133860,PBANKA_134760,PBANKA_135190,PBANKA_135370,PBANKA_010650,PBANKA_011120,PBANKA_122060,PBANKA_122630,PBANKA_123030,PBANKA_123180,PBANKA_060840,PBANKA_061380,PBANKA_061710,PBANKA_…
GO:0044409	entry into host		65		0.0285	PBANKA_141990,PBANKA_143230,PBANKA_143360,PBANKA_143760,PBANKA_145720,PBANKA_146490,PBANKA_091170,PBANKA_091500,PBANKA_094250,PBANKA_131540,PBANKA_132710,PBANKA_132950,PBANKA_134980,PBANKA_135140,PBANKA_135340,PBANKA_135570,PBANKA_121060,PBANKA_121250,PBANKA_121510,PBANKA_122250,PBANKA_122740,PBANKA_123240,PBANKA_060580,PBANKA_061970,PBANKA_030600,PBANKA_030750,PBANKA_031170,PBANKA_031420,PBANKA_…
GO:0045324	late endosome to vacuole transport		4		0.0288	PBANKA_041520,PBANKA_070760,PBANKA_071460,PBANKA_021010
GO:0032790	ribosome disassembly		5		0.0312	PBANKA_145000,PBANKA_010120,PBANKA_030570,PBANKA_052180,PBANKA_070540
GO:0000056	ribosomal small subunit export from nucl...		2		0.0353	PBANKA_031120,PBANKA_040150
GO:0006446	regulation of translational initiation		21		0.0365	PBANKA_142870,PBANKA_146350,PBANKA_130840,PBANKA_133190,PBANKA_135520,PBANKA_011040,PBANKA_120610,PBANKA_121230,PBANKA_123250,PBANKA_124280,PBANKA_060480,PBANKA_060530,PBANKA_061450,PBANKA_030320,PBANKA_051150,PBANKA_052310,PBANKA_081380,PBANKA_040860,PBANKA_070220,PBANKA_071520,PBANKA_072030
GO:0000447	endonucleolytic cleavage in ITS1 to sepa...		4		0.0386	PBANKA_090500,PBANKA_092350,PBANKA_061760,PBANKA_070510
GO:0035690	cellular response to drug		7		0.0412	PBANKA_143390,PBANKA_091980,PBANKA_093300,PBANKA_082030,PBANKA_082650,PBANKA_020640,PBANKA_021210
GO:0098869	cellular oxidant detoxification		10		0.0416	PBANKA_142270,PBANKA_143080,PBANKA_130280,PBANKA_122800,PBANKA_061050,PBANKA_051140,PBANKA_112240,PBANKA_040310,PBANKA_040470,PBANKA_021330
GO:0036158	outer dynein arm assembly		5		0.0448	PBANKA_011050,PBANKA_082290,PBANKA_101830,PBANKA_041610,PBANKA_070810
GO:0008643	carbohydrate transport		8		0.0484	PBANKA_091560,PBANKA_124460,PBANKA_030250,PBANKA_030520,PBANKA_031330,PBANKA_081700,PBANKA_082040,PBANKA_110790
GO:0044205	'de novo' UMP biosynthetic process		2		0.0491	PBANKA_010210,PBANKA_050740
Host
GO.ID	Term		Observed		KS	GenesForGOterm
GO:0007186	G protein-coupled receptor signaling pat...		311		1.2e-26	ENSMUSG00000000001,ENSMUSG00000000149,ENSMUSG00000000276,ENSMUSG00000000766,ENSMUSG00000001240,ENSMUSG00000001521,ENSMUSG00000002885,ENSMUSG00000003228,ENSMUSG00000003452,ENSMUSG00000003458,ENSMUSG00000004207,ENSMUSG00000004630,ENSMUSG00000004730,ENSMUSG00000004815,ENSMUSG00000005034,ENSMUSG00000005534,ENSMUSG00000005580,ENSMUSG00000006127,ENSMUSG00000006134,ENSMUSG00000007617,ENSMUSG00000007655,…
GO:1904322	cellular response to forskolin		3		5.6e-18	ENSMUSG00000020654,ENSMUSG00000021546,ENSMUSG00000022994
GO:0035195	gene silencing by miRNA		50		1.8e-16	ENSMUSG00000000838,ENSMUSG00000002603,ENSMUSG00000002731,ENSMUSG00000004040,ENSMUSG00000004936,ENSMUSG00000004980,ENSMUSG00000018501,ENSMUSG00000020594,ENSMUSG00000020719,ENSMUSG00000021408,ENSMUSG00000021835,ENSMUSG00000022191,ENSMUSG00000022390,ENSMUSG00000023051,ENSMUSG00000025239,ENSMUSG00000025571,ENSMUSG00000026248,ENSMUSG00000027680,ENSMUSG00000027951,ENSMUSG00000028161,ENSMUSG00000028163,…
GO:0071241	cellular response to inorganic substance		107		2.2e-14	ENSMUSG00000000568,ENSMUSG00000000838,ENSMUSG00000001729,ENSMUSG00000002307,ENSMUSG00000002413,ENSMUSG00000003031,ENSMUSG00000003458,ENSMUSG00000003545,ENSMUSG00000004567,ENSMUSG00000005413,ENSMUSG00000005583,ENSMUSG00000006567,ENSMUSG00000006611,ENSMUSG00000009292,ENSMUSG00000013275,ENSMUSG00000015839,ENSMUSG00000015950,ENSMUSG00000017737,ENSMUSG00000017776,ENSMUSG00000018924,ENSMUSG00000019761,…
GO:0070482	response to oxygen levels		137		2e-12	ENSMUSG00000000441,ENSMUSG00000001441,ENSMUSG00000001729,ENSMUSG00000002250,ENSMUSG00000002280,ENSMUSG00000002496,ENSMUSG00000003955,ENSMUSG00000004070,ENSMUSG00000004791,ENSMUSG00000004936,ENSMUSG00000005312,ENSMUSG00000005374,ENSMUSG00000005413,ENSMUSG00000006386,ENSMUSG00000006494,ENSMUSG00000006676,ENSMUSG00000007655,ENSMUSG00000013160,ENSMUSG00000015149,ENSMUSG00000015340,ENSMUSG00000015452,…
GO:1990830	cellular response to leukemia inhibitory...		89		2.8e-12	ENSMUSG00000000275,ENSMUSG00000000628,ENSMUSG00000001288,ENSMUSG00000001707,ENSMUSG00000003032,ENSMUSG00000006599,ENSMUSG00000009535,ENSMUSG00000010342,ENSMUSG00000014226,ENSMUSG00000015354,ENSMUSG00000015766,ENSMUSG00000016319,ENSMUSG00000017861,ENSMUSG00000019947,ENSMUSG00000019982,ENSMUSG00000020063,ENSMUSG00000020484,ENSMUSG00000020534,ENSMUSG00000020561,ENSMUSG00000020634,ENSMUSG00000020923,…
GO:0071230	cellular response to amino acid stimulus		42		2.1e-11	ENSMUSG00000004099,ENSMUSG00000006435,ENSMUSG00000006476,ENSMUSG00000007659,ENSMUSG00000019843,ENSMUSG00000020300,ENSMUSG00000020484,ENSMUSG00000020661,ENSMUSG00000022556,ENSMUSG00000023977,ENSMUSG00000024238,ENSMUSG00000024401,ENSMUSG00000024493,ENSMUSG00000025583,ENSMUSG00000026042,ENSMUSG00000026509,ENSMUSG00000027272,ENSMUSG00000028062,ENSMUSG00000028278,ENSMUSG00000028646,ENSMUSG00000028893,…
GO:0009617	response to bacterium		282		1.3e-09	ENSMUSG00000000127,ENSMUSG00000000682,ENSMUSG00000001348,ENSMUSG00000001729,ENSMUSG00000002059,ENSMUSG00000002108,ENSMUSG00000002250,ENSMUSG00000002602,ENSMUSG00000002603,ENSMUSG00000002944,ENSMUSG00000003184,ENSMUSG00000003283,ENSMUSG00000003437,ENSMUSG00000004296,ENSMUSG00000005161,ENSMUSG00000005465,ENSMUSG00000005583,ENSMUSG00000005609,ENSMUSG00000006403,ENSMUSG00000006445,ENSMUSG00000006519,…
GO:0007156	homophilic cell adhesion via plasma memb...		44		4.2e-09	ENSMUSG00000000305,ENSMUSG00000001946,ENSMUSG00000005338,ENSMUSG00000008153,ENSMUSG00000012819,ENSMUSG00000016028,ENSMUSG00000020717,ENSMUSG00000021728,ENSMUSG00000023175,ENSMUSG00000023473,ENSMUSG00000024304,ENSMUSG00000028217,ENSMUSG00000029484,ENSMUSG00000031385,ENSMUSG00000031391,ENSMUSG00000032012,ENSMUSG00000032036,ENSMUSG00000032076,ENSMUSG00000032087,ENSMUSG00000032336,ENSMUSG00000032462,…
GO:0034765	regulation of ion transmembrane transpor...		233		6e-09	ENSMUSG00000000766,ENSMUSG00000000838,ENSMUSG00000001729,ENSMUSG00000001750,ENSMUSG00000002504,ENSMUSG00000002603,ENSMUSG00000003161,ENSMUSG00000003352,ENSMUSG00000003873,ENSMUSG00000004056,ENSMUSG00000004264,ENSMUSG00000004266,ENSMUSG00000005103,ENSMUSG00000005312,ENSMUSG00000005362,ENSMUSG00000005583,ENSMUSG00000006519,ENSMUSG00000006740,ENSMUSG00000007041,ENSMUSG00000007617,ENSMUSG00000007655,…
GO:0042391	regulation of membrane potential		204		1.7e-08	ENSMUSG00000000120,ENSMUSG00000000320,ENSMUSG00000000632,ENSMUSG00000000766,ENSMUSG00000000838,ENSMUSG00000001552,ENSMUSG00000001729,ENSMUSG00000002771,ENSMUSG00000002944,ENSMUSG00000003200,ENSMUSG00000003352,ENSMUSG00000003378,ENSMUSG00000003575,ENSMUSG00000003873,ENSMUSG00000004056,ENSMUSG00000004446,ENSMUSG00000005103,ENSMUSG00000005583,ENSMUSG00000005949,ENSMUSG00000005952,ENSMUSG00000006740,…
GO:0007155	cell adhesion		691		2.4e-07	ENSMUSG00000000127,ENSMUSG00000000134,ENSMUSG00000000244,ENSMUSG00000000305,ENSMUSG00000000320,ENSMUSG00000000325,ENSMUSG00000000409,ENSMUSG00000000555,ENSMUSG00000000706,ENSMUSG00000000738,ENSMUSG00000000791,ENSMUSG00000000881,ENSMUSG00000000957,ENSMUSG00000001014,ENSMUSG00000001029,ENSMUSG00000001034,ENSMUSG00000001281,ENSMUSG00000001444,ENSMUSG00000001507,ENSMUSG00000001552,ENSMUSG00000001729,…
GO:0007214	gamma-aminobutyric acid signaling pathwa...		8		1.2e-06	ENSMUSG00000024462,ENSMUSG00000032562,ENSMUSG00000033676,ENSMUSG00000034656,ENSMUSG00000036062,ENSMUSG00000038349,ENSMUSG00000038910,ENSMUSG00000055078
GO:0007154	cell communication		2896		1.2e-06	ENSMUSG00000000001,ENSMUSG00000000078,ENSMUSG00000000120,ENSMUSG00000000126,ENSMUSG00000000127,ENSMUSG00000000142,ENSMUSG00000000149,ENSMUSG00000000244,ENSMUSG00000000266,ENSMUSG00000000275,ENSMUSG00000000276,ENSMUSG00000000282,ENSMUSG00000000326,ENSMUSG00000000409,ENSMUSG00000000441,ENSMUSG00000000531,ENSMUSG00000000532,ENSMUSG00000000538,ENSMUSG00000000552,ENSMUSG00000000555,ENSMUSG00000000627,…
GO:0010951	negative regulation of endopeptidase act...		70		2e-06	ENSMUSG00000000126,ENSMUSG00000000753,ENSMUSG00000001131,ENSMUSG00000001729,ENSMUSG00000003032,ENSMUSG00000003423,ENSMUSG00000003644,ENSMUSG00000004056,ENSMUSG00000004069,ENSMUSG00000005087,ENSMUSG00000005514,ENSMUSG00000017466,ENSMUSG00000017737,ENSMUSG00000018909,ENSMUSG00000019278,ENSMUSG00000019823,ENSMUSG00000020178,ENSMUSG00000020184,ENSMUSG00000020692,ENSMUSG00000021585,ENSMUSG00000022781,…
GO:0071805	potassium ion transmembrane transport		79		2.6e-06	ENSMUSG00000000794,ENSMUSG00000007655,ENSMUSG00000009545,ENSMUSG00000009731,ENSMUSG00000013495,ENSMUSG00000015452,ENSMUSG00000015968,ENSMUSG00000017756,ENSMUSG00000017765,ENSMUSG00000020155,ENSMUSG00000020849,ENSMUSG00000022469,ENSMUSG00000022770,ENSMUSG00000023092,ENSMUSG00000023243,ENSMUSG00000024381,ENSMUSG00000024589,ENSMUSG00000024597,ENSMUSG00000024907,ENSMUSG00000024936,ENSMUSG00000025221,…
GO:0007193	adenylate cyclase-inhibiting G protein-c...		21		2.7e-06	ENSMUSG00000000001,ENSMUSG00000000766,ENSMUSG00000004207,ENSMUSG00000021057,ENSMUSG00000023110,ENSMUSG00000024462,ENSMUSG00000025485,ENSMUSG00000026360,ENSMUSG00000026390,ENSMUSG00000027584,ENSMUSG00000027765,ENSMUSG00000031328,ENSMUSG00000032562,ENSMUSG00000033717,ENSMUSG00000034117,ENSMUSG00000035863,ENSMUSG00000036353,ENSMUSG00000037346,ENSMUSG00000038587,ENSMUSG00000040133,ENSMUSG00000045092
GO:1902476	chloride transmembrane transport		11		3.2e-06	ENSMUSG00000004319,ENSMUSG00000017756,ENSMUSG00000017765,ENSMUSG00000024597,ENSMUSG00000028020,ENSMUSG00000033676,ENSMUSG00000035506,ENSMUSG00000037344,ENSMUSG00000037418,ENSMUSG00000055078,ENSMUSG00000064210
GO:0010466	negative regulation of peptidase activit...		83		6.5e-06	ENSMUSG00000000126,ENSMUSG00000000753,ENSMUSG00000001131,ENSMUSG00000001729,ENSMUSG00000003032,ENSMUSG00000003423,ENSMUSG00000003644,ENSMUSG00000004056,ENSMUSG00000004069,ENSMUSG00000005054,ENSMUSG00000005087,ENSMUSG00000005514,ENSMUSG00000017466,ENSMUSG00000017737,ENSMUSG00000018909,ENSMUSG00000019278,ENSMUSG00000019823,ENSMUSG00000020178,ENSMUSG00000020184,ENSMUSG00000020692,ENSMUSG00000021223,…
GO:0030154	cell differentiation		2209		9.1e-06	ENSMUSG00000000120,ENSMUSG00000000126,ENSMUSG00000000127,ENSMUSG00000000134,ENSMUSG00000000142,ENSMUSG00000000149,ENSMUSG00000000305,ENSMUSG00000000378,ENSMUSG00000000409,ENSMUSG00000000441,ENSMUSG00000000532,ENSMUSG00000000552,ENSMUSG00000000555,ENSMUSG00000000561,ENSMUSG00000000627,ENSMUSG00000000632,ENSMUSG00000000708,ENSMUSG00000000731,ENSMUSG00000000753,ENSMUSG00000000766,ENSMUSG00000000782,…
GO:0009611	response to wounding		263		1.4e-05	ENSMUSG00000000120,ENSMUSG00000000216,ENSMUSG00000000244,ENSMUSG00000000320,ENSMUSG00000001131,ENSMUSG00000001627,ENSMUSG00000002250,ENSMUSG00000002413,ENSMUSG00000002602,ENSMUSG00000002603,ENSMUSG00000002944,ENSMUSG00000003031,ENSMUSG00000003032,ENSMUSG00000003534,ENSMUSG00000003873,ENSMUSG00000004266,ENSMUSG00000004383,ENSMUSG00000004665,ENSMUSG00000004936,ENSMUSG00000005087,ENSMUSG00000005161,…
GO:0035725	sodium ion transmembrane transport		46		1.5e-05	ENSMUSG00000000216,ENSMUSG00000006740,ENSMUSG00000015202,ENSMUSG00000018965,ENSMUSG00000019194,ENSMUSG00000020733,ENSMUSG00000021591,ENSMUSG00000021870,ENSMUSG00000024589,ENSMUSG00000024597,ENSMUSG00000026062,ENSMUSG00000026463,ENSMUSG00000026576,ENSMUSG00000026880,ENSMUSG00000027030,ENSMUSG00000028854,ENSMUSG00000029359,ENSMUSG00000030340,ENSMUSG00000030800,ENSMUSG00000031129,ENSMUSG00000032216,…
GO:0007189	adenylate cyclase-activating G protein-c...		50		1.6e-05	ENSMUSG00000000766,ENSMUSG00000001240,ENSMUSG00000002885,ENSMUSG00000003228,ENSMUSG00000004730,ENSMUSG00000005580,ENSMUSG00000013033,ENSMUSG00000015243,ENSMUSG00000020140,ENSMUSG00000020178,ENSMUSG00000020611,ENSMUSG00000020654,ENSMUSG00000020733,ENSMUSG00000021478,ENSMUSG00000021886,ENSMUSG00000022220,ENSMUSG00000022994,ENSMUSG00000024858,ENSMUSG00000026463,ENSMUSG00000027523,ENSMUSG00000027584,…
GO:0071361	cellular response to ethanol		5		1.7e-05	ENSMUSG00000020155,ENSMUSG00000028211,ENSMUSG00000030287,ENSMUSG00000031659,ENSMUSG00000045038
GO:0034587	piRNA metabolic process		3		2.7e-05	ENSMUSG00000029423,ENSMUSG00000041912,ENSMUSG00000046338
GO:0071222	cellular response to lipopolysaccharide		114		4.2e-05	ENSMUSG00000001729,ENSMUSG00000002108,ENSMUSG00000002250,ENSMUSG00000002602,ENSMUSG00000002603,ENSMUSG00000002944,ENSMUSG00000003184,ENSMUSG00000003437,ENSMUSG00000004296,ENSMUSG00000005161,ENSMUSG00000005583,ENSMUSG00000005609,ENSMUSG00000006728,ENSMUSG00000007815,ENSMUSG00000009681,ENSMUSG00000015243,ENSMUSG00000016496,ENSMUSG00000016529,ENSMUSG00000018920,ENSMUSG00000019461,ENSMUSG00000019850,…
GO:0006814	sodium ion transport		91		9.6e-05	ENSMUSG00000000216,ENSMUSG00000001729,ENSMUSG00000002603,ENSMUSG00000004056,ENSMUSG00000006641,ENSMUSG00000006740,ENSMUSG00000009292,ENSMUSG00000011751,ENSMUSG00000014164,ENSMUSG00000015202,ENSMUSG00000018965,ENSMUSG00000019194,ENSMUSG00000019558,ENSMUSG00000019699,ENSMUSG00000019970,ENSMUSG00000020733,ENSMUSG00000020893,ENSMUSG00000021591,ENSMUSG00000021733,ENSMUSG00000021870,ENSMUSG00000022462,…
GO:0044331	cell-cell adhesion mediated by cadherin		17		0.00013	ENSMUSG00000000127,ENSMUSG00000000305,ENSMUSG00000021994,ENSMUSG00000022018,ENSMUSG00000024304,ENSMUSG00000026181,ENSMUSG00000027612,ENSMUSG00000028217,ENSMUSG00000029003,ENSMUSG00000034918,ENSMUSG00000039155,ENSMUSG00000039385,ENSMUSG00000040818,ENSMUSG00000050840,ENSMUSG00000059674,ENSMUSG00000059714,ENSMUSG00000068036
GO:0016339	calcium-dependent cell-cell adhesion via...		14		0.00017	ENSMUSG00000000305,ENSMUSG00000000325,ENSMUSG00000012819,ENSMUSG00000024304,ENSMUSG00000026580,ENSMUSG00000026581,ENSMUSG00000026585,ENSMUSG00000028217,ENSMUSG00000032570,ENSMUSG00000039155,ENSMUSG00000039385,ENSMUSG00000050840,ENSMUSG00000051375,ENSMUSG00000059674
GO:0006833	water transport		3		0.00017	ENSMUSG00000006127,ENSMUSG00000028435,ENSMUSG00000059336
GO:0036294	cellular response to decreased oxygen le...		60		0.00017	ENSMUSG00000001441,ENSMUSG00000001729,ENSMUSG00000002250,ENSMUSG00000003955,ENSMUSG00000004936,ENSMUSG00000005312,ENSMUSG00000005374,ENSMUSG00000006494,ENSMUSG00000006676,ENSMUSG00000015149,ENSMUSG00000015340,ENSMUSG00000015839,ENSMUSG00000020063,ENSMUSG00000020300,ENSMUSG00000020458,ENSMUSG00000020580,ENSMUSG00000021109,ENSMUSG00000021127,ENSMUSG00000022018,ENSMUSG00000022051,ENSMUSG00000022061,…
GO:0010811	positive regulation of cell-substrate ad...		76		0.00028	ENSMUSG00000000555,ENSMUSG00000001507,ENSMUSG00000001552,ENSMUSG00000002413,ENSMUSG00000002944,ENSMUSG00000003814,ENSMUSG00000006134,ENSMUSG00000006304,ENSMUSG00000006386,ENSMUSG00000014599,ENSMUSG00000017009,ENSMUSG00000017776,ENSMUSG00000018012,ENSMUSG00000018446,ENSMUSG00000018924,ENSMUSG00000019820,ENSMUSG00000021215,ENSMUSG00000021338,ENSMUSG00000021365,ENSMUSG00000022026,ENSMUSG00000022099,…
GO:1990573	potassium ion import across plasma membr...		12		0.00029	ENSMUSG00000017756,ENSMUSG00000017765,ENSMUSG00000024597,ENSMUSG00000026576,ENSMUSG00000032412,ENSMUSG00000033161,ENSMUSG00000035506,ENSMUSG00000037344,ENSMUSG00000041248,ENSMUSG00000041695,ENSMUSG00000044708,ENSMUSG00000058743
GO:0010596	negative regulation of endothelial cell ...		23		0.00046	ENSMUSG00000000753,ENSMUSG00000001552,ENSMUSG00000002603,ENSMUSG00000003032,ENSMUSG00000005583,ENSMUSG00000007815,ENSMUSG00000008855,ENSMUSG00000015452,ENSMUSG00000016128,ENSMUSG00000020453,ENSMUSG00000021256,ENSMUSG00000022018,ENSMUSG00000026923,ENSMUSG00000027351,ENSMUSG00000027835,ENSMUSG00000028643,ENSMUSG00000030022,ENSMUSG00000031393,ENSMUSG00000031465,ENSMUSG00000034881,ENSMUSG00000040152,…
GO:0051957	positive regulation of amino acid transp...		12		0.00047	ENSMUSG00000019969,ENSMUSG00000020178,ENSMUSG00000022048,ENSMUSG00000024431,ENSMUSG00000024462,ENSMUSG00000027568,ENSMUSG00000028747,ENSMUSG00000029468,ENSMUSG00000036104,ENSMUSG00000039783,ENSMUSG00000057531,ENSMUSG00000057880
GO:0007216	G protein-coupled glutamate receptor sig...		4		0.00062	ENSMUSG00000007617,ENSMUSG00000025813,ENSMUSG00000030523,ENSMUSG00000039206
GO:0045597	positive regulation of cell differentiat...		643		0.00089	ENSMUSG00000000120,ENSMUSG00000000126,ENSMUSG00000000142,ENSMUSG00000000305,ENSMUSG00000000409,ENSMUSG00000000532,ENSMUSG00000000552,ENSMUSG00000000632,ENSMUSG00000000708,ENSMUSG00000000753,ENSMUSG00000000766,ENSMUSG00000000838,ENSMUSG00000000861,ENSMUSG00000000957,ENSMUSG00000001240,ENSMUSG00000001507,ENSMUSG00000001729,ENSMUSG00000001785,ENSMUSG00000002068,ENSMUSG00000002413,ENSMUSG00000002489,…
GO:0050679	positive regulation of epithelial cell p...		91		0.00108	ENSMUSG00000001280,ENSMUSG00000001729,ENSMUSG00000002603,ENSMUSG00000004040,ENSMUSG00000004043,ENSMUSG00000004791,ENSMUSG00000005413,ENSMUSG00000006205,ENSMUSG00000006519,ENSMUSG00000006538,ENSMUSG00000006699,ENSMUSG00000006932,ENSMUSG00000007655,ENSMUSG00000007805,ENSMUSG00000008140,ENSMUSG00000010051,ENSMUSG00000015053,ENSMUSG00000016529,ENSMUSG00000016921,ENSMUSG00000016933,ENSMUSG00000018160,…
GO:0072521	purine-containing compound metabolic pro...		271		0.00116	ENSMUSG00000000001,ENSMUSG00000000168,ENSMUSG00000000253,ENSMUSG00000000301,ENSMUSG00000000628,ENSMUSG00000001755,ENSMUSG00000002326,ENSMUSG00000002603,ENSMUSG00000002769,ENSMUSG00000003500,ENSMUSG00000003541,ENSMUSG00000003623,ENSMUSG00000003809,ENSMUSG00000004040,ENSMUSG00000004267,ENSMUSG00000004446,ENSMUSG00000004768,ENSMUSG00000004936,ENSMUSG00000005107,ENSMUSG00000005534,ENSMUSG00000005580,…
GO:0007200	phospholipase C-activating G protein-cou...		38		0.00144	ENSMUSG00000000766,ENSMUSG00000003452,ENSMUSG00000010660,ENSMUSG00000020733,ENSMUSG00000021478,ENSMUSG00000021886,ENSMUSG00000024998,ENSMUSG00000026180,ENSMUSG00000026237,ENSMUSG00000026271,ENSMUSG00000027249,ENSMUSG00000027584,ENSMUSG00000027765,ENSMUSG00000029064,ENSMUSG00000030898,ENSMUSG00000032860,ENSMUSG00000033446,ENSMUSG00000033717,ENSMUSG00000034781,ENSMUSG00000034792,ENSMUSG00000035148,…
GO:0071260	cellular response to mechanical stimulus		17		0.00148	ENSMUSG00000001729,ENSMUSG00000004665,ENSMUSG00000006932,ENSMUSG00000007655,ENSMUSG00000014444,ENSMUSG00000015957,ENSMUSG00000021476,ENSMUSG00000022812,ENSMUSG00000025132,ENSMUSG00000025190,ENSMUSG00000028978,ENSMUSG00000033161,ENSMUSG00000036006,ENSMUSG00000039942,ENSMUSG00000039952,ENSMUSG00000043733,ENSMUSG00000045867
GO:0045907	positive regulation of vasoconstriction		20		0.0015	ENSMUSG00000001729,ENSMUSG00000007655,ENSMUSG00000007815,ENSMUSG00000024858,ENSMUSG00000025026,ENSMUSG00000025701,ENSMUSG00000027077,ENSMUSG00000029084,ENSMUSG00000029925,ENSMUSG00000031390,ENSMUSG00000034881,ENSMUSG00000034987,ENSMUSG00000042626,ENSMUSG00000045318,ENSMUSG00000048376,ENSMUSG00000049112,ENSMUSG00000052821,ENSMUSG00000053004,ENSMUSG00000056529,ENSMUSG00000057123
GO:0050678	regulation of epithelial cell proliferat...		172		0.00161	ENSMUSG00000000120,ENSMUSG00000000561,ENSMUSG00000000753,ENSMUSG00000001280,ENSMUSG00000001729,ENSMUSG00000002250,ENSMUSG00000002496,ENSMUSG00000002603,ENSMUSG00000003031,ENSMUSG00000003068,ENSMUSG00000003873,ENSMUSG00000004040,ENSMUSG00000004043,ENSMUSG00000004264,ENSMUSG00000004791,ENSMUSG00000005413,ENSMUSG00000005583,ENSMUSG00000005871,ENSMUSG00000006205,ENSMUSG00000006386,ENSMUSG00000006519,…
GO:0071385	cellular response to glucocorticoid stim...		23		0.00163	ENSMUSG00000002603,ENSMUSG00000005718,ENSMUSG00000019970,ENSMUSG00000020108,ENSMUSG00000021127,ENSMUSG00000021750,ENSMUSG00000021835,ENSMUSG00000022358,ENSMUSG00000024431,ENSMUSG00000024659,ENSMUSG00000024789,ENSMUSG00000028834,ENSMUSG00000028914,ENSMUSG00000029249,ENSMUSG00000031490,ENSMUSG00000039630,ENSMUSG00000040618,ENSMUSG00000044786,ENSMUSG00000045817,ENSMUSG00000048249,ENSMUSG00000055067,…
GO:0015669	gas transport		3		0.00189	ENSMUSG00000000805,ENSMUSG00000023926,ENSMUSG00000027562
GO:0002009	morphogenesis of an epithelium		283		0.00202	ENSMUSG00000000120,ENSMUSG00000000216,ENSMUSG00000000320,ENSMUSG00000000378,ENSMUSG00000000731,ENSMUSG00000000881,ENSMUSG00000000957,ENSMUSG00000001052,ENSMUSG00000001089,ENSMUSG00000001105,ENSMUSG00000001288,ENSMUSG00000001521,ENSMUSG00000001632,ENSMUSG00000002496,ENSMUSG00000002603,ENSMUSG00000002799,ENSMUSG00000003032,ENSMUSG00000003233,ENSMUSG00000003534,ENSMUSG00000004043,ENSMUSG00000004264,…
GO:0003333	amino acid transmembrane transport		37		0.00204	ENSMUSG00000000958,ENSMUSG00000001918,ENSMUSG00000010095,ENSMUSG00000015112,ENSMUSG00000019082,ENSMUSG00000019558,ENSMUSG00000019969,ENSMUSG00000020261,ENSMUSG00000021265,ENSMUSG00000021948,ENSMUSG00000022180,ENSMUSG00000022462,ENSMUSG00000023169,ENSMUSG00000024401,ENSMUSG00000026360,ENSMUSG00000027010,ENSMUSG00000027030,ENSMUSG00000027568,ENSMUSG00000027737,ENSMUSG00000030492,ENSMUSG00000030495,…
GO:0009725	response to hormone		395		0.00205	ENSMUSG00000000127,ENSMUSG00000000708,ENSMUSG00000000766,ENSMUSG00000000957,ENSMUSG00000001131,ENSMUSG00000001240,ENSMUSG00000001280,ENSMUSG00000001288,ENSMUSG00000001729,ENSMUSG00000002108,ENSMUSG00000002147,ENSMUSG00000002250,ENSMUSG00000002307,ENSMUSG00000002413,ENSMUSG00000002496,ENSMUSG00000002603,ENSMUSG00000003037,ENSMUSG00000003099,ENSMUSG00000003235,ENSMUSG00000003814,ENSMUSG00000003868,…
GO:0030855	epithelial cell differentiation		292		0.00209	ENSMUSG00000000378,ENSMUSG00000000561,ENSMUSG00000001039,ENSMUSG00000001052,ENSMUSG00000001288,ENSMUSG00000002603,ENSMUSG00000002799,ENSMUSG00000003031,ENSMUSG00000003032,ENSMUSG00000003051,ENSMUSG00000003154,ENSMUSG00000003308,ENSMUSG00000004043,ENSMUSG00000004207,ENSMUSG00000004846,ENSMUSG00000004936,ENSMUSG00000005355,ENSMUSG00000005583,ENSMUSG00000005871,ENSMUSG00000006311,ENSMUSG00000006445,…
GO:0043408	regulation of MAPK cascade		413		0.00221	ENSMUSG00000000120,ENSMUSG00000000441,ENSMUSG00000000724,ENSMUSG00000000766,ENSMUSG00000001034,ENSMUSG00000001666,ENSMUSG00000001729,ENSMUSG00000002205,ENSMUSG00000002413,ENSMUSG00000002489,ENSMUSG00000002496,ENSMUSG00000002603,ENSMUSG00000002944,ENSMUSG00000003032,ENSMUSG00000003119,ENSMUSG00000003227,ENSMUSG00000003233,ENSMUSG00000004085,ENSMUSG00000004207,ENSMUSG00000004264,ENSMUSG00000004266,…
GO:0007204	positive regulation of cytosolic calcium...		177		0.00224	ENSMUSG00000000409,ENSMUSG00000000682,ENSMUSG00000000766,ENSMUSG00000000817,ENSMUSG00000002015,ENSMUSG00000002603,ENSMUSG00000002771,ENSMUSG00000002944,ENSMUSG00000003161,ENSMUSG00000003352,ENSMUSG00000003873,ENSMUSG00000004266,ENSMUSG00000004567,ENSMUSG00000005299,ENSMUSG00000005952,ENSMUSG00000006235,ENSMUSG00000006519,ENSMUSG00000007655,ENSMUSG00000009108,ENSMUSG00000009292,ENSMUSG00000010660,…
GO:0030858	positive regulation of epithelial cell d...		29		0.00227	ENSMUSG00000005871,ENSMUSG00000006311,ENSMUSG00000006724,ENSMUSG00000006932,ENSMUSG00000015937,ENSMUSG00000018160,ENSMUSG00000018377,ENSMUSG00000019986,ENSMUSG00000021224,ENSMUSG00000021319,ENSMUSG00000021466,ENSMUSG00000021835,ENSMUSG00000022016,ENSMUSG00000022479,ENSMUSG00000024959,ENSMUSG00000026872,ENSMUSG00000026923,ENSMUSG00000027168,ENSMUSG00000027678,ENSMUSG00000028681,ENSMUSG00000029106,…
GO:0048791	calcium ion-regulated exocytosis of neur...		7		0.00232	ENSMUSG00000020848,ENSMUSG00000029467,ENSMUSG00000030806,ENSMUSG00000032890,ENSMUSG00000034656,ENSMUSG00000036104,ENSMUSG00000068923
GO:0010629	negative regulation of gene expression		1050		0.00267	ENSMUSG00000000028,ENSMUSG00000000085,ENSMUSG00000000142,ENSMUSG00000000282,ENSMUSG00000000317,ENSMUSG00000000384,ENSMUSG00000000532,ENSMUSG00000000568,ENSMUSG00000000743,ENSMUSG00000000753,ENSMUSG00000000782,ENSMUSG00000000817,ENSMUSG00000000838,ENSMUSG00000000861,ENSMUSG00000001134,ENSMUSG00000001156,ENSMUSG00000001288,ENSMUSG00000001289,ENSMUSG00000001415,ENSMUSG00000001424,ENSMUSG00000001444,…
GO:0071475	cellular hyperosmotic salinity response		6		0.00301	ENSMUSG00000001642,ENSMUSG00000005299,ENSMUSG00000020111,ENSMUSG00000022471,ENSMUSG00000026187,ENSMUSG00000046329
GO:0006644	phospholipid metabolic process		236		0.00312	ENSMUSG00000000301,ENSMUSG00000001173,ENSMUSG00000001211,ENSMUSG00000002250,ENSMUSG00000002475,ENSMUSG00000002603,ENSMUSG00000004270,ENSMUSG00000004565,ENSMUSG00000004815,ENSMUSG00000005615,ENSMUSG00000005899,ENSMUSG00000006127,ENSMUSG00000006386,ENSMUSG00000006517,ENSMUSG00000006699,ENSMUSG00000007036,ENSMUSG00000009621,ENSMUSG00000009995,ENSMUSG00000010607,ENSMUSG00000010936,ENSMUSG00000012117,…
GO:0050896	response to stimulus		4172		0.00344	ENSMUSG00000000001,ENSMUSG00000000028,ENSMUSG00000000078,ENSMUSG00000000120,ENSMUSG00000000126,ENSMUSG00000000127,ENSMUSG00000000134,ENSMUSG00000000142,ENSMUSG00000000148,ENSMUSG00000000149,ENSMUSG00000000154,ENSMUSG00000000216,ENSMUSG00000000244,ENSMUSG00000000266,ENSMUSG00000000275,ENSMUSG00000000276,ENSMUSG00000000282,ENSMUSG00000000301,ENSMUSG00000000305,ENSMUSG00000000320,ENSMUSG00000000326,…
GO:0045683	negative regulation of epidermis develop...		9		0.00404	ENSMUSG00000000120,ENSMUSG00000014773,ENSMUSG00000016921,ENSMUSG00000022510,ENSMUSG00000022528,ENSMUSG00000026923,ENSMUSG00000029687,ENSMUSG00000038236,ENSMUSG00000041324
GO:0007263	nitric oxide mediated signal transductio...		6		0.00404	ENSMUSG00000002944,ENSMUSG00000023951,ENSMUSG00000026463,ENSMUSG00000028978,ENSMUSG00000040152,ENSMUSG00000049892
GO:0043950	positive regulation of cAMP-mediated sig...		11		0.00405	ENSMUSG00000000766,ENSMUSG00000027523,ENSMUSG00000029778,ENSMUSG00000030406,ENSMUSG00000035283,ENSMUSG00000038676,ENSMUSG00000039942,ENSMUSG00000039956,ENSMUSG00000049649,ENSMUSG00000057530,ENSMUSG00000062232
GO:0090288	negative regulation of cellular response...		69		0.0043	ENSMUSG00000000120,ENSMUSG00000001036,ENSMUSG00000001870,ENSMUSG00000003316,ENSMUSG00000005656,ENSMUSG00000006205,ENSMUSG00000006800,ENSMUSG00000007655,ENSMUSG00000011658,ENSMUSG00000015619,ENSMUSG00000016942,ENSMUSG00000018363,ENSMUSG00000020063,ENSMUSG00000020484,ENSMUSG00000021096,ENSMUSG00000021253,ENSMUSG00000021994,ENSMUSG00000022025,ENSMUSG00000022114,ENSMUSG00000024232,ENSMUSG00000024544,…
GO:0007043	cell-cell junction assembly		62		0.00448	ENSMUSG00000000305,ENSMUSG00000000325,ENSMUSG00000001240,ENSMUSG00000001247,ENSMUSG00000001552,ENSMUSG00000002233,ENSMUSG00000004591,ENSMUSG00000005103,ENSMUSG00000005469,ENSMUSG00000006445,ENSMUSG00000007655,ENSMUSG00000007815,ENSMUSG00000015605,ENSMUSG00000015957,ENSMUSG00000017167,ENSMUSG00000017774,ENSMUSG00000020580,ENSMUSG00000020776,ENSMUSG00000021112,ENSMUSG00000021638,ENSMUSG00000021782,…
GO:0003254	regulation of membrane depolarization		23		0.00454	ENSMUSG00000000120,ENSMUSG00000000320,ENSMUSG00000019194,ENSMUSG00000020372,ENSMUSG00000021022,ENSMUSG00000021870,ENSMUSG00000023092,ENSMUSG00000024589,ENSMUSG00000025190,ENSMUSG00000025220,ENSMUSG00000026496,ENSMUSG00000027568,ENSMUSG00000027646,ENSMUSG00000028124,ENSMUSG00000029468,ENSMUSG00000031378,ENSMUSG00000032350,ENSMUSG00000032892,ENSMUSG00000036273,ENSMUSG00000041736,ENSMUSG00000050627,…
GO:0045940	positive regulation of steroid metabolic...		14		0.00477	ENSMUSG00000003555,ENSMUSG00000005514,ENSMUSG00000020538,ENSMUSG00000020889,ENSMUSG00000022150,ENSMUSG00000024030,ENSMUSG00000024378,ENSMUSG00000024401,ENSMUSG00000027398,ENSMUSG00000027399,ENSMUSG00000028240,ENSMUSG00000028298,ENSMUSG00000028603,ENSMUSG00000048583
GO:0051926	negative regulation of calcium ion trans...		26		0.0052	ENSMUSG00000000838,ENSMUSG00000002603,ENSMUSG00000003161,ENSMUSG00000003352,ENSMUSG00000005312,ENSMUSG00000006127,ENSMUSG00000020349,ENSMUSG00000020849,ENSMUSG00000021326,ENSMUSG00000022528,ENSMUSG00000024381,ENSMUSG00000026271,ENSMUSG00000027568,ENSMUSG00000027584,ENSMUSG00000028978,ENSMUSG00000031142,ENSMUSG00000032010,ENSMUSG00000032192,ENSMUSG00000033788,ENSMUSG00000035873,ENSMUSG00000037434,…
GO:0051048	negative regulation of secretion		129		0.00565	ENSMUSG00000000326,ENSMUSG00000000706,ENSMUSG00000000766,ENSMUSG00000000838,ENSMUSG00000000903,ENSMUSG00000001467,ENSMUSG00000002108,ENSMUSG00000002413,ENSMUSG00000004698,ENSMUSG00000005413,ENSMUSG00000005465,ENSMUSG00000009545,ENSMUSG00000009681,ENSMUSG00000009907,ENSMUSG00000015316,ENSMUSG00000016529,ENSMUSG00000017631,ENSMUSG00000018166,ENSMUSG00000019850,ENSMUSG00000020038,ENSMUSG00000020063,…
GO:2000147	positive regulation of cell motility		349		0.00729	ENSMUSG00000000127,ENSMUSG00000000320,ENSMUSG00000000532,ENSMUSG00000000555,ENSMUSG00000000627,ENSMUSG00000000957,ENSMUSG00000001227,ENSMUSG00000001280,ENSMUSG00000001507,ENSMUSG00000001729,ENSMUSG00000002233,ENSMUSG00000002489,ENSMUSG00000002496,ENSMUSG00000002603,ENSMUSG00000002900,ENSMUSG00000003814,ENSMUSG00000004040,ENSMUSG00000004043,ENSMUSG00000004044,ENSMUSG00000004056,ENSMUSG00000004508,…
GO:0033875	ribonucleoside bisphosphate metabolic pr...		62		0.00731	ENSMUSG00000000168,ENSMUSG00000001755,ENSMUSG00000003623,ENSMUSG00000003809,ENSMUSG00000006494,ENSMUSG00000006517,ENSMUSG00000010914,ENSMUSG00000017307,ENSMUSG00000018796,ENSMUSG00000018846,ENSMUSG00000019577,ENSMUSG00000020456,ENSMUSG00000020532,ENSMUSG00000020664,ENSMUSG00000020917,ENSMUSG00000021646,ENSMUSG00000021670,ENSMUSG00000021748,ENSMUSG00000021786,ENSMUSG00000022555,ENSMUSG00000022853,…
GO:0034032	purine nucleoside bisphosphate metabolic...		62		0.00731	ENSMUSG00000000168,ENSMUSG00000001755,ENSMUSG00000003623,ENSMUSG00000003809,ENSMUSG00000006494,ENSMUSG00000006517,ENSMUSG00000010914,ENSMUSG00000017307,ENSMUSG00000018796,ENSMUSG00000018846,ENSMUSG00000019577,ENSMUSG00000020456,ENSMUSG00000020532,ENSMUSG00000020664,ENSMUSG00000020917,ENSMUSG00000021646,ENSMUSG00000021670,ENSMUSG00000021748,ENSMUSG00000021786,ENSMUSG00000022555,ENSMUSG00000022853,…
GO:0006810	transport		2545		0.00755	ENSMUSG00000000001,ENSMUSG00000000120,ENSMUSG00000000127,ENSMUSG00000000131,ENSMUSG00000000154,ENSMUSG00000000194,ENSMUSG00000000216,ENSMUSG00000000326,ENSMUSG00000000409,ENSMUSG00000000441,ENSMUSG00000000486,ENSMUSG00000000531,ENSMUSG00000000538,ENSMUSG00000000605,ENSMUSG00000000628,ENSMUSG00000000631,ENSMUSG00000000706,ENSMUSG00000000711,ENSMUSG00000000738,ENSMUSG00000000743,ENSMUSG00000000766,…
GO:0030299	intestinal cholesterol absorption		3		0.00794	ENSMUSG00000002944,ENSMUSG00000032193,ENSMUSG00000059201
GO:0007157	heterophilic cell-cell adhesion via plas...		20		0.00804	ENSMUSG00000000305,ENSMUSG00000000555,ENSMUSG00000005338,ENSMUSG00000012017,ENSMUSG00000013033,ENSMUSG00000019818,ENSMUSG00000022636,ENSMUSG00000024304,ENSMUSG00000024670,ENSMUSG00000026580,ENSMUSG00000027009,ENSMUSG00000030830,ENSMUSG00000031391,ENSMUSG00000032012,ENSMUSG00000032076,ENSMUSG00000032593,ENSMUSG00000036862,ENSMUSG00000040511,ENSMUSG00000048218,ENSMUSG00000050947
GO:0010862	positive regulation of pathway-restricte...		17		0.00819	ENSMUSG00000000532,ENSMUSG00000002603,ENSMUSG00000006611,ENSMUSG00000007613,ENSMUSG00000018238,ENSMUSG00000021253,ENSMUSG00000021796,ENSMUSG00000021835,ENSMUSG00000022150,ENSMUSG00000024515,ENSMUSG00000025352,ENSMUSG00000026814,ENSMUSG00000026836,ENSMUSG00000028249,ENSMUSG00000041324,ENSMUSG00000052155,ENSMUSG00000067336
GO:0051258	protein polymerization		169		0.00841	ENSMUSG00000000127,ENSMUSG00000000759,ENSMUSG00000000915,ENSMUSG00000002365,ENSMUSG00000003031,ENSMUSG00000005628,ENSMUSG00000005871,ENSMUSG00000006304,ENSMUSG00000007655,ENSMUSG00000007815,ENSMUSG00000008035,ENSMUSG00000008475,ENSMUSG00000009376,ENSMUSG00000010154,ENSMUSG00000014846,ENSMUSG00000015599,ENSMUSG00000015711,ENSMUSG00000015733,ENSMUSG00000015766,ENSMUSG00000017774,ENSMUSG00000018012,…
GO:1902742	apoptotic process involved in developmen...		16		0.009	ENSMUSG00000002111,ENSMUSG00000002799,ENSMUSG00000003873,ENSMUSG00000022382,ENSMUSG00000022479,ENSMUSG00000022568,ENSMUSG00000026923,ENSMUSG00000027381,ENSMUSG00000027985,ENSMUSG00000028599,ENSMUSG00000029287,ENSMUSG00000030341,ENSMUSG00000032058,ENSMUSG00000035067,ENSMUSG00000036986,ENSMUSG00000057789
GO:0015893	drug transport		87		0.00908	ENSMUSG00000000154,ENSMUSG00000000805,ENSMUSG00000001436,ENSMUSG00000001918,ENSMUSG00000002308,ENSMUSG00000002346,ENSMUSG00000003528,ENSMUSG00000006641,ENSMUSG00000010122,ENSMUSG00000015112,ENSMUSG00000018238,ENSMUSG00000019082,ENSMUSG00000019558,ENSMUSG00000019969,ENSMUSG00000019987,ENSMUSG00000020081,ENSMUSG00000020178,ENSMUSG00000020261,ENSMUSG00000020432,ENSMUSG00000020458,ENSMUSG00000020829,…
GO:0045956	positive regulation of calcium ion-depen...		9		0.00925	ENSMUSG00000007207,ENSMUSG00000007659,ENSMUSG00000020848,ENSMUSG00000022789,ENSMUSG00000028456,ENSMUSG00000028969,ENSMUSG00000030172,ENSMUSG00000036091,ENSMUSG00000048076
GO:0060218	hematopoietic stem cell differentiation		11		0.0093	ENSMUSG00000002957,ENSMUSG00000015605,ENSMUSG00000015839,ENSMUSG00000026187,ENSMUSG00000029655,ENSMUSG00000030400,ENSMUSG00000034266,ENSMUSG00000040274,ENSMUSG00000057541,ENSMUSG00000059552,ENSMUSG00000078671
GO:0098742	cell-cell adhesion via plasma-membrane a...		82		0.0094	ENSMUSG00000000305,ENSMUSG00000000325,ENSMUSG00000000555,ENSMUSG00000001034,ENSMUSG00000001946,ENSMUSG00000003032,ENSMUSG00000005338,ENSMUSG00000008153,ENSMUSG00000012017,ENSMUSG00000012819,ENSMUSG00000013033,ENSMUSG00000013236,ENSMUSG00000016028,ENSMUSG00000016529,ENSMUSG00000019818,ENSMUSG00000019850,ENSMUSG00000020717,ENSMUSG00000021728,ENSMUSG00000022514,ENSMUSG00000022636,ENSMUSG00000023175,…
GO:0019731	antibacterial humoral response		7		0.0094	ENSMUSG00000018623,ENSMUSG00000021880,ENSMUSG00000032496,ENSMUSG00000042632,ENSMUSG00000055994,ENSMUSG00000067149,ENSMUSG00000068854
GO:0070588	calcium ion transmembrane transport		160		0.00971	ENSMUSG00000000409,ENSMUSG00000000817,ENSMUSG00000000838,ENSMUSG00000002603,ENSMUSG00000002771,ENSMUSG00000003161,ENSMUSG00000003352,ENSMUSG00000003873,ENSMUSG00000004266,ENSMUSG00000004567,ENSMUSG00000005299,ENSMUSG00000005312,ENSMUSG00000005952,ENSMUSG00000006519,ENSMUSG00000009292,ENSMUSG00000009647,ENSMUSG00000010066,ENSMUSG00000010609,ENSMUSG00000011008,ENSMUSG00000015968,ENSMUSG00000016933,…
GO:0006704	glucocorticoid biosynthetic process		6		0.00971	ENSMUSG00000003555,ENSMUSG00000004815,ENSMUSG00000024431,ENSMUSG00000029249,ENSMUSG00000032323,ENSMUSG00000033161
GO:0035567	non-canonical Wnt signaling pathway		28		0.01002	ENSMUSG00000002489,ENSMUSG00000003233,ENSMUSG00000007989,ENSMUSG00000015957,ENSMUSG00000016028,ENSMUSG00000021319,ENSMUSG00000021464,ENSMUSG00000021994,ENSMUSG00000022150,ENSMUSG00000022297,ENSMUSG00000022382,ENSMUSG00000023473,ENSMUSG00000023972,ENSMUSG00000025162,ENSMUSG00000026596,ENSMUSG00000026842,ENSMUSG00000027778,ENSMUSG00000028496,ENSMUSG00000029071,ENSMUSG00000031661,ENSMUSG00000032547,…
GO:2001212	regulation of vasculogenesis		6		0.01091	ENSMUSG00000001240,ENSMUSG00000019789,ENSMUSG00000020458,ENSMUSG00000030790,ENSMUSG00000062232,ENSMUSG00000068798
GO:0051252	regulation of RNA metabolic process		1861		0.01126	ENSMUSG00000000028,ENSMUSG00000000078,ENSMUSG00000000085,ENSMUSG00000000120,ENSMUSG00000000127,ENSMUSG00000000134,ENSMUSG00000000142,ENSMUSG00000000266,ENSMUSG00000000275,ENSMUSG00000000282,ENSMUSG00000000317,ENSMUSG00000000384,ENSMUSG00000000441,ENSMUSG00000000532,ENSMUSG00000000561,ENSMUSG00000000568,ENSMUSG00000000708,ENSMUSG00000000731,ENSMUSG00000000743,ENSMUSG00000000782,ENSMUSG00000000817,…
GO:0010720	positive regulation of cell development		394		0.01145	ENSMUSG00000000120,ENSMUSG00000000305,ENSMUSG00000000632,ENSMUSG00000000708,ENSMUSG00000000753,ENSMUSG00000000766,ENSMUSG00000000838,ENSMUSG00000000861,ENSMUSG00000001507,ENSMUSG00000002413,ENSMUSG00000002489,ENSMUSG00000002496,ENSMUSG00000002603,ENSMUSG00000003068,ENSMUSG00000003233,ENSMUSG00000003282,ENSMUSG00000003436,ENSMUSG00000003575,ENSMUSG00000003814,ENSMUSG00000003948,ENSMUSG00000004393,…
GO:0009308	amine metabolic process		47		0.01188	ENSMUSG00000000326,ENSMUSG00000000958,ENSMUSG00000005871,ENSMUSG00000011179,ENSMUSG00000017718,ENSMUSG00000020000,ENSMUSG00000021478,ENSMUSG00000022489,ENSMUSG00000024843,ENSMUSG00000025037,ENSMUSG00000025194,ENSMUSG00000025283,ENSMUSG00000025464,ENSMUSG00000025527,ENSMUSG00000025630,ENSMUSG00000025889,ENSMUSG00000026179,ENSMUSG00000026463,ENSMUSG00000026526,ENSMUSG00000026826,ENSMUSG00000026866,…
