# Supplementary material for: Dual RNA Sequencing Meta-analysis in Plasmodium Infection Identifies Host-Parasite Interactions
Source: mSystems. 2021 Apr 20;6(2):e00182-21. doi: 10.1128/mSystems.00182-21 (PMC8546971; doi:10.1128/mSystems.00182-21)
Supplement: TABLE S6 [file msystems.00182-21-st006.xlsx]

## Sheet: Description
Supplementary table S6: GO association networks for overall and core network

## Sheet: GO association core network
Host	Parasite
acrosome assembly	'de novo' protein folding
acrosome reaction	response to glucose
acrosome reaction	glycolytic process through fructose-6-ph...
acrosome reaction	carbohydrate phosphorylation
activated T cell proliferation	ATP synthesis coupled proton transport
activation of Janus kinase activity	'de novo' protein folding
activation of MAPK activity	'de novo' protein folding
adaptive immune response	intracellular signal transduction
adaptive immune response	protein folding
adhesion of symbiont to host	'de novo' protein folding
adipose tissue development	exit from host cell
adipose tissue development	ATP synthesis coupled proton transport
adrenal gland development	nuclear envelope reassembly
adrenal gland development	Golgi organization
adrenal gland development	autophagosome assembly
adrenal gland development	membrane fusion
adrenal gland development	proteasome-mediated ubiquitin-dependent ...
adult heart development	peptidyl-serine phosphorylation
adult heart development	cell gliding
adult heart development	cell redox homeostasis
adult heart development	ATP synthesis coupled proton transport
alpha-beta T cell lineage commitment	vesicle fusion with Golgi apparatus
alpha-beta T cell lineage commitment	cytoskeleton-dependent cytokinesis
alpha-beta T cell lineage commitment	tRNA thio-modification
alpha-beta T cell lineage commitment	biosynthetic process
alpha-beta T cell lineage commitment	Golgi to vacuole transport
alpha-beta T cell lineage commitment	protein targeting to vacuole
amine metabolic process	response to salt stress
amine metabolic process	response to hydrogen peroxide
amine metabolic process	regulation of vacuole fusion, non-autoph...
amine metabolic process	protein K48-linked deubiquitination
amine metabolic process	deadenylation-independent decapping of n...
amine metabolic process	GMP biosynthetic process
amine metabolic process	regulation of SNARE complex assembly
amine metabolic process	deadenylation-dependent decapping of nuc...
amine metabolic process	ER to Golgi vesicle-mediated transport
amine metabolic process	mRNA catabolic process
amine metabolic process	protein transport by the Sec complex
angiogenesis involved in wound healing	entry into host
angiogenesis involved in wound healing	cell redox homeostasis
anoikis	arginine catabolic process to ornithine
anoikis	adenosine transport
anoikis	protein hexamerization
anoikis	protein K48-linked deubiquitination
anoikis	purine nucleobase transport
anoikis	protein unfolding
anoikis	positive regulation of cytokine producti...
anoikis	purine nucleoside transmembrane transpor...
anoikis	ribosomal large subunit assembly
anoikis	glutathione metabolic process
anoikis	translocation of peptides or proteins in...
anoikis	schizogony
anoikis	peptidyl-tyrosine dephosphorylation
antibiotic biosynthetic process	protein folding
antigen processing and presentation of e...	cell cycle
antigen processing and presentation of e...	nucleic acid phosphodiester bond hydroly...
antigen processing and presentation of e...	developmental process
antigen processing and presentation of e...	protein targeting to membrane
antigen processing and presentation of e...	'de novo' protein folding
antigen processing and presentation of p...	regulation of gene expression
apoptotic signaling pathway	protein folding
arachidonic acid metabolic process	cell redox homeostasis
arachidonic acid secretion	protein autophosphorylation
arachidonic acid secretion	peptidyl-serine phosphorylation
arachidonic acid secretion	cell gliding
aromatic compound catabolic process	vesicle-mediated transport
aromatic compound catabolic process	ribosomal large subunit assembly
aromatic compound catabolic process	maturation of LSU-rRNA from tricistronic...
aromatic compound catabolic process	regulation of vesicle fusion
aromatic compound catabolic process	inositol phosphate biosynthetic process
aromatic compound catabolic process	peptidyl-tyrosine dephosphorylation
aromatic compound catabolic process	endocytosis
ATP hydrolysis coupled proton transport	protein folding
ATP hydrolysis coupled proton transport	'de novo' protein folding
ATP hydrolysis coupled proton transport	cellular lipid metabolic process
ATP hydrolysis coupled proton transport	regulation of gene expression
ATP synthesis coupled proton transport	protein autophosphorylation
ATP synthesis coupled proton transport	peptidyl-serine phosphorylation
ATP synthesis coupled proton transport	cell gliding
ATP synthesis coupled proton transport	developmental process
axon regeneration	nuclear envelope reassembly
axon regeneration	dUMP biosynthetic process
axon regeneration	dUTP catabolic process
axon regeneration	positive regulation of ATP-dependent mic...
axon regeneration	peptidyl-tyrosine dephosphorylation
axon regeneration	Golgi organization
axon regeneration	protein prenylation
axon regeneration	autophagosome assembly
axon regeneration	snRNA processing
axon regeneration	negative regulation of translation
axon regeneration	nuclear-transcribed mRNA catabolic proce...
axonal fasciculation	peptidyl-L-cysteine S-palmitoylation
B cell homeostasis	entry into host
B cell homeostasis	cell cycle
B cell homeostasis	cell division
base-excision repair	TOR signaling
basic amino acid transport	'de novo' protein folding
bile acid and bile salt transport	DNA biosynthetic process
blood coagulation	pore formation in membrane of host by sy...
blood coagulation	regulation of sodium ion transport
blood coagulation	cap-dependent translational initiation
blood coagulation	nuclear envelope reassembly
blood coagulation	detection of nutrient
blood coagulation	endoplasmic reticulum membrane fusion
blood coagulation	tRNA wobble base 5-methoxycarbonylmethyl...
blood coagulation	membrane fusion
blood coagulation	positive regulation of telomerase activi...
blood coagulation	selenocysteine biosynthetic process
blood coagulation	seryl-tRNA aminoacylation
blood coagulation	snRNA modification
blood coagulation	calcium ion transmembrane transport
blood coagulation	schizogony
blood vessel morphogenesis	translation
blood vessel morphogenesis	protein folding in endoplasmic reticulum
blood vessel morphogenesis	metabolic process
blood vessel morphogenesis	posttranslational protein targeting to m...
blood vessel morphogenesis	positive regulation of ATP-dependent mic...
blood vessel morphogenesis	microtubule-based process
bone mineralization involved in bone mat...	DNA biosynthetic process
bone mineralization involved in bone mat...	developmental process
bone trabecula formation	DNA biosynthetic process
bone trabecula formation	developmental process
brain development	RNA polymerase III preinitiation complex...
brain development	glycolytic process
brain development	vacuolar acidification
brain development	posttranslational protein targeting to m...
brain development	membrane fusion
brain development	anaphase-promoting complex-dependent cat...
brain development	hemoglobin catabolic process
brain development	nuclear-transcribed mRNA catabolic proce...
brain development	SRP-dependent cotranslational protein ta...
brain development	formation of cytoplasmic translation ini...
brain development	mRNA cis splicing, via spliceosome
brain development	ATP hydrolysis coupled proton transport
brain development	phosphate ion transmembrane transport
brain development	NADH oxidation
brain development	deadenylation-dependent decapping of nuc...
brain development	glycerol-3-phosphate catabolic process
brain development	cellular amino acid metabolic process
brain development	maturation of SSU-rRNA from tricistronic...
brain development	RNA phosphodiester bond hydrolysis, exon...
brain development	cytoplasmic translational initiation
brain development	translocation of peptides or proteins in...
brain development	formation of translation preinitiation c...
brain development	proteolysis
branching involved in labyrinthine layer...	DNA replication initiation
branching involved in labyrinthine layer...	protein targeting to membrane
branching involved in prostate gland mor...	protein targeting to membrane
branching involved in prostate gland mor...	'de novo' protein folding
carboxylic acid transmembrane transport	protein stabilization
cardiac muscle cell proliferation	protein targeting to membrane
cardiac muscle contraction	cell redox homeostasis
cardiac muscle contraction	ATP synthesis coupled proton transport
cardiac muscle fiber development	peptidyl-serine phosphorylation
cardiac muscle fiber development	cell gliding
cardiac muscle fiber development	cell redox homeostasis
cardiac muscle fiber development	ATP synthesis coupled proton transport
cardiac muscle hypertrophy in response t...	peptidyl-serine phosphorylation
cardiac muscle hypertrophy in response t...	cell gliding
cardiac muscle hypertrophy in response t...	ATP synthesis coupled proton transport
cardiac myofibril assembly	peptidyl-serine phosphorylation
cardiac myofibril assembly	cell gliding
cardiac myofibril assembly	ATP synthesis coupled proton transport
cardiovascular system development	cell redox homeostasis
cell adhesion	intracellular protein transport
cell adhesion	RNA phosphodiester bond hydrolysis, exon...
cell adhesion	peptidyl-lysine modification to peptidyl...
cell adhesion	UV-damage excision repair
cell adhesion	cortical protein anchoring
cell adhesion	protein K48-linked deubiquitination
cell adhesion	response to singlet oxygen
cell adhesion	deadenylation-independent decapping of n...
cell adhesion	protein retention in ER lumen
cell adhesion	inner dynein arm assembly
cell adhesion	protein folding in endoplasmic reticulum
cell adhesion	protein processing involved in protein t...
cell chemotaxis	response to drug
cell chemotaxis	plastid fission
cell chemotaxis	adenosine transport
cell chemotaxis	circadian rhythm
cell chemotaxis	arginine catabolic process to ornithine
cell chemotaxis	lactate transmembrane transport
cell chemotaxis	formate transport
cell chemotaxis	nuclear envelope reassembly
cell chemotaxis	negative regulation of interleukin-6 pro...
cell chemotaxis	nitrite transport
cell chemotaxis	acetate transport
cell chemotaxis	pore formation in membrane of host by sy...
cell chemotaxis	microtubule bundle formation
cell chemotaxis	response to salt stress
cell chemotaxis	autophagy of nucleus
cell chemotaxis	protein localization to phagophore assem...
cell chemotaxis	deadenylation-independent decapping of n...
cell chemotaxis	barbed-end actin filament capping
cell chemotaxis	purine nucleobase transport
cell chemotaxis	methionyl-tRNA aminoacylation
cell chemotaxis	positive regulation of cytokine producti...
cell chemotaxis	protein K48-linked deubiquitination
cell chemotaxis	response to hydrogen peroxide
cell chemotaxis	purine nucleoside transmembrane transpor...
cell death	'de novo' protein folding
cell division	phospholipid translocation
cell division	ribosomal large subunit biogenesis
cell division	peptidyl-tyrosine dephosphorylation
cell division	Golgi organization
cell division	tRNA N1-guanine methylation
cell division	arginine catabolic process to ornithine
cell division	endoplasmic reticulum membrane fusion
cell division	regulation of release of sequestered cal...
cell division	protein hexamerization
cell division	detection of nutrient
cell division	nuclear envelope reassembly
cell division	adenosine transport
cell division	snoRNA guided rRNA pseudouridine synthes...
cell division	negative regulation of nucleocytoplasmic...
cell division	aminophospholipid transport
cell division	plastid fission
cell division	regulation of cell development
cell division	protein ubiquitination
cell-cell adhesion mediated by integrin	protein folding
cell-cell junction maintenance	entry into host
cell-cell junction maintenance	cell redox homeostasis
cellular calcium ion homeostasis	developmental process
cellular carbohydrate catabolic process	exit from host cell
cellular carbohydrate catabolic process	nucleic acid phosphodiester bond hydroly...
cellular carbohydrate catabolic process	DNA replication initiation
cellular carbohydrate catabolic process	regulation of gene expression
cellular defense response	'de novo' protein folding
cellular glucose homeostasis	protein folding in endoplasmic reticulum
cellular glucose homeostasis	ribosomal small subunit assembly
cellular glucose homeostasis	nuclear envelope reassembly
cellular glucose homeostasis	para-aminobenzoic acid biosynthetic proc...
cellular glucose homeostasis	maturation of 5S rRNA
cellular glucose homeostasis	response to glucose
cellular glucose homeostasis	glycolytic process through fructose-6-ph...
cellular glucose homeostasis	response to hydrogen peroxide
cellular glucose homeostasis	response to salt stress
cellular glucose homeostasis	carbohydrate phosphorylation
cellular glucose homeostasis	long-chain fatty acid metabolic process
cellular homeostasis	rRNA processing
cellular homeostasis	cytoplasmic translational initiation
cellular homeostasis	RNA polymerase III preinitiation complex...
cellular homeostasis	ribosomal large subunit biogenesis
cellular homeostasis	mRNA cis splicing, via spliceosome
cellular homeostasis	protein unfolding
cellular homeostasis	'de novo' cotranslational protein foldin...
cellular homeostasis	formation of cytoplasmic translation ini...
cellular homeostasis	lipid transport
cellular homeostasis	tRNA transcription by RNA polymerase III
cellular homeostasis	deadenylation-dependent decapping of nuc...
cellular homeostasis	RNA phosphodiester bond hydrolysis, exon...
cellular homeostasis	formation of translation preinitiation c...
cellular iron ion homeostasis	exit from host cell
cellular iron ion homeostasis	protein folding
cellular iron ion homeostasis	nucleic acid phosphodiester bond hydroly...
cellular iron ion homeostasis	'de novo' protein folding
cellular iron ion homeostasis	regulation of gene expression
cellular modified amino acid catabolic p...	'de novo' protein folding
cellular nitrogen compound catabolic pro...	protein folding
cellular nitrogen compound catabolic pro...	regulation of gene expression
cellular protein complex disassembly	developmental process
cellular response to abiotic stimulus	Golgi organization
cellular response to abiotic stimulus	plastid fission
cellular response to abiotic stimulus	cellular response to gamma radiation
cellular response to abiotic stimulus	determination of adult lifespan
cellular response to abiotic stimulus	positive regulation of strand invasion
cellular response to abiotic stimulus	replicative cell aging
cellular response to abiotic stimulus	para-aminobenzoic acid biosynthetic proc...
cellular response to abiotic stimulus	nuclear envelope reassembly
cellular response to abiotic stimulus	G-quadruplex DNA unwinding
cellular response to abiotic stimulus	telomeric D-loop disassembly
cellular response to abiotic stimulus	pore formation in membrane of host by sy...
cellular response to abiotic stimulus	peptidyl-proline hydroxylation to 4-hydr...
cellular response to abiotic stimulus	response to UV-C
cellular response to abiotic stimulus	protein K63-linked ubiquitination
cellular response to abiotic stimulus	methionyl-tRNA aminoacylation
cellular response to abiotic stimulus	response to hydrogen peroxide
cellular response to abiotic stimulus	histone deubiquitination
cellular response to abiotic stimulus	regulation of DNA-dependent DNA replicat...
cellular response to abiotic stimulus	protein localization to phagophore assem...
cellular response to abiotic stimulus	response to salt stress
cellular response to abiotic stimulus	autophagy of nucleus
cellular response to abiotic stimulus	phosphate ion transmembrane transport
cellular response to abiotic stimulus	regulation of apoptotic process
cellular response to abiotic stimulus	autophagy of mitochondrion
cellular response to amino acid starvati...	peptidyl-L-cysteine S-palmitoylation
cellular response to amino acid stimulus	peptidyl-L-cysteine S-palmitoylation
cellular response to cadmium ion	'de novo' protein folding
cellular response to DNA damage stimulus	transcription by RNA polymerase I
cellular response to DNA damage stimulus	ribosomal large subunit assembly
cellular response to DNA damage stimulus	regulation of DNA-dependent DNA replicat...
cellular response to DNA damage stimulus	RNA phosphodiester bond hydrolysis, endo...
cellular response to DNA damage stimulus	maturation of LSU-rRNA from tricistronic...
cellular response to DNA damage stimulus	maturation of SSU-rRNA from tricistronic...
cellular response to DNA damage stimulus	SOS response
cellular response to DNA damage stimulus	spliceosomal snRNP assembly
cellular response to DNA damage stimulus	tetrahydrofolate interconversion
cellular response to DNA damage stimulus	base-excision repair
cellular response to fibroblast growth f...	maturation of LSU-rRNA
cellular response to fibroblast growth f...	plastid fission
cellular response to fibroblast growth f...	heme a biosynthetic process
cellular response to fibroblast growth f...	regulation of DNA-dependent DNA replicat...
cellular response to fibroblast growth f...	protein K63-linked ubiquitination
cellular response to fibroblast growth f...	protein localization to phagophore assem...
cellular response to fibroblast growth f...	autophagy of nucleus
cellular response to fibroblast growth f...	autophagy of mitochondrion
cellular response to fibroblast growth f...	glutathione metabolic process
cellular response to fibroblast growth f...	protein transmembrane transport
cellular response to fibroblast growth f...	posttranslational protein targeting to m...
cellular response to fibroblast growth f...	peptidyl-tyrosine dephosphorylation
cellular response to fibroblast growth f...	respiratory chain complex IV assembly
cellular response to fluid shear stress	cell redox homeostasis
cellular response to hydroxyurea	protein targeting to membrane
cellular response to increased oxygen le...	protein folding
cellular response to increased oxygen le...	'de novo' protein folding
cellular response to increased oxygen le...	regulation of gene expression
cellular response to leukemia inhibitory...	nuclear envelope reassembly
cellular response to leukemia inhibitory...	Golgi organization
cellular response to leukemia inhibitory...	autophagosome assembly
cellular response to leukemia inhibitory...	membrane fusion
cellular response to leukemia inhibitory...	fatty acid biosynthetic process
cellular response to organic cyclic comp...	metabolic process
cellular response to organic cyclic comp...	Golgi organization
cellular response to organic cyclic comp...	plastid fission
cellular response to organic cyclic comp...	negative regulation of gluconeogenesis
cellular response to organic cyclic comp...	adenosine transport
cellular response to organic cyclic comp...	regulation of plasma membrane sterol dis...
cellular response to organic cyclic comp...	intracellular sterol transport
cellular response to organic cyclic comp...	lactate transmembrane transport
cellular response to organic cyclic comp...	formate transport
cellular response to organic cyclic comp...	nuclear envelope reassembly
cellular response to organic cyclic comp...	negative regulation of interleukin-6 pro...
cellular response to organic cyclic comp...	conversion of methionyl-tRNA to N-formyl...
cellular response to organic cyclic comp...	cellular zinc ion homeostasis
cellular response to organic cyclic comp...	nitrite transport
cellular response to organic cyclic comp...	tRNA 5'-leader removal
cellular response to organic cyclic comp...	cellular cadmium ion homeostasis
cellular response to organic cyclic comp...	sterol metabolic process
cellular response to organic cyclic comp...	acetate transport
cellular response to tumor necrosis fact...	base-excision repair
cellular response to tumor necrosis fact...	mismatch repair
cellular response to tumor necrosis fact...	double-strand break repair via homologou...
cellular response to tumor necrosis fact...	DNA topological change
cellular response to tumor necrosis fact...	protein complex oligomerization
cellular response to tumor necrosis fact...	cytoskeleton organization
cellular response to tumor necrosis fact...	DNA synthesis involved in DNA repair
cellular response to tumor necrosis fact...	response to UV-C
cellular response to tumor necrosis fact...	regulation of DNA damage checkpoint
cellular response to tumor necrosis fact...	heteroduplex formation
cellular response to tumor necrosis fact...	pore formation in membrane of host by sy...
cellular response to tumor necrosis fact...	telomeric D-loop disassembly
cellular response to tumor necrosis fact...	positive regulation of strand invasion
cellular response to tumor necrosis fact...	G-quadruplex DNA unwinding
cellular response to tumor necrosis fact...	heme oxidation
cellular response to tumor necrosis fact...	pentose catabolic process
cellular response to tumor necrosis fact...	cellular response to gamma radiation
cellular response to tumor necrosis fact...	pyridoxal 5'-phosphate salvage
cellular response to tumor necrosis fact...	determination of adult lifespan
cellular response to tumor necrosis fact...	phosphatidylserine biosynthetic process
cellular response to tumor necrosis fact...	replicative cell aging
cellular response to tumor necrosis fact...	endoplasmic reticulum tubular network or...
cellular response to tumor necrosis fact...	DNA unwinding involved in DNA replicatio...
cellular response to tumor necrosis fact...	carbohydrate metabolic process
cellular response to tumor necrosis fact...	retrograde transport, endosome to Golgi
central nervous system development	RNA polymerase III preinitiation complex...
central nervous system development	vacuolar acidification
central nervous system development	glycolytic process
central nervous system development	posttranslational protein targeting to m...
central nervous system development	membrane fusion
central nervous system development	hemoglobin catabolic process
central nervous system development	deadenylation-independent decapping of n...
central nervous system development	anaphase-promoting complex-dependent cat...
central nervous system development	nuclear-transcribed mRNA catabolic proce...
central nervous system development	SRP-dependent cotranslational protein ta...
central nervous system development	response to drug
central nervous system development	formation of cytoplasmic translation ini...
central nervous system development	glycerol-3-phosphate catabolic process
central nervous system development	deadenylation-dependent decapping of nuc...
central nervous system development	NADH oxidation
central nervous system development	phosphate ion transmembrane transport
central nervous system development	cellular amino acid metabolic process
central nervous system development	mRNA cis splicing, via spliceosome
central nervous system development	ATP hydrolysis coupled proton transport
central nervous system development	maturation of SSU-rRNA from tricistronic...
central nervous system development	RNA phosphodiester bond hydrolysis, exon...
central nervous system development	cytoplasmic translational initiation
central nervous system development	translocation of peptides or proteins in...
centriole replication	ribosomal protein import into nucleus
centriole replication	NLS-bearing protein import into nucleus
centriole replication	adenosine transport
centriole replication	histone H4-K16 acetylation
centriole replication	glutamine biosynthetic process
centriole replication	glutathione transport
centriole replication	cell growth
centriole replication	glutathione biosynthetic process
centriole replication	polyamine catabolic process
centriole replication	protein hexamerization
centriole replication	cation transmembrane transport
centriole replication	histone H4-K5 acetylation
centriole replication	histone H4-K8 acetylation
centriole replication	histone H4-K12 acetylation
centriole replication	Golgi to endosome transport
centriole replication	purine nucleobase transport
centriole replication	purine nucleoside transmembrane transpor...
centriole replication	positive regulation of cytokine producti...
centriole replication	protein unfolding
ceramide catabolic process	protein autophosphorylation
ceramide catabolic process	cell redox homeostasis
ceramide transport	protein autophosphorylation
ceramide transport	developmental process
ceramide transport	protein targeting to membrane
ceramide transport	cell redox homeostasis
chemical synaptic transmission	phosphate ion transmembrane transport
chemical synaptic transmission	ATP hydrolysis coupled proton transport
chemical synaptic transmission	glycolytic process
chemical synaptic transmission	posttranslational protein targeting to m...
chemical synaptic transmission	deadenylation-independent decapping of n...
chemical synaptic transmission	membrane fusion
chemical synaptic transmission	translation
chemical synaptic transmission	Golgi organization
chemical synaptic transmission	ER to Golgi vesicle-mediated transport
chemical synaptic transmission	SRP-dependent cotranslational protein ta...
chemokine production	protein folding
chemotaxis	protein folding
cleavage involved in rRNA processing	protein stabilization
coenzyme A metabolic process	DNA biosynthetic process
coenzyme A metabolic process	protein targeting to membrane
coenzyme A metabolic process	'de novo' protein folding
coenzyme catabolic process	'de novo' protein folding
cognition	regulation of gene expression
commissural neuron axon guidance	peptidyl-L-cysteine S-palmitoylation
commissural neuron axon guidance	protein targeting to membrane
complement activation, classical pathway	DNA replication initiation
cytochrome complex assembly	protein autophosphorylation
cytochrome complex assembly	peptidyl-serine phosphorylation
cytochrome complex assembly	cell gliding
cytoplasmic microtubule organization	nuclear envelope reassembly
cytoplasmic microtubule organization	endoplasmic reticulum membrane fusion
cytoplasmic microtubule organization	membrane fusion
cytoplasmic microtubule organization	endoplasmic reticulum organization
cytoplasmic microtubule organization	Golgi organization
cytoplasmic microtubule organization	autophagosome assembly
cytoplasmic microtubule organization	phospholipid biosynthetic process
cytoskeleton-dependent intracellular tra...	proteolysis
cytoskeleton-dependent intracellular tra...	intracellular protein transport
cytoskeleton-dependent intracellular tra...	retrograde transport, endosome to Golgi
cytoskeleton-dependent intracellular tra...	regulation of mitochondrion organization
cytoskeleton-dependent intracellular tra...	lipid homeostasis
cytoskeleton-dependent intracellular tra...	protein ADP-ribosylation
cytoskeleton-dependent intracellular tra...	ER to Golgi vesicle-mediated transport
cytoskeleton-dependent intracellular tra...	protein catabolic process
cytoskeleton-dependent intracellular tra...	RNA polymerase III preinitiation complex...
cytosolic calcium ion transport	developmental process
decidualization	cell redox homeostasis
defense response to bacterium	peptidyl-L-cysteine S-palmitoylation
defense response to fungus	'de novo' protein folding
defense response to Gram-positive bacter...	regulation of gene expression
detection of mechanical stimulus	cell redox homeostasis
detection of mechanical stimulus involve...	cell redox homeostasis
detection of temperature stimulus involv...	'de novo' protein folding
detection of temperature stimulus involv...	cell redox homeostasis
diol biosynthetic process	DNA replication initiation
diol biosynthetic process	cell redox homeostasis
DNA biosynthetic process	TOR signaling
DNA catabolic process	protein stabilization
DNA duplex unwinding	DNA replication initiation
DNA replication	TOR signaling
double-strand break repair	nucleic acid phosphodiester bond hydroly...
double-strand break repair via homologou...	TOR signaling
double-strand break repair via nonhomolo...	TOR signaling
drug transmembrane transport	protein stabilization
ear development	protein retention in ER lumen
ear development	carbohydrate metabolic process
ear development	protein catabolic process
ear development	folic acid transport
ear development	regulation of GTPase activity
ear development	metabolic process
ear development	protein geranylgeranylation
ear development	ER to Golgi vesicle-mediated transport
enamel mineralization	'de novo' protein folding
endocardium development	DNA biosynthetic process
endosome to lysosome transport	exit from host cell
endosome transport via multivesicular bo...	regulation of gene expression
endothelial tube morphogenesis	cell redox homeostasis
energy homeostasis	developmental process
energy homeostasis	ATP synthesis coupled proton transport
entrainment of circadian clock	determination of adult lifespan
entrainment of circadian clock	G-quadruplex DNA unwinding
entrainment of circadian clock	response to UV-C
entrainment of circadian clock	positive regulation of strand invasion
entrainment of circadian clock	cellular response to gamma radiation
entrainment of circadian clock	telomeric D-loop disassembly
entrainment of circadian clock	replicative cell aging
entrainment of circadian clock	regulation of apoptotic process
entrainment of circadian clock	cellular response to starvation
entrainment of circadian clock	replication fork processing
entrainment of circadian clock	DNA synthesis involved in DNA repair
entrainment of circadian clock	DNA unwinding involved in DNA replicatio...
entrainment of circadian clock	response to oxidative stress
entrainment of circadian clock	base-excision repair
entrainment of circadian clock	double-strand break repair via homologou...
entrainment of circadian clock	positive regulation of hydrolase activit...
entry into host cell	entry into host
epidermal cell differentiation	regulation of GTPase activity
epidermal cell differentiation	ER to Golgi vesicle-mediated transport
epidermal cell differentiation	protein geranylgeranylation
epidermal cell differentiation	protein transport
epidermal cell differentiation	Golgi organization
epidermal cell differentiation	positive regulation of DNA repair
epidermal cell differentiation	protein hexamerization
epidermal cell differentiation	endoplasmic reticulum calcium ion homeos...
epidermal cell differentiation	transcriptional open complex formation a...
epidermal cell differentiation	pentose catabolic process
epidermal cell differentiation	nuclear envelope reassembly
epidermal cell differentiation	regulation of 1-phosphatidylinositol-4-p...
epidermal cell differentiation	tRNA methylthiolation
epidermal cell differentiation	phosphatidylserine biosynthetic process
epidermal cell differentiation	cardiolipin biosynthetic process
epidermal cell differentiation	CDP-diacylglycerol biosynthetic process
epidermal cell differentiation	cell redox homeostasis
epidermal cell differentiation	autophagosome assembly
epithelial cell differentiation involved...	protein autophosphorylation
epithelial cell differentiation involved...	intracellular signal transduction
epithelial cell differentiation involved...	protein folding
epithelial cell differentiation involved...	nucleic acid phosphodiester bond hydroly...
epithelial cell differentiation involved...	protein targeting to membrane
epithelial cell differentiation involved...	'de novo' protein folding
epithelial cell differentiation involved...	cell redox homeostasis
epithelial cell differentiation involved...	regulation of gene expression
ER-associated misfolded protein cataboli...	DNA biosynthetic process
ER-associated misfolded protein cataboli...	regulation of gene expression
establishment of mitochondrion localizat...	exit from host cell
establishment of protein localization to...	protein folding
establishment of protein localization to...	protein targeting to membrane
establishment of protein localization to...	regulation of gene expression
extracellular matrix assembly	ATP synthesis coupled proton transport
fat cell differentiation	response to drug
fat cell differentiation	endocytosis
fat cell differentiation	deadenylation-independent decapping of n...
fat cell differentiation	long-chain fatty acid metabolic process
fat cell differentiation	ribosomal protein import into nucleus
fat cell differentiation	RNA polymerase III preinitiation complex...
fat cell differentiation	translocation of peptides or proteins in...
fat cell differentiation	NLS-bearing protein import into nucleus
fat cell differentiation	protein sumoylation
fat cell differentiation	regulation of ARF protein signal transdu...
fat cell differentiation	arginine catabolic process to ornithine
fat cell differentiation	nuclear envelope reassembly
fat cell differentiation	protein hexamerization
fat cell differentiation	endoplasmic reticulum membrane fusion
fat cell differentiation	response to brefeldin A
fat cell differentiation	regulation of eIF2 alpha phosphorylation...
fat cell differentiation	glutathione transport
fatty acid beta-oxidation	cellular lipid metabolic process
fatty acid beta-oxidation	regulation of gene expression
fatty acid metabolic process	regulation of gene expression
Fc-gamma receptor signaling pathway	protein autophosphorylation
Fc-gamma receptor signaling pathway	peptidyl-serine phosphorylation
Fc-gamma receptor signaling pathway	cell gliding
Fc-gamma receptor signaling pathway	peptidyl-L-cysteine S-palmitoylation
Fc-gamma receptor signaling pathway	protein targeting to membrane
female meiotic nuclear division	ATP synthesis coupled proton transport
ferric iron transport	cellular lipid metabolic process
ferric iron transport	regulation of gene expression
fibroblast proliferation	nucleic acid phosphodiester bond hydroly...
forebrain neuron development	ATP synthesis coupled proton transport
fructose 6-phosphate metabolic process	'de novo' protein folding
G protein-coupled receptor internalizati...	protein autophosphorylation
G protein-coupled receptor internalizati...	peptidyl-serine phosphorylation
G protein-coupled receptor internalizati...	protein folding
G protein-coupled receptor internalizati...	'de novo' protein folding
G protein-coupled receptor internalizati...	cell redox homeostasis
G protein-coupled receptor internalizati...	ATP synthesis coupled proton transport
G protein-coupled receptor internalizati...	regulation of phosphoprotein phosphatase...
G protein-coupled receptor signaling pat...	translation
G protein-coupled receptor signaling pat...	regulation of GTPase activity
G protein-coupled receptor signaling pat...	protein folding in endoplasmic reticulum
G protein-coupled receptor signaling pat...	maturation of LSU-rRNA
G protein-coupled receptor signaling pat...	ribosomal large subunit assembly
G protein-coupled receptor signaling pat...	protein metabolic process
G protein-coupled receptor signaling pat...	peptidyl-lysine modification to peptidyl...
G protein-coupled receptor signaling pat...	UV-damage excision repair
G protein-coupled receptor signaling pat...	transmembrane receptor protein tyrosine ...
G protein-coupled receptor signaling pat...	protein retention in ER lumen
G protein-coupled receptor signaling pat...	inner dynein arm assembly
G protein-coupled receptor signaling pat...	retrograde vesicle-mediated transport, G...
G protein-coupled receptor signaling pat...	intracellular protein transport
gastro-intestinal system smooth muscle c...	DNA replication initiation
gastro-intestinal system smooth muscle c...	regulation of gene expression
gene expression	maturation of SSU-rRNA from tricistronic...
gene expression	translocation of peptides or proteins in...
gene expression	SRP-dependent cotranslational protein ta...
gene expression	cytoplasmic translation
gene expression	maturation of LSU-rRNA
gene expression	maturation of LSU-rRNA from tricistronic...
gene expression	mRNA splicing, via spliceosome
gene expression	ribosomal small subunit assembly
gene expression	formation of cytoplasmic translation ini...
gene expression	snRNA processing
gene expression	vesicle-mediated transport
gene expression	ribosomal large subunit biogenesis
gene expression	intracellular protein transport
gene expression	maturation of 5.8S rRNA
gene expression	pentose-phosphate shunt
gene expression	formation of translation preinitiation c...
gene expression	ribosomal large subunit assembly
gene expression	protein ubiquitination
gene expression	phosphatidylinositol phosphorylation
gene silencing by miRNA	nuclear envelope reassembly
gene silencing by miRNA	Golgi organization
gene silencing by miRNA	autophagosome assembly
gene silencing by miRNA	membrane fusion
gene silencing by miRNA	proteasome-mediated ubiquitin-dependent ...
glial cell fate commitment	DNA biosynthetic process
glomerular filtration	cell adhesion
glomerular filtration	cation transmembrane transport
glucose 6-phosphate metabolic process	protein folding
glucose 6-phosphate metabolic process	nucleic acid phosphodiester bond hydroly...
glucose 6-phosphate metabolic process	DNA replication initiation
glucose 6-phosphate metabolic process	protein targeting to membrane
glucose 6-phosphate metabolic process	'de novo' protein folding
glyceraldehyde-3-phosphate metabolic pro...	protein folding
glyceraldehyde-3-phosphate metabolic pro...	nucleic acid phosphodiester bond hydroly...
glyceraldehyde-3-phosphate metabolic pro...	DNA replication initiation
glyceraldehyde-3-phosphate metabolic pro...	protein targeting to membrane
glyceraldehyde-3-phosphate metabolic pro...	'de novo' protein folding
glyceraldehyde-3-phosphate metabolic pro...	regulation of gene expression
glycerophospholipid catabolic process	protein folding
glycosphingolipid catabolic process	protein autophosphorylation
glycosphingolipid catabolic process	protein targeting to membrane
glycosphingolipid catabolic process	cell redox homeostasis
glycosylceramide metabolic process	protein autophosphorylation
glycosylceramide metabolic process	protein targeting to membrane
glycosylceramide metabolic process	cell redox homeostasis
glycosylceramide metabolic process	cellular lipid metabolic process
Golgi to vacuole transport	protein autophosphorylation
Golgi to vacuole transport	peptidyl-serine phosphorylation
Golgi to vacuole transport	cell cycle
Golgi to vacuole transport	DNA replication initiation
Golgi to vacuole transport	protein targeting to membrane
Golgi to vacuole transport	'de novo' protein folding
Golgi to vacuole transport	cell redox homeostasis
Golgi to vacuole transport	ATP synthesis coupled proton transport
Golgi to vacuole transport	regulation of gene expression
granulocyte activation	protein folding
GTP metabolic process	exit from host cell
guanosine-containing compound biosynthet...	regulation of gene expression
hair follicle maturation	cell redox homeostasis
hematopoietic stem cell proliferation	nucleic acid phosphodiester bond hydroly...
hepatocyte differentiation	DNA biosynthetic process
histone H3 acetylation	positive regulation of telomerase activi...
histone H3 acetylation	glycolytic process through fructose-6-ph...
histone H3 acetylation	response to glucose
histone H3 acetylation	deadenylation-independent decapping of n...
histone H3 acetylation	deadenylation-dependent decapping of nuc...
histone H3 acetylation	carbohydrate phosphorylation
histone H3-K4 trimethylation	nuclear envelope reassembly
histone H3-K4 trimethylation	Golgi organization
histone H3-K4 trimethylation	autophagosome assembly
histone H3-K4 trimethylation	membrane fusion
histone modification	DNA-templated transcription, elongation
histone modification	intracellular sterol transport
histone modification	sterol metabolic process
histone modification	arginine catabolic process to ornithine
histone modification	protein hexamerization
histone modification	tRNA nucleoside ribose methylation
histone modification	para-aminobenzoic acid biosynthetic proc...
histone modification	nuclear envelope reassembly
histone modification	adenosine transport
histone modification	maturation of 5S rRNA
histone modification	regulation of plasma membrane sterol dis...
histone modification	cellular zinc ion homeostasis
histone modification	nuclear polyadenylation-dependent antise...
histone modification	chromatin maintenance
histone modification	cellular cadmium ion homeostasis
histone modification	mRNA transcription by RNA polymerase II
histone modification	nuclear polyadenylation-dependent snoRNA...
histone modification	nuclear polyadenylation-dependent snRNA ...
histone modification	nuclear polyadenylation-dependent CUT ca...
histone monoubiquitination	mRNA transcription by RNA polymerase II
histone monoubiquitination	para-aminobenzoic acid biosynthetic proc...
histone monoubiquitination	maturation of 5S rRNA
histone monoubiquitination	chromatin maintenance
histone monoubiquitination	acetyl-CoA biosynthetic process from pyr...
histone monoubiquitination	positive regulation of transcription elo...
histone monoubiquitination	glutamine metabolic process
histone monoubiquitination	mRNA cis splicing, via spliceosome
histone monoubiquitination	regulation of mRNA processing
histone monoubiquitination	nucleosome organization
histone monoubiquitination	fatty acid biosynthetic process
histone phosphorylation	nuclear envelope reassembly
histone phosphorylation	intracellular sterol transport
histone phosphorylation	cellular zinc ion homeostasis
histone phosphorylation	sterol metabolic process
histone phosphorylation	cellular cadmium ion homeostasis
histone phosphorylation	regulation of plasma membrane sterol dis...
histone phosphorylation	cadmium ion transmembrane transport
histone phosphorylation	glycerol-3-phosphate catabolic process
histone phosphorylation	cytoskeleton-dependent cytokinesis
histone phosphorylation	NADH oxidation
histone phosphorylation	zinc ion transmembrane transport
histone phosphorylation	iron ion transmembrane transport
histone phosphorylation	cellular iron ion homeostasis
histone phosphorylation	sphingolipid metabolic process
histone phosphorylation	histone exchange
histone phosphorylation	Golgi organization
histone phosphorylation	autophagosome assembly
homophilic cell adhesion via plasma memb...	Golgi organization
homophilic cell adhesion via plasma memb...	plastid fission
homophilic cell adhesion via plasma memb...	adenosine transport
homophilic cell adhesion via plasma memb...	arginine catabolic process to ornithine
homophilic cell adhesion via plasma memb...	nuclear envelope reassembly
homophilic cell adhesion via plasma memb...	pore formation in membrane of host by sy...
homophilic cell adhesion via plasma memb...	glycolytic process through fructose-6-ph...
homophilic cell adhesion via plasma memb...	response to singlet oxygen
homophilic cell adhesion via plasma memb...	pyridoxal phosphate biosynthetic process
homophilic cell adhesion via plasma memb...	protein localization to phagophore assem...
homophilic cell adhesion via plasma memb...	purine nucleoside transmembrane transpor...
homophilic cell adhesion via plasma memb...	response to glucose
homophilic cell adhesion via plasma memb...	pyridoxine biosynthetic process
homophilic cell adhesion via plasma memb...	autophagy of nucleus
homophilic cell adhesion via plasma memb...	purine nucleobase transport
homophilic cell adhesion via plasma memb...	'de novo' cotranslational protein foldin...
homophilic cell adhesion via plasma memb...	carbohydrate phosphorylation
homophilic cell adhesion via plasma memb...	autophagy of mitochondrion
homophilic cell adhesion via plasma memb...	ribosomal large subunit assembly
homophilic cell adhesion via plasma memb...	histone arginine methylation
homophilic cell adhesion via plasma memb...	glutathione metabolic process
homotypic cell-cell adhesion	peptidyl-L-cysteine S-palmitoylation
hormone-mediated signaling pathway	nitrite transport
hormone-mediated signaling pathway	acetate transport
hormone-mediated signaling pathway	formate transport
hormone-mediated signaling pathway	lactate transmembrane transport
hormone-mediated signaling pathway	negative regulation of interleukin-6 pro...
hormone-mediated signaling pathway	glycolytic process through fructose-6-ph...
hormone-mediated signaling pathway	response to glucose
hormone-mediated signaling pathway	carbohydrate phosphorylation
hormone-mediated signaling pathway	pyruvate transport
hormone-mediated signaling pathway	chaperone cofactor-dependent protein ref...
hormone-mediated signaling pathway	protein refolding
hormone-mediated signaling pathway	RNA phosphodiester bond hydrolysis, exon...
hyaluronan metabolic process	regulation of mitochondrion organization
hyaluronan metabolic process	glycerol-3-phosphate catabolic process
hyaluronan metabolic process	NADH oxidation
hydrogen peroxide biosynthetic process	ribosomal large subunit biogenesis
hydrogen peroxide biosynthetic process	arginine catabolic process to ornithine
hydrogen peroxide biosynthetic process	adenosine transport
hydrogen peroxide biosynthetic process	nuclear envelope reassembly
hydrogen peroxide biosynthetic process	hemoglobin catabolic process
hydrogen peroxide biosynthetic process	purine nucleobase transport
hydrogen peroxide biosynthetic process	purine nucleoside transmembrane transpor...
hydrogen peroxide biosynthetic process	'de novo' cotranslational protein foldin...
hydrogen peroxide biosynthetic process	ribosomal large subunit assembly
hydrogen peroxide biosynthetic process	histone arginine methylation
hydrogen peroxide biosynthetic process	'de novo' protein folding
hypothalamus development	ATP synthesis coupled proton transport
immune response	proteasome-mediated ubiquitin-dependent ...
immune response	proteasomal ubiquitin-independent protei...
immune response	ribosomal large subunit assembly
immune response	RNA polymerase III preinitiation complex...
immune response	transcription by RNA polymerase I
immune response	intracellular protein transport
immune response	RNA phosphodiester bond hydrolysis, exon...
immune response	cytoplasmic translation
immune response	ribosomal protein import into nucleus
immune response	postreplication repair
immune response	ER to Golgi vesicle-mediated transport
immune response	regulation of vesicle fusion
immune response	retrograde transport, endosome to Golgi
immune response	formation of cytoplasmic translation ini...
immune response	transcription by RNA polymerase III
immune response	retrograde vesicle-mediated transport, G...
immune response	ribosomal large subunit biogenesis
immune response	vesicle docking
immune response	mRNA export from nucleus
immune response	protein folding in endoplasmic reticulum
immune response	transcription by RNA polymerase II
immune response-regulating signaling pat...	exit from host cell
inflammatory response	exit from host cell
inflammatory response	protein folding
inflammatory response	'de novo' protein folding
innate immune response	DNA replication initiation
inositol lipid-mediated signaling	nucleic acid phosphodiester bond hydroly...
inositol phosphate biosynthetic process	mitotic DNA replication checkpoint
inositol phosphate biosynthetic process	regulation of DNA-dependent DNA replicat...
inositol phosphate biosynthetic process	regulation of mitochondrion organization
inositol phosphate biosynthetic process	glutathione metabolic process
inositol phosphate biosynthetic process	peptidyl-tyrosine dephosphorylation
inositol phosphate biosynthetic process	cellular iron ion homeostasis
inositol trisphosphate biosynthetic proc...	protein folding
inositol trisphosphate biosynthetic proc...	DNA replication initiation
inositol trisphosphate metabolic process	cell cycle
interferon-gamma production	exit from host cell
interferon-gamma production	protein folding
interferon-gamma production	protein targeting to membrane
interleukin-6 production	exit from host cell
interleukin-6-mediated signaling pathway	'de novo' protein folding
internal peptidyl-lysine acetylation	nucleic acid phosphodiester bond hydroly...
internal peptidyl-lysine acetylation	cellular lipid metabolic process
intra-Golgi vesicle-mediated transport	cell cycle
intra-Golgi vesicle-mediated transport	nucleic acid phosphodiester bond hydroly...
intra-Golgi vesicle-mediated transport	regulation of gene expression
intracellular estrogen receptor signalin...	glycolytic process through fructose-6-ph...
intracellular estrogen receptor signalin...	response to glucose
intracellular estrogen receptor signalin...	carbohydrate phosphorylation
intracellular estrogen receptor signalin...	RNA phosphodiester bond hydrolysis, exon...
intracellular estrogen receptor signalin...	mRNA catabolic process
intracellular protein transmembrane tran...	cap-dependent translational initiation
intracellular protein transmembrane tran...	nuclear envelope reassembly
intracellular protein transmembrane tran...	nuclear polyadenylation-dependent antise...
intracellular protein transmembrane tran...	nuclear polyadenylation-dependent snoRNA...
intracellular protein transmembrane tran...	nuclear polyadenylation-dependent snRNA ...
intracellular protein transmembrane tran...	nuclear polyadenylation-dependent CUT ca...
intracellular protein transmembrane tran...	tRNA wobble base 5-methoxycarbonylmethyl...
intracellular protein transmembrane tran...	membrane fusion
intracellular protein transmembrane tran...	deadenylation-independent decapping of n...
intracellular protein transmembrane tran...	positive regulation of telomerase activi...
intracellular protein transmembrane tran...	selenocysteine biosynthetic process
intracellular protein transmembrane tran...	histone mRNA catabolic process
intracellular protein transmembrane tran...	nuclear retention of unspliced pre-mRNA ...
intracellular protein transmembrane tran...	deadenylation-dependent decapping of nuc...
intracellular protein transmembrane tran...	seryl-tRNA aminoacylation
intracellular protein transmembrane tran...	2-oxoglutarate metabolic process
intracellular protein transmembrane tran...	mRNA 5'-splice site recognition
intracellular protein transmembrane tran...	magnesium ion transmembrane transport
intracellular protein transmembrane tran...	polyadenylation-dependent snoRNA 3'-end ...
intracellular protein transmembrane tran...	nuclear polyadenylation-dependent rRNA c...
intracellular protein transmembrane tran...	nuclear polyadenylation-dependent tRNA c...
intracellular protein transmembrane tran...	exonucleolytic trimming to generate matu...
intracellular protein transmembrane tran...	schizogony
intracellular protein transmembrane tran...	cellular response to drug
iron ion transmembrane transport	cell redox homeostasis
iron ion transmembrane transport	regulation of gene expression
iron-sulfur cluster assembly	DNA biosynthetic process
iron-sulfur cluster assembly	cell division
iron-sulfur cluster assembly	nucleic acid phosphodiester bond hydroly...
iron-sulfur cluster assembly	regulation of gene expression
JAK-STAT cascade	regulation of phosphoprotein phosphatase...
keratinocyte development	protein autophosphorylation
keratinocyte development	protein targeting to membrane
keratinocyte development	cell redox homeostasis
killing of cells in other organism invol...	'de novo' protein folding
L-amino acid transport	exit from host cell
late endosome to vacuole transport	regulation of gene expression
leukocyte aggregation	cell redox homeostasis
leukocyte mediated cytotoxicity	'de novo' protein folding
leukocyte migration involved in inflamma...	cell redox homeostasis
leukocyte proliferation	exit from host cell
leukocyte proliferation	developmental process
leukocyte proliferation	'de novo' protein folding
leukocyte tethering or rolling	exit from host cell
leukocyte tethering or rolling	DNA replication initiation
leukotriene metabolic process	'de novo' protein folding
lipid localization	protein autophosphorylation
lipid localization	peptidyl-serine phosphorylation
lipid localization	cell gliding
lipid oxidation	rRNA processing
lipid oxidation	cytoplasmic translational initiation
lipid oxidation	mRNA 3'-splice site recognition
lipid oxidation	maturation of SSU-rRNA from tricistronic...
lipid oxidation	generation of catalytic spliceosome for ...
lipid oxidation	endonucleolytic cleavage in ITS1 to sepa...
lipid oxidation	translocation of peptides or proteins in...
lipid oxidation	RNA polymerase III preinitiation complex...
lipid oxidation	cytoplasmic translation
lipid oxidation	maturation of LSU-rRNA
lipid oxidation	transcription by RNA polymerase I
lipid oxidation	maturation of LSU-rRNA from tricistronic...
lipid oxidation	ribosomal small subunit assembly
lipid oxidation	ribosomal large subunit biogenesis
lipid transport	translation
lipid transport	cytoplasmic translation
lipid transport	regulation of translational initiation
lipid transport	phospholipid translocation
lipid transport	regulation of GTPase activity
lipid transport	ribosomal large subunit assembly
lipid transport	protein transport
lipid transport	RNA polymerase III preinitiation complex...
lipid transport	glycerol ether metabolic process
lipid transport	translocation of peptides or proteins in...
liposaccharide metabolic process	cell cycle
liposaccharide metabolic process	nucleic acid phosphodiester bond hydroly...
liposaccharide metabolic process	regulation of gene expression
long-term memory	protein autophosphorylation
long-term memory	peptidyl-serine phosphorylation
long-term memory	cell cycle
long-term memory	cell division
low-density lipoprotein receptor particl...	DNA biosynthetic process
low-density lipoprotein receptor particl...	cell cycle
low-density lipoprotein receptor particl...	cell division
lymphocyte proliferation	exit from host cell
lymphocyte proliferation	regulation of gene expression
lysosomal transport	protein autophosphorylation
lysosomal transport	developmental process
lysosomal transport	protein targeting to membrane
lysosomal transport	cell redox homeostasis
macrophage migration	protein folding
maintenance of protein location in nucle...	mRNA transcription by RNA polymerase II
maintenance of protein location in nucle...	maturation of 5S rRNA
maintenance of protein location in nucle...	chromatin maintenance
maintenance of protein location in nucle...	acetyl-CoA biosynthetic process from pyr...
maintenance of protein location in nucle...	positive regulation of transcription elo...
maintenance of protein location in nucle...	mRNA cis splicing, via spliceosome
maintenance of protein location in nucle...	regulation of mRNA processing
maintenance of protein location in nucle...	nucleosome organization
maintenance of protein location in nucle...	fatty acid biosynthetic process
maintenance of protein location in nucle...	translational elongation
male meiosis I	ATP synthesis coupled proton transport
manganese ion transport	protein folding
manganese ion transport	'de novo' protein folding
maternal placenta development	intracellular signal transduction
maternal placenta development	cellular lipid metabolic process
maturation of 5.8S rRNA from tricistroni...	intracellular signal transduction
maturation of 5.8S rRNA from tricistroni...	protein stabilization
melanin biosynthetic process	spliceosomal complex assembly
melanin biosynthetic process	proton transmembrane transport
membrane assembly	protein autophosphorylation
membrane assembly	cellular lipid metabolic process
membrane hyperpolarization	DNA biosynthetic process
membrane raft assembly	DNA biosynthetic process
mesonephros development	protein folding
MHC class II biosynthetic process	'de novo' protein folding
microglial cell activation	nuclear envelope reassembly
microglial cell activation	peptidyl-tyrosine dephosphorylation
microglial cell activation	protein prenylation
microglial cell activation	Golgi organization
microglial cell activation	autophagosome assembly
microglial cell activation	membrane fusion
microglial cell activation	phospholipid biosynthetic process
microtubule-based process	DNA biosynthetic process
micturition	protein autophosphorylation
micturition	developmental process
micturition	protein targeting to membrane
micturition	cell redox homeostasis
midbody abscission	cellular lipid metabolic process
mitochondrial calcium ion homeostasis	protein autophosphorylation
mitochondrial calcium ion homeostasis	peptidyl-serine phosphorylation
mitochondrial calcium ion homeostasis	cell gliding
mitochondrial calcium ion transmembrane ...	protein autophosphorylation
mitochondrial calcium ion transmembrane ...	peptidyl-serine phosphorylation
mitochondrial calcium ion transmembrane ...	entry into host
mitochondrial calcium ion transmembrane ...	intracellular signal transduction
mitochondrial calcium ion transmembrane ...	cell gliding
mitochondrial calcium ion transmembrane ...	developmental process
mitochondrial calcium ion transmembrane ...	'de novo' protein folding
mitochondrial DNA replication	protein autophosphorylation
mitochondrial DNA replication	peptidyl-serine phosphorylation
mitochondrial DNA replication	cell gliding
mitochondrial fusion	protein autophosphorylation
mitochondrial fusion	peptidyl-serine phosphorylation
mitochondrial fusion	cell gliding
mitochondrial respiratory chain complex ...	cell division
mitochondrial respiratory chain complex ...	nucleic acid phosphodiester bond hydroly...
mitochondrial respiratory chain complex ...	regulation of gene expression
mitochondrial translation	protein autophosphorylation
mitochondrial translation	peptidyl-serine phosphorylation
mitochondrial translation	cell gliding
mitochondrial translation	cell division
mitochondrial translation	nucleic acid phosphodiester bond hydroly...
mitochondrial translation	developmental process
mitochondrial translation	regulation of gene expression
mitochondrial transmembrane transport	protein autophosphorylation
mitochondrial transmembrane transport	peptidyl-serine phosphorylation
mitochondrial transmembrane transport	entry into host
mitochondrial transmembrane transport	cell gliding
mitochondrial transmembrane transport	developmental process
mitochondrial transmembrane transport	protein stabilization
mitochondrion transport along microtubul...	ATP synthesis coupled proton transport
mitotic cell cycle	maturation of LSU-rRNA from tricistronic...
mitotic cell cycle	protein K63-linked ubiquitination
mitotic cell cycle	nuclear retention of unspliced pre-mRNA ...
mitotic cell cycle	phospholipid translocation
mitotic cell cycle	endocytosis
mitotic cell cycle	ER-associated misfolded protein cataboli...
mitotic cell cycle	protein ubiquitination
mitotic cell cycle	exonucleolytic trimming to generate matu...
mitotic cell cycle	nuclear polyadenylation-dependent rRNA c...
mitotic cell cycle	nuclear polyadenylation-dependent tRNA c...
mitotic DNA replication	translation
mitotic DNA replication	adenosine transport
mitotic DNA replication	protein K63-linked ubiquitination
mitotic DNA replication	purine nucleobase transport
mitotic DNA replication	purine nucleoside transmembrane transpor...
mitotic DNA replication	positive regulation of translational fid...
mitotic DNA replication	glutathione metabolic process
mitotic DNA replication	protein transmembrane transport
mitotic DNA replication	posttranslational protein targeting to m...
mitotic DNA replication	protein targeting to membrane
modification-dependent protein catabolic...	cell cycle
modification-dependent protein catabolic...	nucleic acid phosphodiester bond hydroly...
modification-dependent protein catabolic...	developmental process
modification-dependent protein catabolic...	protein targeting to membrane
modification-dependent protein catabolic...	'de novo' protein folding
modification-dependent protein catabolic...	cellular lipid metabolic process
modification-dependent protein catabolic...	regulation of gene expression
monocarboxylic acid transport	cell redox homeostasis
monosaccharide biosynthetic process	nucleic acid phosphodiester bond hydroly...
monosaccharide metabolic process	DNA biosynthetic process
mRNA cis splicing, via spliceosome	entry into host
mRNA cis splicing, via spliceosome	protein folding
mRNA cis splicing, via spliceosome	DNA replication initiation
mRNA cis splicing, via spliceosome	regulation of gene expression
multi-organism reproductive process	exit from host cell
multicellular organismal iron ion homeos...	'de novo' protein folding
multicellular organismal response to str...	peptidyl-L-cysteine S-palmitoylation
muscle atrophy	DNA biosynthetic process
muscle atrophy	developmental process
myelin maintenance	cell redox homeostasis
myeloid cell activation involved in immu...	protein folding
myeloid dendritic cell activation	protein autophosphorylation
myeloid dendritic cell activation	peptidyl-serine phosphorylation
myeloid dendritic cell activation	cell gliding
myeloid dendritic cell activation	peptidyl-L-cysteine S-palmitoylation
myosin filament organization	peptidyl-serine phosphorylation
myosin filament organization	entry into host
myosin filament organization	cell gliding
myosin filament organization	developmental process
myosin filament organization	cell redox homeostasis
myosin filament organization	ATP synthesis coupled proton transport
myosin filament organization	cellular lipid metabolic process
NAD biosynthetic process	DNA replication initiation
NAD biosynthetic process	'de novo' protein folding
NADP metabolic process	protein folding
NADP metabolic process	DNA replication initiation
NADP metabolic process	'de novo' protein folding
NADP metabolic process	regulation of gene expression
natural killer cell activation involved ...	protein autophosphorylation
natural killer cell activation involved ...	peptidyl-serine phosphorylation
natural killer cell activation involved ...	DNA replication initiation
natural killer cell activation involved ...	protein targeting to membrane
natural killer cell activation involved ...	'de novo' protein folding
natural killer cell activation involved ...	cell redox homeostasis
natural killer cell activation involved ...	ATP synthesis coupled proton transport
ncRNA 3'-end processing	protein stabilization
negative regulation of actin filament de...	hemolysis in other organism
negative regulation of actin filament de...	fructose transmembrane transport
negative regulation of actin filament de...	nuclear envelope reassembly
negative regulation of actin filament de...	clathrin coat assembly
negative regulation of actin filament de...	response to salt stress
negative regulation of actin filament de...	Golgi to endosome transport
negative regulation of actin filament de...	response to hydrogen peroxide
negative regulation of actin filament de...	carbon fixation
negative regulation of actin filament de...	protein retention in ER lumen
negative regulation of actin filament de...	protein K48-linked deubiquitination
negative regulation of actin filament de...	COPI coating of Golgi vesicle
negative regulation of actin filament de...	protein transport
negative regulation of actin filament de...	7-methylguanosine mRNA capping
negative regulation of actin filament de...	glucose transmembrane transport
negative regulation of actin filament de...	ER to Golgi vesicle-mediated transport
negative regulation of actin filament de...	protein secretion
negative regulation of actin filament de...	receptor-mediated endocytosis
negative regulation of apoptotic process	anaphase-promoting complex-dependent cat...
negative regulation of apoptotic process	phosphate ion transmembrane transport
negative regulation of apoptotic process	metabolic process
negative regulation of apoptotic process	protein ubiquitination
negative regulation of apoptotic process	translocation of peptides or proteins in...
negative regulation of apoptotic process	vesicle-mediated transport
negative regulation of apoptotic process	RNA phosphodiester bond hydrolysis, endo...
negative regulation of autophagosome ass...	regulation of gene expression
negative regulation of axonogenesis	rRNA base methylation
negative regulation of axonogenesis	maturation of LSU-rRNA
negative regulation of axonogenesis	maturation of SSU-rRNA from tricistronic...
negative regulation of canonical Wnt sig...	deadenylation-independent decapping of n...
negative regulation of canonical Wnt sig...	ribosomal protein import into nucleus
negative regulation of canonical Wnt sig...	maturation of SSU-rRNA from tricistronic...
negative regulation of canonical Wnt sig...	NLS-bearing protein import into nucleus
negative regulation of canonical Wnt sig...	cellular response to drug
negative regulation of canonical Wnt sig...	regulation of translational initiation
negative regulation of canonical Wnt sig...	mitochondrial alanyl-tRNA aminoacylation
negative regulation of canonical Wnt sig...	retrograde transport, endosome to plasma...
negative regulation of canonical Wnt sig...	pre-mRNA cleavage required for polyadeny...
negative regulation of canonical Wnt sig...	peptidyl-proline hydroxylation to 4-hydr...
negative regulation of canonical Wnt sig...	'de novo' IMP biosynthetic process
negative regulation of canonical Wnt sig...	cell growth
negative regulation of canonical Wnt sig...	cytoplasmic translational termination
negative regulation of canonical Wnt sig...	nucleotide-excision repair, DNA incision...
negative regulation of canonical Wnt sig...	negative regulation of mRNA polyadenylat...
negative regulation of canonical Wnt sig...	regulation of release of sequestered cal...
negative regulation of canonical Wnt sig...	snRNA processing
negative regulation of canonical Wnt sig...	maturation of LSU-rRNA
negative regulation of cell aging	transcription by RNA polymerase III
negative regulation of cell cycle G1/S p...	nuclear envelope reassembly
negative regulation of cell cycle G1/S p...	arginyl-tRNA aminoacylation
negative regulation of cell cycle G1/S p...	Golgi organization
negative regulation of cell cycle G1/S p...	autophagosome assembly
negative regulation of cell cycle G1/S p...	membrane fusion
negative regulation of cell death	protein targeting to membrane
negative regulation of cellular response...	cytoskeleton-dependent cytokinesis
negative regulation of cellular response...	cytoplasmic actin-based contraction invo...
negative regulation of cellular response...	actin filament depolymerization
negative regulation of cellular response...	plastid organization
negative regulation of cellular response...	maturation of SSU-rRNA from tricistronic...
negative regulation of centrosome duplic...	DNA biosynthetic process
negative regulation of chemotaxis	rRNA base methylation
negative regulation of chemotaxis	plastid organization
negative regulation of chemotaxis	maturation of LSU-rRNA
negative regulation of chemotaxis	maturation of SSU-rRNA from tricistronic...
negative regulation of collagen biosynth...	'de novo' protein folding
negative regulation of cysteine-type end...	protein folding
negative regulation of cysteine-type end...	'de novo' protein folding
negative regulation of digestive system ...	nuclear envelope reassembly
negative regulation of digestive system ...	Golgi organization
negative regulation of digestive system ...	autophagosome assembly
negative regulation of digestive system ...	membrane fusion
negative regulation of DNA damage respon...	entry into host
negative regulation of DNA recombination	nuclear envelope reassembly
negative regulation of DNA recombination	membrane fusion
negative regulation of DNA recombination	vesicle fusion with Golgi apparatus
negative regulation of DNA recombination	cytoskeleton-dependent cytokinesis
negative regulation of DNA recombination	tRNA thio-modification
negative regulation of DNA recombination	biosynthetic process
negative regulation of DNA recombination	Golgi to vacuole transport
negative regulation of DNA recombination	Golgi organization
negative regulation of DNA recombination	protein targeting to vacuole
negative regulation of DNA recombination	autophagosome assembly
negative regulation of endoplasmic retic...	regulation of gene expression
negative regulation of endothelial cell ...	plastid organization
negative regulation of endothelial cell ...	maturation of SSU-rRNA from tricistronic...
negative regulation of endothelial cell ...	protein folding
negative regulation of endothelial cell ...	cell gliding
negative regulation of endothelial cell ...	ATP synthesis coupled proton transport
negative regulation of fatty acid oxidat...	regulation of gene expression
negative regulation of glycolytic proces...	DNA biosynthetic process
negative regulation of heart contraction	nuclear envelope reassembly
negative regulation of heart contraction	histone deubiquitination
negative regulation of heart contraction	Golgi organization
negative regulation of heart contraction	autophagosome assembly
negative regulation of heart contraction	lipid transport
negative regulation of heart contraction	membrane fusion
negative regulation of heart contraction	ubiquitin-dependent protein catabolic pr...
negative regulation of histone H3-K9 met...	entry into host
negative regulation of histone modificat...	vesicle fusion with Golgi apparatus
negative regulation of histone modificat...	cytoskeleton-dependent cytokinesis
negative regulation of histone modificat...	tRNA thio-modification
negative regulation of histone modificat...	biosynthetic process
negative regulation of histone modificat...	Golgi to vacuole transport
negative regulation of histone modificat...	protein targeting to vacuole
negative regulation of hydrogen peroxide...	protein autophosphorylation
negative regulation of insulin receptor ...	adenosine transport
negative regulation of insulin receptor ...	cargo loading into COPII-coated vesicle
negative regulation of insulin receptor ...	inositol phosphate dephosphorylation
negative regulation of insulin receptor ...	protein retention in Golgi apparatus
negative regulation of insulin receptor ...	purine nucleobase transport
negative regulation of insulin receptor ...	purine nucleoside transmembrane transpor...
negative regulation of insulin receptor ...	endocytic recycling
negative regulation of insulin receptor ...	phosphatidylinositol dephosphorylation
negative regulation of insulin receptor ...	ribosomal protein import into nucleus
negative regulation of insulin receptor ...	translocation of peptides or proteins in...
negative regulation of insulin receptor ...	NLS-bearing protein import into nucleus
negative regulation of insulin receptor ...	protein import into nucleus
negative regulation of insulin receptor ...	protein targeting to vacuole
negative regulation of interleukin-1 bet...	'de novo' protein folding
negative regulation of interleukin-12 pr...	'de novo' protein folding
negative regulation of intracellular sig...	cytoplasmic translational initiation
negative regulation of intracellular sig...	RNA polymerase III preinitiation complex...
negative regulation of intracellular sig...	mRNA polyadenylation
negative regulation of intracellular sig...	mRNA cleavage
negative regulation of intracellular sig...	adenosine transport
negative regulation of intracellular sig...	replicative cell aging
negative regulation of intracellular sig...	pre-mRNA cleavage required for polyadeny...
negative regulation of intracellular sig...	telomeric D-loop disassembly
negative regulation of intracellular sig...	determination of adult lifespan
negative regulation of intracellular sig...	sodium ion import across plasma membrane
negative regulation of intracellular sig...	cellular response to gamma radiation
negative regulation of intracellular sig...	regulation of histone H3-K36 trimethylat...
negative regulation of intracellular sig...	negative regulation of mRNA polyadenylat...
negative regulation of intracellular sig...	tRNA wobble base 5-methoxycarbonylmethyl...
negative regulation of intracellular sig...	nuclear envelope reassembly
negative regulation of intracellular sig...	plastid fission
negative regulation of intracellular sig...	tRNA nucleoside ribose methylation
negative regulation of intracellular sig...	pore formation in membrane of host by sy...
negative regulation of intracellular sig...	response to UV-C
negative regulation of intracellular sig...	tRNA methylthiolation
negative regulation of intracellular sig...	detection of nutrient
negative regulation of intracellular sig...	peptidyl-proline hydroxylation to 4-hydr...
negative regulation of intracellular sig...	retrograde transport, endosome to plasma...
negative regulation of intracellular sig...	peptidyl-lysine demalonylation
negative regulation of intracellular sig...	peptidyl-lysine desuccinylation
negative regulation of intracellular sig...	nuclear-transcribed mRNA catabolic proce...
negative regulation of intracellular sig...	regulation of mRNA export from nucleus
negative regulation of intracellular sig...	nuclear polyadenylation-dependent antise...
negative regulation of intracellular sig...	nuclear polyadenylation-dependent snoRNA...
negative regulation of intracellular sig...	nuclear polyadenylation-dependent snRNA ...
negative regulation of intracellular sig...	nuclear polyadenylation-dependent CUT ca...
negative regulation of intracellular sig...	arginine catabolic process to ornithine
negative regulation of intracellular sig...	positive regulation of strand invasion
negative regulation of intracellular sig...	G-quadruplex DNA unwinding
negative regulation of intracellular sig...	maturation of 5.8S rRNA
negative regulation of intrinsic apoptot...	entry into host
negative regulation of intrinsic apoptot...	developmental process
negative regulation of leukocyte mediate...	'de novo' protein folding
negative regulation of lipase activity	'de novo' protein folding
negative regulation of lipid metabolic p...	tRNA nucleoside ribose methylation
negative regulation of lipid metabolic p...	chromatin maintenance
negative regulation of lipid metabolic p...	peptidyl-lysine demalonylation
negative regulation of lipid metabolic p...	peptidyl-lysine desuccinylation
negative regulation of lipid metabolic p...	mRNA transcription by RNA polymerase II
negative regulation of lipid metabolic p...	nuclear envelope reassembly
negative regulation of lipid metabolic p...	histone deubiquitination
negative regulation of lipid metabolic p...	selenocysteine biosynthetic process
negative regulation of lipid metabolic p...	deadenylation-independent decapping of n...
negative regulation of lipid metabolic p...	ubiquitin-dependent protein catabolic pr...
negative regulation of lipid metabolic p...	deadenylation-dependent decapping of nuc...
negative regulation of lipid metabolic p...	telomere capping
negative regulation of lipid metabolic p...	seryl-tRNA aminoacylation
negative regulation of lipid metabolic p...	positive regulation of transcription elo...
negative regulation of lipid metabolic p...	RNA polymerase III preinitiation complex...
negative regulation of lipid metabolic p...	chromatin silencing
negative regulation of lipid metabolic p...	histone deacetylation
negative regulation of lipid metabolic p...	regulation of gene expression
negative regulation of macromolecule bio...	regulation of gene expression
negative regulation of myeloid cell apop...	nucleic acid phosphodiester bond hydroly...
negative regulation of NF-kappaB transcr...	regulation of phosphoprotein phosphatase...
negative regulation of organ growth	response to glucose
negative regulation of organ growth	glycolytic process through fructose-6-ph...
negative regulation of organ growth	carbohydrate phosphorylation
negative regulation of production of mol...	vesicle fusion with Golgi apparatus
negative regulation of production of mol...	cytoskeleton-dependent cytokinesis
negative regulation of production of mol...	tRNA thio-modification
negative regulation of production of mol...	biosynthetic process
negative regulation of production of mol...	Golgi to vacuole transport
negative regulation of production of mol...	protein targeting to vacuole
negative regulation of production of mol...	protein import into mitochondrial matrix
negative regulation of protein autophosp...	developmental process
negative regulation of protein binding	'de novo' protein folding
negative regulation of protein localizat...	regulation of gene expression
negative regulation of protein modificat...	acetate transport
negative regulation of protein modificat...	nitrite transport
negative regulation of protein modificat...	negative regulation of interleukin-6 pro...
negative regulation of protein modificat...	lactate transmembrane transport
negative regulation of protein modificat...	formate transport
negative regulation of protein modificat...	SOS response
negative regulation of protein modificat...	pyruvate transport
negative regulation of protein modificat...	positive regulation of DNA-templated tra...
negative regulation of protein phosphory...	peptidyl-tyrosine dephosphorylation
negative regulation of protein phosphory...	Golgi organization
negative regulation of protein phosphory...	protein folding in endoplasmic reticulum
negative regulation of protein phosphory...	negative regulation of nucleocytoplasmic...
negative regulation of protein phosphory...	telomeric D-loop disassembly
negative regulation of protein phosphory...	cellular response to gamma radiation
negative regulation of protein phosphory...	peptidyl-proline hydroxylation to 4-hydr...
negative regulation of protein phosphory...	G-quadruplex DNA unwinding
negative regulation of protein phosphory...	regulation of cell development
negative regulation of protein phosphory...	positive regulation of strand invasion
negative regulation of protein phosphory...	regulation of plasma membrane sterol dis...
negative regulation of protein phosphory...	intracellular sterol transport
negative regulation of protein phosphory...	replicative cell aging
negative regulation of protein phosphory...	lactate transmembrane transport
negative regulation of protein phosphory...	formate transport
negative regulation of protein phosphory...	tRNA nucleoside ribose methylation
negative regulation of protein phosphory...	nuclear envelope reassembly
negative regulation of protein phosphory...	response to UV-C
negative regulation of protein phosphory...	negative regulation of interleukin-6 pro...
negative regulation of protein phosphory...	cellular zinc ion homeostasis
negative regulation of protein phosphory...	nitrite transport
negative regulation of protein phosphory...	cellular cadmium ion homeostasis
negative regulation of protein phosphory...	sterol metabolic process
negative regulation of protein phosphory...	acetate transport
negative regulation of protein phosphory...	snoRNA guided rRNA pseudouridine synthes...
negative regulation of protein phosphory...	determination of adult lifespan
negative regulation of protein tyrosine ...	regulation of gene expression
negative regulation of receptor internal...	DNA replication initiation
negative regulation of receptor internal...	protein targeting to membrane
negative regulation of receptor internal...	'de novo' protein folding
negative regulation of receptor internal...	cell redox homeostasis
negative regulation of release of cytoch...	'de novo' protein folding
negative regulation of smooth muscle con...	'de novo' protein folding
negative regulation of smooth muscle con...	cell redox homeostasis
negative regulation of substrate adhesio...	DNA biosynthetic process
negative regulation of T-helper 17 type ...	regulation of gene expression
negative regulation of transferase activ...	peptidyl-tyrosine dephosphorylation
negative regulation of transferase activ...	protein folding in endoplasmic reticulum
negative regulation of transferase activ...	Golgi organization
negative regulation of transferase activ...	regulation of transcription, DNA-templat...
negative regulation of transferase activ...	negative regulation of nucleocytoplasmic...
negative regulation of transferase activ...	regulation of cell development
negative regulation of transferase activ...	peptidyl-lysine demalonylation
negative regulation of transferase activ...	peptidyl-lysine desuccinylation
negative regulation of transferase activ...	cellular zinc ion homeostasis
negative regulation of transferase activ...	regulation of plasma membrane sterol dis...
negative regulation of transferase activ...	cellular cadmium ion homeostasis
negative regulation of transferase activ...	nuclear envelope reassembly
negative regulation of transferase activ...	sterol metabolic process
negative regulation of transferase activ...	snoRNA guided rRNA pseudouridine synthes...
negative regulation of transferase activ...	intracellular sterol transport
negative regulation of transferase activ...	hemoglobin catabolic process
negative regulation of transferase activ...	glycolytic process through fructose-6-ph...
negative regulation of transferase activ...	cadmium ion transmembrane transport
negative regulation of transferase activ...	response to glucose
negative regulation of transferase activ...	cation transmembrane transport
negative regulation of tumor necrosis fa...	DNA biosynthetic process
negative regulation of tumor necrosis fa...	developmental process
negative regulation of tumor necrosis fa...	regulation of gene expression
negative regulation of tumor necrosis fa...	regulation of phosphoprotein phosphatase...
negative regulation of vasculature devel...	protein K11-linked ubiquitination
negative regulation of vasculature devel...	nuclear envelope reassembly
negative regulation of vasculature devel...	anaphase-promoting complex-dependent cat...
negative regulation of vasculature devel...	response to salt stress
negative regulation of vasculature devel...	response to hydrogen peroxide
negative regulation of vasculature devel...	protein complex oligomerization
negative regulation of vasculature devel...	Golgi organization
negative regulation of vasculature devel...	autophagosome assembly
negative regulation of vasculature devel...	microtubule polymerization
negative regulation of viral-induced cyt...	DNA biosynthetic process
nervous system development	RNA phosphodiester bond hydrolysis, exon...
nervous system development	ribosomal large subunit assembly
nervous system development	intracellular protein transport
nervous system development	regulation of GTPase activity
nervous system development	nuclear-transcribed mRNA catabolic proce...
nervous system development	translation
nervous system development	protein folding in endoplasmic reticulum
nervous system development	ER to Golgi vesicle-mediated transport
neuromuscular process controlling balanc...	regulation of GTPase activity
neuromuscular process controlling balanc...	ER to Golgi vesicle-mediated transport
neuromuscular process controlling balanc...	protein geranylgeranylation
neuromuscular process controlling balanc...	protein transport
neuromuscular process controlling balanc...	positive regulation of DNA repair
neuromuscular process controlling balanc...	protein hexamerization
neuromuscular process controlling balanc...	endoplasmic reticulum calcium ion homeos...
neuromuscular process controlling balanc...	transcriptional open complex formation a...
neuromuscular process controlling balanc...	pentose catabolic process
neuromuscular process controlling balanc...	regulation of 1-phosphatidylinositol-4-p...
neuromuscular process controlling balanc...	tRNA methylthiolation
neuromuscular process controlling balanc...	phosphatidylserine biosynthetic process
neuromuscular process controlling balanc...	cardiolipin biosynthetic process
neuromuscular process controlling balanc...	CDP-diacylglycerol biosynthetic process
neurotransmitter catabolic process	'de novo' protein folding
neurotransmitter loading into synaptic v...	DNA biosynthetic process
neurotransmitter loading into synaptic v...	developmental process
neurotransmitter receptor internalizatio...	nuclear envelope reassembly
neurotransmitter receptor internalizatio...	clathrin coat assembly
neurotransmitter receptor internalizatio...	receptor-mediated endocytosis
neurotransmitter receptor internalizatio...	cell proliferation
neurotransmitter receptor internalizatio...	Golgi organization
neurotransmitter receptor internalizatio...	autophagosome assembly
neurotransmitter receptor internalizatio...	oxidation-reduction process
neurotransmitter receptor internalizatio...	membrane fusion
neutrophil degranulation	DNA replication initiation
neutrophil degranulation	cell redox homeostasis
neutrophil extravasation	cell redox homeostasis
nicotinamide nucleotide biosynthetic pro...	ribosomal large subunit biogenesis
nicotinamide nucleotide biosynthetic pro...	rRNA processing
nicotinamide nucleotide biosynthetic pro...	phospholipid translocation
nicotinamide nucleotide biosynthetic pro...	maturation of LSU-rRNA
nicotinamide nucleotide biosynthetic pro...	protein folding in endoplasmic reticulum
nicotinamide nucleotide biosynthetic pro...	pentose-phosphate shunt
nicotinamide nucleotide biosynthetic pro...	telomeric D-loop disassembly
nicotinamide nucleotide biosynthetic pro...	cellular response to gamma radiation
nicotinamide nucleotide biosynthetic pro...	N-terminal peptidyl-glycine N-myristoyla...
nicotinamide nucleotide biosynthetic pro...	G-quadruplex DNA unwinding
nicotinamide nucleotide biosynthetic pro...	adenosine transport
nicotinamide nucleotide biosynthetic pro...	positive regulation of strand invasion
nicotinamide nucleotide biosynthetic pro...	cap-dependent translational initiation
nicotinamide nucleotide biosynthetic pro...	replicative cell aging
nicotinamide nucleotide biosynthetic pro...	iron import into the mitochondrion
nicotinamide nucleotide biosynthetic pro...	nuclear envelope reassembly
nicotinamide nucleotide biosynthetic pro...	response to UV-C
nicotinamide nucleotide biosynthetic pro...	aminophospholipid transport
nicotinamide nucleotide biosynthetic pro...	regulation of histone H3-K36 trimethylat...
nicotinamide nucleotide biosynthetic pro...	snoRNA guided rRNA pseudouridine synthes...
nicotinamide nucleotide biosynthetic pro...	regulation of mRNA export from nucleus
nicotinamide nucleotide biosynthetic pro...	determination of adult lifespan
nicotinamide nucleotide biosynthetic pro...	ribosomal large subunit assembly
nicotinamide nucleotide biosynthetic pro...	endocytosis
nicotinamide nucleotide biosynthetic pro...	glycolytic process through fructose-6-ph...
nicotinamide nucleotide biosynthetic pro...	asparagine biosynthetic process
nicotinamide nucleotide biosynthetic pro...	regulation of DNA-dependent DNA replicat...
nicotinamide nucleotide biosynthetic pro...	small-subunit processome assembly
nicotinamide nucleotide biosynthetic pro...	purine nucleobase transport
nicotinamide nucleotide biosynthetic pro...	response to glucose
nicotinamide nucleotide biosynthetic pro...	purine nucleoside transmembrane transpor...
nitric oxide metabolic process	cellular lipid metabolic process
NK T cell activation	'de novo' protein folding
nodal signaling pathway	DNA biosynthetic process
nuclear-transcribed mRNA catabolic proce...	cell division
nuclear-transcribed mRNA catabolic proce...	cellular lipid metabolic process
nucleotide metabolic process	DNA biosynthetic process
nucleotide-excision repair	transcription by RNA polymerase I
nucleotide-excision repair	maturation of LSU-rRNA from tricistronic...
nucleotide-excision repair	mRNA cis splicing, via spliceosome
nucleotide-excision repair	ribosomal large subunit assembly
nucleotide-excision repair	negative regulation of mRNA polyadenylat...
nucleotide-excision repair	threonyl-tRNA aminoacylation
nucleotide-excision repair	rRNA acetylation involved in maturation ...
nucleotide-excision repair	cap-dependent translational initiation
nucleotide-excision repair	RNA secondary structure unwinding
nucleotide-excision repair	tRNA exon ligation utilizing 2',3' cycli...
nucleotide-excision repair	positive regulation of TORC1 signaling
nucleotide-excision repair	enzyme-directed rRNA 2'-O-methylation
nucleotide-excision repair	tRNA wobble base 5-methoxycarbonylmethyl...
nucleotide-excision repair	primary miRNA processing
nucleotide-excision repair	tRNA nucleoside ribose methylation
nucleotide-excision repair	tRNA acetylation
nucleotide-excision repair	rRNA processing
nucleotide-excision repair	histone glutamine methylation
nucleotide-excision repair	regulation of mRNA stability
nucleotide-excision repair	RNA 5'-cap (guanine-N7)-methylation
nucleotide-excision repair	carbon fixation
nucleotide-excision repair	positive regulation of transcription by ...
nucleotide-excision repair	inositol phosphate dephosphorylation
nucleotide-excision repair	box C/D snoRNA 3'-end processing
nucleotide-excision repair	small-subunit processome assembly
nucleotide-excision repair	spliceosomal complex disassembly
nucleotide-excision repair	deadenylation-independent decapping of n...
nucleotide-excision repair	TOR signaling
oocyte maturation	adenosine transport
oocyte maturation	nuclear envelope reassembly
oocyte maturation	cargo loading into COPII-coated vesicle
oocyte maturation	inositol phosphate dephosphorylation
oocyte maturation	protein retention in Golgi apparatus
oocyte maturation	purine nucleobase transport
oocyte maturation	purine nucleoside transmembrane transpor...
oocyte maturation	endocytic recycling
oocyte maturation	phosphatidylinositol dephosphorylation
oocyte maturation	ribosomal protein import into nucleus
oocyte maturation	translocation of peptides or proteins in...
oocyte maturation	NLS-bearing protein import into nucleus
oocyte maturation	protein import into nucleus
oocyte maturation	Golgi organization
oocyte maturation	protein targeting to vacuole
optic nerve development	developmental process
optic nerve development	'de novo' protein folding
organic acid metabolic process	translation
organic acid metabolic process	cytoplasmic translational initiation
organic acid metabolic process	ribosomal small subunit assembly
organic acid metabolic process	ribosomal large subunit biogenesis
organic acid metabolic process	regulation of RNA splicing
organic acid metabolic process	regulation of mRNA stability
organic acid metabolic process	spliceosomal complex disassembly
organic acid metabolic process	mRNA 3'-splice site recognition
organic acid metabolic process	cytoplasmic translation
organic acid metabolic process	maturation of SSU-rRNA from tricistronic...
organic acid metabolic process	maturation of LSU-rRNA from tricistronic...
organic acid metabolic process	transcription by RNA polymerase I
osteoclast development	DNA biosynthetic process
otic vesicle development	peptidyl-serine phosphorylation
otic vesicle development	cell gliding
otic vesicle development	cell redox homeostasis
otic vesicle development	ATP synthesis coupled proton transport
oxoacid metabolic process	translation
oxoacid metabolic process	cytoplasmic translational initiation
oxoacid metabolic process	ribosomal small subunit assembly
oxoacid metabolic process	ribosomal large subunit biogenesis
oxoacid metabolic process	regulation of RNA splicing
oxoacid metabolic process	regulation of mRNA stability
oxoacid metabolic process	spliceosomal complex disassembly
oxoacid metabolic process	mRNA 3'-splice site recognition
oxoacid metabolic process	cytoplasmic translation
oxoacid metabolic process	maturation of SSU-rRNA from tricistronic...
oxoacid metabolic process	maturation of LSU-rRNA from tricistronic...
oxoacid metabolic process	transcription by RNA polymerase I
p38MAPK cascade	'de novo' protein folding
peptidyl-cysteine S-nitrosylation	cell redox homeostasis
peptidyl-L-cysteine S-palmitoylation	protein autophosphorylation
peptidyl-L-cysteine S-palmitoylation	peptidyl-serine phosphorylation
peptidyl-L-cysteine S-palmitoylation	cell gliding
peptidyl-L-cysteine S-palmitoylation	nucleic acid phosphodiester bond hydroly...
peptidyl-serine phosphorylation	protein folding in endoplasmic reticulum
peptidyl-serine phosphorylation	negative regulation of interleukin-6 pro...
peptidyl-serine phosphorylation	acetate transport
peptidyl-serine phosphorylation	chromatin maintenance
peptidyl-serine phosphorylation	nitrite transport
peptidyl-serine phosphorylation	sterol metabolic process
peptidyl-serine phosphorylation	adenosine transport
peptidyl-serine phosphorylation	mRNA transcription by RNA polymerase II
peptidyl-serine phosphorylation	nuclear envelope reassembly
peptidyl-serine phosphorylation	pore formation in membrane of host by sy...
peptidyl-serine phosphorylation	regulation of plasma membrane sterol dis...
peptidyl-serine phosphorylation	lactate transmembrane transport
peptidyl-serine phosphorylation	peptidyl-proline hydroxylation to 4-hydr...
peptidyl-serine phosphorylation	intracellular sterol transport
peptidyl-serine phosphorylation	N-terminal peptidyl-glycine N-myristoyla...
peptidyl-serine phosphorylation	formate transport
peptidyl-serine phosphorylation	cellular zinc ion homeostasis
peptidyl-serine phosphorylation	cellular cadmium ion homeostasis
peptidyl-serine phosphorylation	histone deubiquitination
peptidyl-serine phosphorylation	purine nucleoside transmembrane transpor...
peptidyl-serine phosphorylation	purine nucleobase transport
peptidyl-serine phosphorylation	cadmium ion transmembrane transport
peptidyl-serine phosphorylation	phosphate ion transmembrane transport
peptidyl-serine phosphorylation	glycerol-3-phosphate catabolic process
peptidyl-serine phosphorylation	pyruvate transport
peptidyl-serine phosphorylation	cytoskeleton-dependent cytokinesis
peptidyl-serine phosphorylation	NADH oxidation
peroxisome organization	protein autophosphorylation
peroxisome organization	peptidyl-serine phosphorylation
peroxisome organization	intracellular signal transduction
peroxisome organization	cell gliding
pH reduction	intracellular signal transduction
pH reduction	protein folding
pH reduction	'de novo' protein folding
pH reduction	regulation of gene expression
phagocytosis, recognition	DNA replication initiation
phagosome maturation	'de novo' protein folding
phosphatidic acid biosynthetic process	protein autophosphorylation
phosphatidic acid biosynthetic process	peptidyl-serine phosphorylation
phosphatidic acid biosynthetic process	DNA biosynthetic process
phosphatidic acid biosynthetic process	nucleic acid phosphodiester bond hydroly...
phosphatidic acid biosynthetic process	protein targeting to membrane
phosphatidic acid biosynthetic process	cell redox homeostasis
phosphatidic acid biosynthetic process	ATP synthesis coupled proton transport
phosphatidic acid biosynthetic process	regulation of gene expression
phosphatidic acid biosynthetic process	regulation of phosphoprotein phosphatase...
phosphatidylglycerol metabolic process	protein autophosphorylation
phosphatidylglycerol metabolic process	peptidyl-serine phosphorylation
phosphatidylglycerol metabolic process	cell gliding
phosphatidylglycerol metabolic process	developmental process
phosphatidylinositol phosphorylation	translocation of peptides or proteins in...
phosphatidylinositol phosphorylation	protein hexamerization
phosphatidylinositol phosphorylation	tRNA methylthiolation
phosphatidylinositol phosphorylation	pore formation in membrane of host by sy...
phosphatidylinositol phosphorylation	para-aminobenzoic acid biosynthetic proc...
phosphatidylinositol phosphorylation	protein unfolding
phosphatidylinositol phosphorylation	phosphate ion transmembrane transport
phosphatidylinositol phosphorylation	glutathione metabolic process
phosphatidylinositol phosphorylation	peptidyl-tyrosine dephosphorylation
phosphatidylinositol phosphorylation	protein prenylation
phosphatidylinositol phosphorylation	glutamine metabolic process
phosphatidylinositol phosphorylation	vacuolar acidification
phosphatidylinositol-mediated signaling	protein folding
phosphatidylinositol-mediated signaling	DNA replication initiation
phosphatidylserine metabolic process	'de novo' protein folding
phospholipid catabolic process	ATP synthesis coupled proton transport
phospholipid catabolic process	regulation of phosphoprotein phosphatase...
phospholipid transport	cellular lipid metabolic process
plasma lipoprotein particle remodeling	aminophospholipid transport
plasma lipoprotein particle remodeling	vesicle docking involved in exocytosis
plasma lipoprotein particle remodeling	phospholipid translocation
plasma lipoprotein particle remodeling	regulation of alternative mRNA splicing,...
plasma lipoprotein particle remodeling	retrograde vesicle-mediated transport, G...
plasma lipoprotein particle remodeling	endocytosis
porphyrin-containing compound metabolic ...	maturation of 5.8S rRNA
porphyrin-containing compound metabolic ...	nuclear polyadenylation-dependent antise...
porphyrin-containing compound metabolic ...	nuclear-transcribed mRNA catabolic proce...
porphyrin-containing compound metabolic ...	nuclear polyadenylation-dependent snoRNA...
porphyrin-containing compound metabolic ...	nuclear polyadenylation-dependent snRNA ...
porphyrin-containing compound metabolic ...	nuclear polyadenylation-dependent CUT ca...
porphyrin-containing compound metabolic ...	tRNA nucleoside ribose methylation
porphyrin-containing compound metabolic ...	nucleotide-excision repair, DNA incision...
porphyrin-containing compound metabolic ...	polynucleotide 5' dephosphorylation
porphyrin-containing compound metabolic ...	tRNA wobble base 5-methoxycarbonylmethyl...
porphyrin-containing compound metabolic ...	deadenylation-independent decapping of n...
porphyrin-containing compound metabolic ...	positive regulation of cytokine producti...
porphyrin-containing compound metabolic ...	selenocysteine biosynthetic process
porphyrin-containing compound metabolic ...	methionyl-tRNA aminoacylation
porphyrin-containing compound metabolic ...	histone mRNA catabolic process
porphyrin-containing compound metabolic ...	nuclear retention of unspliced pre-mRNA ...
porphyrin-containing compound metabolic ...	spliceosomal complex disassembly
porphyrin-containing compound metabolic ...	cytoplasmic translational initiation
porphyrin-containing compound metabolic ...	deadenylation-dependent decapping of nuc...
porphyrin-containing compound metabolic ...	seryl-tRNA aminoacylation
porphyrin-containing compound metabolic ...	SOS response
porphyrin-containing compound metabolic ...	maturation of SSU-rRNA from tricistronic...
positive regulation by host of viral pro...	DNA biosynthetic process
positive regulation of ATPase activity	cell division
positive regulation of ATPase activity	DNA replication initiation
positive regulation of ATPase activity	ATP synthesis coupled proton transport
positive regulation of autophagy of mito...	nucleic acid phosphodiester bond hydroly...
positive regulation of autophagy of mito...	DNA replication initiation
positive regulation of autophagy of mito...	'de novo' protein folding
positive regulation of autophagy of mito...	regulation of gene expression
positive regulation of B cell proliferat...	cell cycle
positive regulation of biomineral tissue...	response to UV-C
positive regulation of biomineral tissue...	replicative cell aging
positive regulation of biomineral tissue...	cellular response to gamma radiation
positive regulation of biomineral tissue...	telomeric D-loop disassembly
positive regulation of biomineral tissue...	positive regulation of strand invasion
positive regulation of biomineral tissue...	determination of adult lifespan
positive regulation of biomineral tissue...	G-quadruplex DNA unwinding
positive regulation of biomineral tissue...	nuclear envelope reassembly
positive regulation of biomineral tissue...	glycolytic process through fructose-6-ph...
positive regulation of biomineral tissue...	response to glucose
positive regulation of biomineral tissue...	regulation of apoptotic process
positive regulation of biomineral tissue...	carbohydrate phosphorylation
positive regulation of biomineral tissue...	cellular response to starvation
positive regulation of biomineral tissue...	replication fork processing
positive regulation of biomineral tissue...	DNA synthesis involved in DNA repair
positive regulation of biomineral tissue...	Golgi organization
positive regulation of biomineral tissue...	autophagosome assembly
positive regulation of biomineral tissue...	DNA unwinding involved in DNA replicatio...
positive regulation of biomineral tissue...	response to oxidative stress
positive regulation of biomineral tissue...	base-excision repair
positive regulation of biomineral tissue...	response to stress
positive regulation of bone resorption	intracellular signal transduction
positive regulation of bone resorption	regulation of gene expression
positive regulation of calcium-mediated ...	peptidyl-L-cysteine S-palmitoylation
positive regulation of cardiac muscle ce...	peptidyl-L-cysteine S-palmitoylation
positive regulation of cell differentiat...	RNA polymerase III preinitiation complex...
positive regulation of cell differentiat...	ribosomal large subunit assembly
positive regulation of cell differentiat...	phosphatidylinositol phosphorylation
positive regulation of cell junction ass...	nuclear envelope reassembly
positive regulation of cell junction ass...	response to hydrogen peroxide
positive regulation of cell junction ass...	response to salt stress
positive regulation of cell junction ass...	protein complex oligomerization
positive regulation of cell junction ass...	Golgi organization
positive regulation of cell junction ass...	autophagosome assembly
positive regulation of cell junction ass...	response to unfolded protein
positive regulation of cell junction ass...	response to heat
positive regulation of cell junction ass...	membrane fusion
positive regulation of cellular extravas...	exit from host cell
positive regulation of cellular extravas...	protein folding
positive regulation of cellular extravas...	DNA replication initiation
positive regulation of chondrocyte diffe...	'de novo' protein folding
positive regulation of cold-induced ther...	cell redox homeostasis
positive regulation of collagen biosynth...	protein folding
positive regulation of cytokine producti...	translation
positive regulation of cytokine producti...	ribosomal large subunit assembly
positive regulation of cytokine producti...	rRNA processing
positive regulation of cytokine producti...	ribosomal large subunit biogenesis
positive regulation of cytokine producti...	protein K63-linked ubiquitination
positive regulation of cytokine producti...	regulation of DNA-dependent DNA replicat...
positive regulation of cytokine producti...	nuclear retention of unspliced pre-mRNA ...
positive regulation of cytokine producti...	mRNA cleavage
positive regulation of cytokine producti...	maturation of LSU-rRNA
positive regulation of cytokine producti...	maturation of LSU-rRNA from tricistronic...
positive regulation of cytokine producti...	vesicle-mediated transport
positive regulation of cytokine producti...	snRNA processing
positive regulation of cytokine producti...	tRNA transcription by RNA polymerase III
positive regulation of cytokine producti...	deadenylation-dependent decapping of nuc...
positive regulation of cytokine producti...	SOS response
positive regulation of cytokine producti...	vesicle fusion with Golgi apparatus
positive regulation of cytokine producti...	maturation of 5.8S rRNA
positive regulation of cytokine producti...	ribosomal small subunit assembly
positive regulation of cytokine producti...	protein ubiquitination
positive regulation of cytokine-mediated...	cell cycle
positive regulation of defense response ...	formation of translation preinitiation c...
positive regulation of defense response ...	positive regulation of transcription, DN...
positive regulation of DNA-dependent DNA...	protein autophosphorylation
positive regulation of DNA-dependent DNA...	peptidyl-serine phosphorylation
positive regulation of DNA-dependent DNA...	cell gliding
positive regulation of endocytosis	DNA biosynthetic process
positive regulation of epidermal growth ...	'de novo' protein folding
positive regulation of epithelial cell a...	regulation of phosphoprotein phosphatase...
positive regulation of epithelial cell m...	exit from host cell
positive regulation of ERK1 and ERK2 cas...	protein folding
positive regulation of ERK1 and ERK2 cas...	'de novo' protein folding
positive regulation of exosomal secretio...	cellular lipid metabolic process
positive regulation of fibroblast prolif...	cell division
positive regulation of glomerulus develo...	'de novo' protein folding
positive regulation of gluconeogenesis	maturation of SSU-rRNA from tricistronic...
positive regulation of growth hormone se...	regulation of gene expression
positive regulation of heat generation	cell redox homeostasis
positive regulation of hemopoiesis	exit from host cell
positive regulation of hemopoiesis	nucleic acid phosphodiester bond hydroly...
positive regulation of hemopoiesis	'de novo' protein folding
positive regulation of hemopoiesis	regulation of gene expression
positive regulation of hormone biosynthe...	'de novo' protein folding
positive regulation of hydrolase activit...	translation
positive regulation of hydrolase activit...	vacuolar acidification
positive regulation of hydrolase activit...	translocation of peptides or proteins in...
positive regulation of hydrolase activit...	glycolytic process
positive regulation of hydrolase activit...	ATP hydrolysis coupled proton transport
positive regulation of hydrolase activit...	posttranslational protein targeting to m...
positive regulation of hydrolase activit...	membrane fusion
positive regulation of hydrolase activit...	protein K63-linked ubiquitination
positive regulation of hydrolase activit...	maturation of LSU-rRNA
positive regulation of hydrolase activit...	maturation of LSU-rRNA from tricistronic...
positive regulation of hydrolase activit...	response to drug
positive regulation of hydrolase activit...	protein ubiquitination
positive regulation of hydrolase activit...	autophagosome assembly
positive regulation of hydrolase activit...	phosphate ion transmembrane transport
positive regulation of hydrolase activit...	regulation of GTPase activity
positive regulation of hydrolase activit...	vesicle-mediated transport
positive regulation of hydrolase activit...	postreplication repair
positive regulation of immune response	protein folding
positive regulation of immune response t...	'de novo' protein folding
positive regulation of inositol phosphat...	DNA replication initiation
positive regulation of insulin secretion...	protein folding in endoplasmic reticulum
positive regulation of insulin secretion...	ribosomal small subunit assembly
positive regulation of insulin secretion...	nuclear envelope reassembly
positive regulation of insulin secretion...	translation
positive regulation of insulin secretion...	posttranslational protein targeting to m...
positive regulation of insulin secretion...	peptidyl-tyrosine dephosphorylation
positive regulation of insulin secretion...	phospholipid translocation
positive regulation of insulin secretion...	protein sumoylation
positive regulation of insulin secretion...	protein prenylation
positive regulation of insulin secretion...	Golgi organization
positive regulation of insulin secretion...	vacuolar acidification
positive regulation of insulin secretion...	autophagosome assembly
positive regulation of interferon-gamma ...	protein folding
positive regulation of interferon-gamma ...	'de novo' protein folding
positive regulation of interleukin-6 bio...	DNA replication initiation
positive regulation of interleukin-8 sec...	DNA biosynthetic process
positive regulation of interleukin-8 sec...	DNA replication initiation
positive regulation of interleukin-8 sec...	protein targeting to membrane
positive regulation of interleukin-8 sec...	'de novo' protein folding
positive regulation of intrinsic apoptot...	nucleic acid phosphodiester bond hydroly...
positive regulation of intrinsic apoptot...	developmental process
positive regulation of intrinsic apoptot...	cellular lipid metabolic process
positive regulation of intrinsic apoptot...	regulation of phosphoprotein phosphatase...
positive regulation of leukocyte activat...	protein autophosphorylation
positive regulation of leukocyte activat...	peptidyl-serine phosphorylation
positive regulation of leukocyte activat...	entry into host
positive regulation of leukocyte activat...	DNA replication initiation
positive regulation of leukocyte activat...	protein targeting to membrane
positive regulation of leukocyte adhesio...	exit from host cell
positive regulation of leukocyte adhesio...	DNA replication initiation
positive regulation of leukocyte degranu...	protein autophosphorylation
positive regulation of leukocyte degranu...	peptidyl-serine phosphorylation
positive regulation of leukocyte degranu...	exit from host cell
positive regulation of leukocyte degranu...	entry into host
positive regulation of leukocyte degranu...	developmental process
positive regulation of leukocyte degranu...	protein targeting to membrane
positive regulation of leukocyte degranu...	ATP synthesis coupled proton transport
positive regulation of leukocyte degranu...	regulation of gene expression
positive regulation of leukocyte mediate...	protein folding
positive regulation of lipid transport	endocytosis
positive regulation of lipid transport	cap-dependent translational initiation
positive regulation of lipid transport	tRNA wobble base 5-methoxycarbonylmethyl...
positive regulation of lipid transport	nuclear envelope reassembly
positive regulation of lipid transport	glucosamine metabolic process
positive regulation of lipid transport	fatty acid elongation, monounsaturated f...
positive regulation of lipid transport	fatty acid elongation, polyunsaturated f...
positive regulation of lipid transport	positive regulation of telomerase activi...
positive regulation of lipid transport	fatty acid elongation, saturated fatty a...
positive regulation of lipid transport	fructose 6-phosphate metabolic process
positive regulation of lipid transport	selenocysteine biosynthetic process
positive regulation of lipid transport	seryl-tRNA aminoacylation
positive regulation of lipid transport	UDP-N-acetylglucosamine metabolic proces...
positive regulation of lipid transport	very long-chain fatty acid biosynthetic ...
positive regulation of lipid transport	peptidyl-tyrosine phosphorylation
positive regulation of lipid transport	positive regulation of DNA-templated tra...
positive regulation of lipid transport	sphingolipid biosynthetic process
positive regulation of lipid transport	schizogony
positive regulation of macrophage chemot...	protein folding
positive regulation of macrophage differ...	protein folding
positive regulation of mast cell activat...	exit from host cell
positive regulation of mast cell degranu...	protein autophosphorylation
positive regulation of mast cell degranu...	peptidyl-serine phosphorylation
positive regulation of mast cell degranu...	entry into host
positive regulation of mast cell degranu...	protein folding
positive regulation of mast cell degranu...	DNA replication initiation
positive regulation of mast cell degranu...	cell redox homeostasis
positive regulation of mast cell degranu...	ATP synthesis coupled proton transport
positive regulation of mast cell degranu...	regulation of phosphoprotein phosphatase...
positive regulation of mitochondrial mem...	protein autophosphorylation
positive regulation of mitochondrial mem...	peptidyl-serine phosphorylation
positive regulation of mitochondrial mem...	cell gliding
positive regulation of mitophagy	nucleic acid phosphodiester bond hydroly...
positive regulation of mitophagy	DNA replication initiation
positive regulation of mitophagy	'de novo' protein folding
positive regulation of mitophagy	regulation of gene expression
positive regulation of multicellular org...	nuclear envelope reassembly
positive regulation of multicellular org...	fructose 6-phosphate metabolic process
positive regulation of multicellular org...	glucosamine metabolic process
positive regulation of multicellular org...	UDP-N-acetylglucosamine metabolic proces...
positive regulation of multicellular org...	RNA polymerase III preinitiation complex...
positive regulation of multicellular org...	Golgi organization
positive regulation of multicellular org...	protein N-linked glycosylation
positive regulation of multicellular org...	autophagosome assembly
positive regulation of multicellular org...	membrane fusion
positive regulation of myeloid leukocyte...	protein folding
positive regulation of myeloid leukocyte...	cell cycle
positive regulation of myeloid leukocyte...	nucleic acid phosphodiester bond hydroly...
positive regulation of myeloid leukocyte...	DNA replication initiation
positive regulation of myeloid leukocyte...	protein targeting to membrane
positive regulation of myeloid leukocyte...	cell redox homeostasis
positive regulation of myeloid leukocyte...	regulation of gene expression
positive regulation of natural killer ce...	protein autophosphorylation
positive regulation of natural killer ce...	peptidyl-serine phosphorylation
positive regulation of natural killer ce...	protein folding
positive regulation of natural killer ce...	DNA replication initiation
positive regulation of natural killer ce...	'de novo' protein folding
positive regulation of natural killer ce...	cell redox homeostasis
positive regulation of natural killer ce...	ATP synthesis coupled proton transport
positive regulation of NIK/NF-kappaB sig...	DNA biosynthetic process
positive regulation of p38MAPK cascade	protein folding
positive regulation of peptide secretion	entry into host
positive regulation of peptide secretion	nucleic acid phosphodiester bond hydroly...
positive regulation of peptide secretion	cellular lipid metabolic process
positive regulation of phosphatidylinosi...	DNA biosynthetic process
positive regulation of phosphatidylinosi...	protein folding
positive regulation of phosphatidylinosi...	developmental process
positive regulation of phosphatidylinosi...	DNA replication initiation
positive regulation of phosphatidylinosi...	regulation of phosphoprotein phosphatase...
positive regulation of phospholipase C a...	DNA replication initiation
positive regulation of phospholipid meta...	cell gliding
positive regulation of protein exit from...	protein autophosphorylation
positive regulation of protein kinase ac...	protein folding
positive regulation of protein localizat...	protein folding in endoplasmic reticulum
positive regulation of protein localizat...	adenosine transport
positive regulation of protein localizat...	purine nucleoside transmembrane transpor...
positive regulation of protein localizat...	purine nucleobase transport
positive regulation of protein localizat...	peptidyl-tyrosine dephosphorylation
positive regulation of protein localizat...	phospholipid translocation
positive regulation of protein localizat...	protein sumoylation
positive regulation of protein localizat...	protein prenylation
positive regulation of protein localizat...	vacuolar acidification
positive regulation of protein localizat...	maturation of LSU-rRNA
positive regulation of protein localizat...	protein autophosphorylation
positive regulation of protein secretion	rRNA processing
positive regulation of protein secretion	ribosomal large subunit assembly
positive regulation of protein secretion	translation
positive regulation of protein secretion	protein K63-linked ubiquitination
positive regulation of protein secretion	maturation of LSU-rRNA from tricistronic...
positive regulation of protein secretion	ribosomal large subunit biogenesis
positive regulation of protein secretion	mRNA cleavage
positive regulation of protein secretion	snRNA processing
positive regulation of protein secretion	tRNA transcription by RNA polymerase III
positive regulation of protein secretion	translocation of peptides or proteins in...
positive regulation of protein secretion	protein ubiquitination
positive regulation of protein secretion	maturation of LSU-rRNA
positive regulation of protein sumoylati...	DNA biosynthetic process
positive regulation of protein sumoylati...	developmental process
positive regulation of protein sumoylati...	regulation of phosphoprotein phosphatase...
positive regulation of receptor-mediated...	DNA biosynthetic process
positive regulation of receptor-mediated...	regulation of phosphoprotein phosphatase...
positive regulation of release of seques...	protein folding
positive regulation of response to DNA d...	entry into host
positive regulation of response to DNA d...	regulation of phosphoprotein phosphatase...
positive regulation of signal transducti...	nucleic acid phosphodiester bond hydroly...
positive regulation of signal transducti...	ATP synthesis coupled proton transport
positive regulation of steroid biosynthe...	protein folding in endoplasmic reticulum
positive regulation of steroid biosynthe...	protein hexamerization
positive regulation of steroid biosynthe...	plastid fission
positive regulation of steroid biosynthe...	arginine catabolic process to ornithine
positive regulation of steroid biosynthe...	Golgi localization
positive regulation of steroid biosynthe...	lipid A biosynthetic process
positive regulation of steroid biosynthe...	adenosine transport
positive regulation of steroid biosynthe...	protein unfolding
positive regulation of steroid biosynthe...	'de novo' cotranslational protein foldin...
positive regulation of steroid biosynthe...	protein localization to phagophore assem...
positive regulation of steroid biosynthe...	purine nucleobase transport
positive regulation of steroid biosynthe...	protein K63-linked ubiquitination
positive regulation of steroid biosynthe...	purine nucleoside transmembrane transpor...
positive regulation of steroid biosynthe...	dephosphorylation of RNA polymerase II C...
positive regulation of steroid biosynthe...	autophagy of nucleus
positive regulation of steroid biosynthe...	autophagy of mitochondrion
positive regulation of steroid biosynthe...	histone arginine methylation
positive regulation of steroid biosynthe...	tRNA pseudouridine synthesis
positive regulation of steroid biosynthe...	translocation of peptides or proteins in...
positive regulation of steroid biosynthe...	glutathione metabolic process
positive regulation of substrate adhesio...	methionyl-tRNA aminoacylation
positive regulation of substrate adhesio...	SOS response
positive regulation of substrate adhesio...	RNA polymerase III preinitiation complex...
positive regulation of superoxide anion ...	cell redox homeostasis
positive regulation of synaptic plastici...	cell redox homeostasis
positive regulation of synaptic transmis...	protein folding
positive regulation of T cell differenti...	cell cycle
positive regulation of T cell mediated c...	'de novo' protein folding
positive regulation of T cell receptor s...	'de novo' protein folding
positive regulation of T-helper 1 type i...	protein folding
positive regulation of T-helper 1 type i...	nucleic acid phosphodiester bond hydroly...
positive regulation of T-helper 1 type i...	'de novo' protein folding
positive regulation of T-helper 1 type i...	regulation of gene expression
positive regulation of TOR signaling	peptidyl-L-cysteine S-palmitoylation
positive regulation of transcription elo...	aminophospholipid transport
positive regulation of transcription elo...	nuclear envelope reassembly
positive regulation of transcription elo...	membrane fusion
positive regulation of transcription elo...	fatty acid beta-oxidation
positive regulation of transcription elo...	phospholipid translocation
positive regulation of transcription elo...	Golgi organization
positive regulation of transcription elo...	autophagosome assembly
positive regulation of transcription elo...	retrograde vesicle-mediated transport, G...
positive regulation of transcription elo...	endocytosis
positive regulation of transcription elo...	vesicle docking
positive regulation of transcription elo...	vesicle fusion
positive regulation of transforming grow...	cell redox homeostasis
positive regulation of translational ini...	'de novo' protein folding
positive regulation of tumor necrosis fa...	protein folding
positive regulation of tumor necrosis fa...	DNA replication initiation
positive regulation of vacuole organizat...	DNA biosynthetic process
positive regulation of vesicle fusion	DNA biosynthetic process
postsynapse to nucleus signaling pathway	DNA biosynthetic process
postsynaptic actin cytoskeleton organiza...	protein autophosphorylation
postsynaptic actin cytoskeleton organiza...	peptidyl-serine phosphorylation
prostaglandin metabolic process	intracellular signal transduction
prostaglandin metabolic process	protein folding
prostaglandin metabolic process	'de novo' protein folding
prostate gland growth	protein autophosphorylation
prostate gland growth	developmental process
prostate gland growth	protein targeting to membrane
prostate gland growth	cell redox homeostasis
prostate glandular acinus development	protein targeting to membrane
prostate glandular acinus development	'de novo' protein folding
protein catabolic process in the vacuole	protein folding
protein catabolic process in the vacuole	developmental process
protein catabolic process in the vacuole	'de novo' protein folding
protein demethylation	DNA replication initiation
protein depolymerization	hemolysis in other organism
protein depolymerization	cellular response to gamma radiation
protein depolymerization	determination of adult lifespan
protein depolymerization	positive regulation of strand invasion
protein depolymerization	replicative cell aging
protein depolymerization	nuclear envelope reassembly
protein depolymerization	G-quadruplex DNA unwinding
protein depolymerization	telomeric D-loop disassembly
protein depolymerization	fructose transmembrane transport
protein depolymerization	clathrin coat assembly
protein depolymerization	response to UV-C
protein depolymerization	isopentenyl diphosphate biosynthetic pro...
protein depolymerization	membrane fusion
protein depolymerization	sodium ion transmembrane transport
protein depolymerization	COPI coating of Golgi vesicle
protein depolymerization	response to hydrogen peroxide
protein depolymerization	carbon fixation
protein depolymerization	protein K48-linked deubiquitination
protein depolymerization	response to salt stress
protein depolymerization	protein retention in ER lumen
protein depolymerization	Golgi to endosome transport
protein depolymerization	regulation of apoptotic process
protein depolymerization	arginyl-tRNA aminoacylation
protein depolymerization	7-methylguanosine mRNA capping
protein depolymerization	glucose transmembrane transport
protein depolymerization	potassium ion transmembrane transport
protein folding	cell cycle
protein folding	cell division
protein folding	nucleic acid phosphodiester bond hydroly...
protein folding	DNA replication initiation
protein folding	'de novo' protein folding
protein heterotetramerization	entry into host
protein heterotetramerization	cell cycle
protein heterotetramerization	cell division
protein hydroxylation	DNA replication initiation
protein import into mitochondrial matrix	entry into host
protein K48-linked ubiquitination	protein deubiquitination
protein K48-linked ubiquitination	co-translational protein modification
protein K48-linked ubiquitination	aminophospholipid transport
protein K48-linked ubiquitination	regulation of protein kinase A signaling
protein K48-linked ubiquitination	protein deneddylation
protein K48-linked ubiquitination	peptidyl-methionine modification
protein K48-linked ubiquitination	phospholipid translocation
protein K48-linked ubiquitination	N-terminal protein amino acid modificati...
protein K48-linked ubiquitination	retrograde vesicle-mediated transport, G...
protein K48-linked ubiquitination	endocytosis
protein localization to cell cortex	DNA biosynthetic process
protein localization to cell junction	DNA biosynthetic process
protein localization to cell surface	nucleic acid phosphodiester bond hydroly...
protein modification by small protein co...	DNA biosynthetic process
protein modification by small protein co...	cell division
protein modification by small protein co...	nucleic acid phosphodiester bond hydroly...
protein modification by small protein co...	regulation of gene expression
protein N-linked glycosylation via aspar...	cell division
protein peptidyl-prolyl isomerization	pyridoxal phosphate biosynthetic process
protein peptidyl-prolyl isomerization	response to singlet oxygen
protein peptidyl-prolyl isomerization	pyridoxine biosynthetic process
protein stabilization	DNA replication initiation
protein sumoylation	base-excision repair
protein sumoylation	double-strand break repair via homologou...
protein sumoylation	mismatch repair
protein sumoylation	DNA topological change
protein sumoylation	cytoskeleton organization
protein sumoylation	DNA synthesis involved in DNA repair
protein sumoylation	DNA unwinding involved in DNA replicatio...
protein sumoylation	response to UV-C
protein sumoylation	regulation of DNA damage checkpoint
protein sumoylation	heteroduplex formation
protein sumoylation	telomeric D-loop disassembly
protein sumoylation	positive regulation of strand invasion
protein sumoylation	G-quadruplex DNA unwinding
protein sumoylation	heme oxidation
protein sumoylation	pentose catabolic process
protein sumoylation	cellular response to gamma radiation
protein sumoylation	pyridoxal 5'-phosphate salvage
protein sumoylation	determination of adult lifespan
protein sumoylation	phosphatidylserine biosynthetic process
protein sumoylation	replicative cell aging
protein sumoylation	endoplasmic reticulum tubular network or...
protein sumoylation	carbohydrate metabolic process
protein sumoylation	retrograde transport, endosome to Golgi
protein sumoylation	vesicle docking
protein sumoylation	cellular response to tetrahydrofolate
protein sumoylation	L-serine catabolic process
protein sumoylation	response to singlet oxygen
protein sumoylation	folic acid metabolic process
protein sumoylation	pentose-phosphate shunt, non-oxidative b...
protein sumoylation	glycine biosynthetic process from serine
protein sumoylation	barbed-end actin filament capping
protein targeting to vacuole	regulation of gene expression
protein transport	exit from host cell
protein transport	cell cycle
protein ubiquitination	cell cycle
protein ubiquitination	developmental process
protein-DNA complex assembly	RNA polymerase III preinitiation complex...
protein-DNA complex assembly	nuclear envelope reassembly
protein-DNA complex assembly	endoplasmic reticulum membrane fusion
protein-DNA complex assembly	membrane fusion
protein-DNA complex assembly	selenocysteine biosynthetic process
protein-DNA complex assembly	response to glucose
protein-DNA complex assembly	glycolytic process through fructose-6-ph...
protein-DNA complex assembly	carbohydrate phosphorylation
protein-DNA complex assembly	seryl-tRNA aminoacylation
protein-DNA complex assembly	SOS response
protein-DNA complex assembly	schizogony
protein-DNA complex assembly	endoplasmic reticulum organization
protein-DNA complex assembly	cellular response to drug
proteolysis involved in cellular protein...	protein folding
pseudopodium organization	DNA biosynthetic process
pseudopodium organization	developmental process
pseudopodium organization	regulation of gene expression
pseudouridine synthesis	nucleic acid phosphodiester bond hydroly...
purine nucleoside bisphosphate metabolic...	rRNA processing
purine nucleoside bisphosphate metabolic...	tRNA transcription by RNA polymerase III
purine nucleoside bisphosphate metabolic...	protein ubiquitination
purine nucleoside bisphosphate metabolic...	maturation of LSU-rRNA from tricistronic...
purine nucleoside bisphosphate metabolic...	ribosomal large subunit biogenesis
purine nucleoside bisphosphate metabolic...	ribosomal large subunit assembly
purine nucleoside bisphosphate metabolic...	mRNA cleavage
purine nucleoside bisphosphate metabolic...	ribosomal large subunit export from nucl...
[truncated: 1,012 more rows]

## Sheet: GO association overall network
Host	Parasite
'de novo' posttranslational protein fold...	cellular response to drug
acetyl-CoA biosynthetic process	transcription initiation from RNA polyme...
acetyl-CoA biosynthetic process	pathogenesis
acetyl-CoA biosynthetic process	ribosomal small subunit export from nucl...
acetyl-CoA biosynthetic process from pyr...	regulation of translational initiation
acetyl-CoA biosynthetic process from pyr...	cellular oxidant detoxification
acrosome assembly	outer dynein arm assembly
acrosome reaction	maturation of SSU-rRNA from tricistronic...
acrosome reaction	mRNA cis splicing, via spliceosome
acrosome reaction	transcription by RNA polymerase I
acrosome reaction	NLS-bearing protein import into nucleus
acrosome reaction	response to drug
acrosome reaction	ubiquitin-dependent protein catabolic pr...
acrosome reaction	protein ubiquitination
acrosome reaction	nucleosome assembly
acrosome reaction	ribosomal large subunit biogenesis
acrosome reaction	maturation of LSU-rRNA from tricistronic...
acrosome reaction	transcription by RNA polymerase II
acrosome reaction	retrograde vesicle-mediated transport, G...
acrosome reaction	cytoplasmic translational initiation
acrosome reaction	translocation of peptides or proteins in...
acrosome reaction	spliceosomal tri-snRNP complex assembly
acrosome reaction	intracellular receptor signaling pathway
acrosome reaction	regulation of translation
acrosome reaction	regulation of mRNA processing
acrosome reaction	lipid homeostasis
acrosome reaction	deadenylation-dependent decapping of nuc...
acrosome reaction	ribosomal protein import into nucleus
actin filament bundle assembly	ribosome disassembly
actin filament depolymerization	translation
actin filament depolymerization	mRNA splicing, via spliceosome
actin filament depolymerization	rRNA processing
actin filament depolymerization	proteasome-mediated ubiquitin-dependent ...
actin filament depolymerization	protein folding
actin filament polymerization	pathogenesis
actin filament polymerization	entry into host cell
actin filament severing	transcription initiation from RNA polyme...
actin filament-based movement	selenocysteine incorporation
actin filament-based movement	late endosome to vacuole transport
actin filament-based movement	ribosome disassembly
actin filament-based movement	'de novo' UMP biosynthetic process
actin-myosin filament sliding	protein ubiquitination
actin-myosin filament sliding	NLS-bearing protein import into nucleus
actin-myosin filament sliding	double-strand break repair via homologou...
actin-myosin filament sliding	mismatch repair
actin-myosin filament sliding	DNA duplex unwinding
actin-myosin filament sliding	regulation of cell cycle
actin-myosin filament sliding	endocytosis
actin-myosin filament sliding	mRNA export from nucleus
actin-myosin filament sliding	plastid organization
actin-myosin filament sliding	inositol phosphate biosynthetic process
actin-myosin filament sliding	centriole replication
actin-myosin filament sliding	translocation of peptides or proteins in...
actin-myosin filament sliding	cytoplasmic translational initiation
action potential	carbohydrate transport
activated T cell proliferation	entry into host
activation of cysteine-type endopeptidas...	cellular oxidant detoxification
activation of GTPase activity	nucleic acid phosphodiester bond hydroly...
activation of GTPase activity	selenocysteine incorporation
activation of GTPase activity	activation of MAPK activity
activation of GTPase activity	ribosomal large subunit biogenesis
activation of GTPase activity	late endosome to vacuole transport
activation of GTPase activity	ribosome disassembly
activation of GTPase activity	cellular response to drug
activation of GTPase activity	cellular oxidant detoxification
activation of JUN kinase activity	isopentenyl diphosphate biosynthetic pro...
activation of JUN kinase activity	activation of MAPK activity
activation of JUN kinase activity	outer dynein arm assembly
activation of MAPKK activity	ribosomal large subunit biogenesis
activation of MAPKK activity	cellular response to drug
acute inflammatory response	pathogenesis
acyl-CoA biosynthetic process	ribosomal large subunit biogenesis
acyl-CoA metabolic process	translational initiation
acyl-CoA metabolic process	late endosome to vacuole transport
acyl-CoA metabolic process	regulation of translational initiation
acylglycerol biosynthetic process	endonucleolytic cleavage in ITS1 to sepa...
adaptation of signaling pathway	endonucleolytic cleavage in ITS1 to sepa...
adherens junction organization	outer dynein arm assembly
ADP metabolic process	entry into host cell
ADP metabolic process	ribosomal large subunit biogenesis
ADP metabolic process	entry into host
ADP metabolic process	regulation of translational initiation
adrenal gland development	formation of cytoplasmic translation ini...
adrenal gland development	proteasome-mediated ubiquitin-dependent ...
adrenal gland development	transcription by RNA polymerase I
adrenal gland development	maturation of SSU-rRNA from tricistronic...
adrenal gland development	formation of translation preinitiation c...
adrenal gland development	ER to Golgi vesicle-mediated transport
adrenal gland development	response to drug
adrenal gland development	rRNA processing
adrenal gland development	transcription by RNA polymerase II
adrenal gland development	vesicle-mediated transport
adrenal gland development	mRNA cis splicing, via spliceosome
adrenal gland development	NLS-bearing protein import into nucleus
adrenal gland development	positive regulation of RNA polymerase II...
adrenal gland development	endocytosis
adrenal gland development	regulation of translation
adrenal gland development	proteasome regulatory particle assembly
adrenal gland development	cytoplasmic translational initiation
adrenal gland development	translocation of peptides or proteins in...
adrenal gland development	generation of catalytic spliceosome for ...
adrenal gland development	transcription by RNA polymerase III
adrenal gland development	RNA phosphodiester bond hydrolysis, endo...
adrenal gland development	vacuolar acidification
adrenal gland development	mRNA processing
adrenal gland development	tRNA processing
adrenal gland development	ubiquitin-dependent protein catabolic pr...
adrenal gland development	proteasomal ubiquitin-independent protei...
adrenal gland development	mRNA polyadenylation
adrenal gland development	mRNA cleavage
adrenal gland development	SRP-dependent cotranslational protein ta...
adrenal gland development	phosphatidylinositol phosphorylation
adult locomotory behavior	translation
adult locomotory behavior	mRNA splicing, via spliceosome
adult locomotory behavior	rRNA processing
aerobic respiration	mRNA splicing, via spliceosome
aerobic respiration	proteasome-mediated ubiquitin-dependent ...
aerobic respiration	protein folding
aerobic respiration	translation
aerobic respiration	maturation of SSU-rRNA from tricistronic...
aerobic respiration	cytoplasmic translation
aerobic respiration	regulation of translational initiation
aerobic respiration	formation of translation preinitiation c...
aerobic respiration	ubiquitin-dependent protein catabolic pr...
aerobic respiration	proteasomal ubiquitin-independent protei...
aerobic respiration	retrograde vesicle-mediated transport, G...
aerobic respiration	regulation of cell cycle
aerobic respiration	transcription initiation from RNA polyme...
aerobic respiration	ribosomal small subunit export from nucl...
aerobic respiration	endonucleolytic cleavage in ITS1 to sepa...
alcohol catabolic process	outer dynein arm assembly
amide transport	ribosomal small subunit export from nucl...
amino acid transmembrane transport	maturation of SSU-rRNA from tricistronic...
amino acid transmembrane transport	formation of cytoplasmic translation ini...
amino acid transmembrane transport	ribosomal large subunit assembly
amino acid transmembrane transport	formation of translation preinitiation c...
amino acid transmembrane transport	proteasome-mediated ubiquitin-dependent ...
amino acid transmembrane transport	cytoplasmic translation
amino acid transmembrane transport	response to drug
amino acid transmembrane transport	rRNA processing
amino acid transmembrane transport	ribosomal small subunit biogenesis
amino acid transmembrane transport	mRNA cis splicing, via spliceosome
amino acid transmembrane transport	proteasomal ubiquitin-independent protei...
amino acid transmembrane transport	maturation of LSU-rRNA
amino acid transmembrane transport	maturation of LSU-rRNA from tricistronic...
amino acid transmembrane transport	carbohydrate metabolic process
amino acid transmembrane transport	mRNA processing
amino acid transmembrane transport	protein ubiquitination
amino acid transmembrane transport	SRP-dependent cotranslational protein ta...
amino acid transmembrane transport	ribosomal large subunit biogenesis
amino acid transmembrane transport	transcription by RNA polymerase II
amino acid transmembrane transport	vesicle-mediated transport
ammonium transport	proteasome-mediated ubiquitin-dependent ...
ammonium transport	regulation of translational initiation
ammonium transport	formation of translation preinitiation c...
ammonium transport	proteasomal ubiquitin-independent protei...
ammonium transport	maturation of SSU-rRNA from tricistronic...
ammonium transport	transcription by RNA polymerase II
ammonium transport	ubiquitin-dependent protein catabolic pr...
ammonium transport	formation of cytoplasmic translation ini...
ammonium transport	mRNA cis splicing, via spliceosome
ammonium transport	protein folding
AMP metabolic process	translational initiation
AMP metabolic process	entry into host cell
AMP metabolic process	entry into host
AMP metabolic process	cellular oxidant detoxification
amyloid-beta metabolic process	proteasome-mediated ubiquitin-dependent ...
amyloid-beta metabolic process	DNA duplex unwinding
amyloid-beta metabolic process	ubiquitin-dependent protein catabolic pr...
amyloid-beta metabolic process	proteasomal ubiquitin-independent protei...
amyloid-beta metabolic process	protein ubiquitination
amyloid-beta metabolic process	DNA repair
amyloid-beta metabolic process	mRNA splicing, via spliceosome
amyloid-beta metabolic process	transcription by RNA polymerase II
anaphase-promoting complex-dependent cat...	translational initiation
anion transmembrane transport	translational initiation
anion transmembrane transport	regulation of translational initiation
anoikis	proteasome-mediated ubiquitin-dependent ...
anoikis	ubiquitin-dependent protein catabolic pr...
anoikis	maturation of SSU-rRNA from tricistronic...
anoikis	response to drug
anoikis	proteasomal ubiquitin-independent protei...
anoikis	cytoplasmic translation
anoikis	ribosomal large subunit assembly
anoikis	rRNA processing
anoikis	DNA duplex unwinding
anoikis	maturation of LSU-rRNA
anoikis	ribosomal large subunit export from nucl...
anoikis	maturation of LSU-rRNA from tricistronic...
anoikis	ER to Golgi vesicle-mediated transport
anoikis	translational elongation
anoikis	regulation of translational initiation
anoikis	negative regulation of transcription by ...
anoikis	SRP-dependent cotranslational protein ta...
anoikis	ribosomal large subunit biogenesis
anoikis	transcription by RNA polymerase II
anoikis	formation of translation preinitiation c...
antigen processing and presentation of p...	entry into host
aorta morphogenesis	rRNA processing
aorta morphogenesis	mRNA cis splicing, via spliceosome
aorta morphogenesis	regulation of cell cycle
aorta morphogenesis	proteasome-mediated ubiquitin-dependent ...
aorta morphogenesis	maturation of LSU-rRNA from tricistronic...
aorta morphogenesis	regulation of translational initiation
aorta morphogenesis	ubiquitin-dependent protein catabolic pr...
aorta morphogenesis	formation of translation preinitiation c...
aorta morphogenesis	response to drug
aorta morphogenesis	DNA duplex unwinding
aorta morphogenesis	maturation of SSU-rRNA from tricistronic...
aorta morphogenesis	SRP-dependent cotranslational protein ta...
aorta morphogenesis	proteasomal ubiquitin-independent protei...
aorta morphogenesis	vacuolar acidification
aorta morphogenesis	formation of cytoplasmic translation ini...
aorta morphogenesis	ribosomal large subunit assembly
aorta morphogenesis	translational elongation
aorta morphogenesis	exonucleolytic trimming to generate matu...
aorta morphogenesis	peptidyl-diphthamide biosynthetic proces...
aorta morphogenesis	NLS-bearing protein import into nucleus
aorta morphogenesis	nuclear polyadenylation-dependent rRNA c...
aorta morphogenesis	nuclear polyadenylation-dependent tRNA c...
aorta morphogenesis	positive regulation of RNA polymerase II...
aorta morphogenesis	carbohydrate metabolic process
aorta morphogenesis	maturation of 5.8S rRNA
aortic valve morphogenesis	rRNA processing
aortic valve morphogenesis	proteasome-mediated ubiquitin-dependent ...
aortic valve morphogenesis	DNA repair
aortic valve morphogenesis	maturation of LSU-rRNA from tricistronic...
aortic valve morphogenesis	ribosomal large subunit assembly
aortic valve morphogenesis	peptidyl-diphthamide biosynthetic proces...
aortic valve morphogenesis	NLS-bearing protein import into nucleus
aortic valve morphogenesis	positive regulation of RNA polymerase II...
aortic valve morphogenesis	proteasomal ubiquitin-independent protei...
aortic valve morphogenesis	vesicle-mediated transport
aortic valve morphogenesis	DNA duplex unwinding
aortic valve morphogenesis	ER to Golgi vesicle-mediated transport
aortic valve morphogenesis	intracellular protein transport
aortic valve morphogenesis	inositol phosphate biosynthetic process
aortic valve morphogenesis	spliceosomal tri-snRNP complex assembly
aortic valve morphogenesis	translocation of peptides or proteins in...
aortic valve morphogenesis	assembly of large subunit precursor of p...
aortic valve morphogenesis	generation of catalytic spliceosome for ...
aortic valve morphogenesis	cell differentiation
aortic valve morphogenesis	cytoplasmic translational initiation
aortic valve morphogenesis	transcription by RNA polymerase I
aortic valve morphogenesis	vacuolar acidification
aortic valve morphogenesis	transcription by RNA polymerase II
aortic valve morphogenesis	ubiquitin-dependent protein catabolic pr...
aortic valve morphogenesis	translational elongation
aortic valve morphogenesis	regulation of cell cycle
aortic valve morphogenesis	mRNA polyadenylation
aortic valve morphogenesis	mRNA cleavage
aortic valve morphogenesis	SRP-dependent cotranslational protein ta...
aortic valve morphogenesis	phosphatidylinositol phosphorylation
apoptotic cell clearance	entry into host
apoptotic process	entry into host cell
apoptotic process	entry into host
apoptotic signaling pathway	selenocysteine incorporation
apoptotic signaling pathway	activation of MAPK activity
apoptotic signaling pathway	pathogenesis
apoptotic signaling pathway	ribosome disassembly
apoptotic signaling pathway	cellular oxidant detoxification
apoptotic signaling pathway	'de novo' UMP biosynthetic process
arachidonic acid secretion	isopentenyl diphosphate biosynthetic pro...
arachidonic acid secretion	'de novo' UMP biosynthetic process
aromatic compound catabolic process	mRNA splicing, via spliceosome
aspartate family amino acid biosynthetic...	translational initiation
aspartate family amino acid biosynthetic...	regulation of translational initiation
associative learning	cellular calcium ion homeostasis
associative learning	selenocysteine incorporation
associative learning	activation of MAPK activity
associative learning	late endosome to vacuole transport
associative learning	ribosome disassembly
associative learning	outer dynein arm assembly
associative learning	carbohydrate transport
astral microtubule organization	nucleic acid phosphodiester bond hydroly...
astrocyte development	transcription initiation from RNA polyme...
astrocyte development	activation of MAPK activity
astrocyte development	late endosome to vacuole transport
astrocyte development	ribosome disassembly
astrocyte development	ribosomal small subunit export from nucl...
astrocyte development	cellular response to drug
astrocyte development	outer dynein arm assembly
astrocyte development	'de novo' UMP biosynthetic process
ATP hydrolysis coupled proton transport	transcription initiation from RNA polyme...
ATP hydrolysis coupled proton transport	entry into host cell
ATP metabolic process	entry into host cell
ATP metabolic process	cellular response to drug
ATP synthesis coupled electron transport	ubiquitin-dependent protein catabolic pr...
ATP synthesis coupled electron transport	formation of cytoplasmic translation ini...
ATP synthesis coupled electron transport	formation of translation preinitiation c...
ATP synthesis coupled electron transport	rRNA processing
ATP synthesis coupled electron transport	regulation of translational initiation
ATP synthesis coupled electron transport	ribosomal large subunit assembly
ATP synthesis coupled electron transport	maturation of LSU-rRNA from tricistronic...
ATP synthesis coupled electron transport	regulation of translation
ATP synthesis coupled electron transport	mRNA cis splicing, via spliceosome
ATP synthesis coupled electron transport	transcription by RNA polymerase I
ATP synthesis coupled electron transport	vacuolar acidification
ATP synthesis coupled electron transport	peptidyl-diphthamide biosynthetic proces...
ATP synthesis coupled electron transport	NLS-bearing protein import into nucleus
ATP synthesis coupled electron transport	positive regulation of RNA polymerase II...
ATP synthesis coupled electron transport	maturation of LSU-rRNA
ATP synthesis coupled electron transport	ribosomal small subunit biogenesis
ATP synthesis coupled electron transport	maturation of 5.8S rRNA
ATP synthesis coupled electron transport	vesicle-mediated transport
ATP synthesis coupled electron transport	ribosomal large subunit biogenesis
ATP synthesis coupled electron transport	transcription by RNA polymerase II
auditory receptor cell morphogenesis	maturation of SSU-rRNA from tricistronic...
auditory receptor cell morphogenesis	rRNA processing
auditory receptor cell morphogenesis	transcription by RNA polymerase I
auditory receptor cell morphogenesis	cytoplasmic translation
auditory receptor cell morphogenesis	ribosomal large subunit biogenesis
auditory receptor cell morphogenesis	transcription by RNA polymerase II
auditory receptor cell morphogenesis	ribosomal small subunit biogenesis
auditory receptor cell morphogenesis	protein ubiquitination
auditory receptor cell morphogenesis	proteasome-mediated ubiquitin-dependent ...
auditory receptor cell morphogenesis	NLS-bearing protein import into nucleus
auditory receptor cell morphogenesis	formation of translation preinitiation c...
auditory receptor cell morphogenesis	ubiquitin-dependent protein catabolic pr...
auditory receptor cell morphogenesis	regulation of translational initiation
auditory receptor cell morphogenesis	ribosomal large subunit assembly
auditory receptor cell morphogenesis	cytoplasmic translational initiation
auditory receptor cell morphogenesis	intracellular receptor signaling pathway
auditory receptor cell morphogenesis	translocation of peptides or proteins in...
auditory receptor cell morphogenesis	maturation of LSU-rRNA
auditory receptor cell morphogenesis	maturation of LSU-rRNA from tricistronic...
auditory receptor cell morphogenesis	ER to Golgi vesicle-mediated transport
auditory receptor cell morphogenesis	retrograde vesicle-mediated transport, G...
auditory receptor cell morphogenesis	mRNA polyadenylation
auditory receptor cell morphogenesis	mRNA cleavage
auditory receptor cell morphogenesis	tubulin complex assembly
autophagosome assembly	cellular calcium ion homeostasis
autophagosome assembly	translational initiation
autophagosome assembly	transcription initiation from RNA polyme...
autophagosome assembly	pathogenesis
autophagosome assembly	entry into host cell
autophagosome assembly	entry into host
autophagosome assembly	ribosomal small subunit export from nucl...
autophagosome assembly	endonucleolytic cleavage in ITS1 to sepa...
autophagosome assembly	cellular response to drug
autophagosome assembly	cellular oxidant detoxification
autophagosome maturation	activation of MAPK activity
autophagosome organization	selenocysteine incorporation
autophagosome organization	late endosome to vacuole transport
autophagy of mitochondrion	translational initiation
autophagy of mitochondrion	pathogenesis
autophagy of mitochondrion	entry into host cell
autophagy of mitochondrion	entry into host
autophagy of mitochondrion	ribosomal small subunit export from nucl...
autophagy of mitochondrion	cellular response to drug
autophagy of mitochondrion	cellular oxidant detoxification
axo-dendritic protein transport	cell-cell adhesion
axon development	cell-cell adhesion
axon extension	outer dynein arm assembly
axon guidance	translation
axon guidance	isopentenyl diphosphate biosynthetic pro...
axon guidance	ribosome disassembly
axon guidance	outer dynein arm assembly
axon guidance	'de novo' UMP biosynthetic process
axon regeneration	mRNA splicing, via spliceosome
axon regeneration	proteasome-mediated ubiquitin-dependent ...
axonal fasciculation	selenocysteine incorporation
axonal fasciculation	activation of MAPK activity
axonal fasciculation	late endosome to vacuole transport
axonal fasciculation	ribosome disassembly
axonal fasciculation	outer dynein arm assembly
axonal fasciculation	'de novo' UMP biosynthetic process
axoneme assembly	translational initiation
axoneme assembly	ribosomal large subunit biogenesis
axoneme assembly	regulation of translational initiation
B cell activation involved in immune res...	entry into host
B cell apoptotic process	protein folding
B cell apoptotic process	mRNA splicing, via spliceosome
B cell apoptotic process	proteasome-mediated ubiquitin-dependent ...
B cell apoptotic process	maturation of SSU-rRNA from tricistronic...
B cell apoptotic process	cytoplasmic translation
B cell apoptotic process	ubiquitin-dependent ERAD pathway
B cell apoptotic process	intracellular protein transport
B cell homeostasis	isopentenyl diphosphate biosynthetic pro...
B cell homeostasis	pathogenesis
B cell homeostasis	cellular oxidant detoxification
base-excision repair	nucleic acid phosphodiester bond hydroly...
base-excision repair	translational initiation
base-excision repair	ribosomal large subunit biogenesis
base-excision repair	entry into host
basement membrane assembly	outer dynein arm assembly
behavioral response to cocaine	activation of MAPK activity
behavioral response to pain	rRNA processing
behavioral response to pain	maturation of SSU-rRNA from tricistronic...
behavioral response to pain	ubiquitin-dependent protein catabolic pr...
behavioral response to pain	transcription by RNA polymerase I
behavioral response to pain	ribosomal large subunit assembly
behavioral response to pain	cytoplasmic translation
behavioral response to pain	glutamine metabolic process
behavioral response to pain	mRNA polyadenylation
behavioral response to pain	mRNA cleavage
behavioral response to pain	maturation of LSU-rRNA from tricistronic...
behavioral response to pain	formation of translation preinitiation c...
behavioral response to pain	maturation of 5.8S rRNA
behavioral response to pain	regulation of translational initiation
behavioral response to pain	ribosomal large subunit biogenesis
behavioral response to pain	NLS-bearing protein import into nucleus
behavioral response to pain	transcription by RNA polymerase II
behavioral response to pain	retrograde vesicle-mediated transport, G...
behavioral response to pain	regulation of translation
behavioral response to pain	positive regulation of transcription, DN...
behavioral response to pain	transcription initiation from RNA polyme...
behavioral response to pain	mRNA export from nucleus
behavioral response to pain	formation of cytoplasmic translation ini...
behavioral response to pain	ribosomal large subunit export from nucl...
behavioral response to pain	cytoplasmic translational initiation
behavioral response to pain	inositol phosphate biosynthetic process
behavioral response to pain	RNA polymerase III preinitiation complex...
behavioral response to pain	intracellular receptor signaling pathway
behavioral response to pain	spliceosomal tri-snRNP complex assembly
behavioral response to pain	translocation of peptides or proteins in...
behavioral response to pain	transcription, DNA-templated
behavioral response to pain	DNA duplex unwinding
bile acid biosynthetic process	regulation of translational initiation
bile acid biosynthetic process	carbohydrate transport
blastocyst growth	cellular oxidant detoxification
blastocyst growth	carbohydrate transport
blood circulation	cellular calcium ion homeostasis
BMP signaling pathway	translation
bone morphogenesis	translation
bone morphogenesis	mRNA splicing, via spliceosome
bone morphogenesis	rRNA processing
bone trabecula formation	mRNA splicing, via spliceosome
bone trabecula formation	nucleotide-excision repair
bone trabecula formation	ubiquitin-dependent protein catabolic pr...
bone trabecula formation	regulation of alternative mRNA splicing,...
bone trabecula formation	translation
bone trabecula formation	vesicle-mediated transport
bone trabecula formation	retrograde vesicle-mediated transport, G...
bone trabecula formation	ER to Golgi vesicle-mediated transport
bone trabecula formation	exonucleolytic trimming to generate matu...
bone trabecula formation	NLS-bearing protein import into nucleus
bone trabecula formation	nuclear polyadenylation-dependent rRNA c...
bone trabecula formation	nuclear polyadenylation-dependent tRNA c...
bone trabecula formation	positive regulation of RNA polymerase II...
bone trabecula formation	DNA repair
bone trabecula formation	protein ubiquitination
bone trabecula morphogenesis	proteasomal ubiquitin-independent protei...
bone trabecula morphogenesis	electron transport chain
bone trabecula morphogenesis	mismatch repair
bone trabecula morphogenesis	protein ubiquitination
bone trabecula morphogenesis	nucleotide-excision repair
bone trabecula morphogenesis	proteasome regulatory particle assembly
bone trabecula morphogenesis	protein sumoylation
bone trabecula morphogenesis	translation
bone trabecula morphogenesis	regulation of cell cycle
brain development	translation
branch elongation of an epithelium	mRNA splicing, via spliceosome
branch elongation of an epithelium	endocytosis
branch elongation of an epithelium	nucleosome assembly
branch elongation of an epithelium	mRNA polyadenylation
branch elongation of an epithelium	ribosomal protein import into nucleus
branch elongation of an epithelium	rRNA processing
branch elongation of an epithelium	regulation of alternative mRNA splicing,...
branch elongation of an epithelium	DNA repair
branch elongation of an epithelium	response to heat
branch elongation of an epithelium	transcription by RNA polymerase I
branch elongation of an epithelium	response to stress
branch elongation of an epithelium	protein import into nucleus
branch elongation of an epithelium	mRNA cleavage
branch elongation of an epithelium	phosphatidylinositol phosphorylation
branch elongation of an epithelium	schizogony
branching involved in labyrinthine layer...	cellular calcium ion homeostasis
branching involved in labyrinthine layer...	ribosomal small subunit export from nucl...
branching involved in labyrinthine layer...	regulation of translational initiation
branching involved in labyrinthine layer...	cellular response to drug
branching involved in prostate gland mor...	formation of translation preinitiation c...
branching involved in prostate gland mor...	maturation of LSU-rRNA from tricistronic...
branching involved in prostate gland mor...	regulation of translational initiation
branching involved in prostate gland mor...	formation of cytoplasmic translation ini...
branching involved in prostate gland mor...	NLS-bearing protein import into nucleus
branching involved in prostate gland mor...	transcription by RNA polymerase I
branching involved in prostate gland mor...	cytoplasmic translational initiation
branching involved in prostate gland mor...	translocation of peptides or proteins in...
branching involved in prostate gland mor...	maturation of 5.8S rRNA
branching involved in prostate gland mor...	ribosomal large subunit biogenesis
branching involved in prostate gland mor...	ubiquitin-dependent protein catabolic pr...
branching involved in prostate gland mor...	maturation of LSU-rRNA
branching involved in prostate gland mor...	transcription by RNA polymerase III
branching involved in prostate gland mor...	vacuolar acidification
branching involved in prostate gland mor...	mRNA export from nucleus
branching involved in prostate gland mor...	positive regulation of nucleic acid-temp...
branching involved in prostate gland mor...	lipid homeostasis
branching involved in prostate gland mor...	tRNA transcription by RNA polymerase III
branching involved in prostate gland mor...	ribosomal protein import into nucleus
branching involved in prostate gland mor...	posttranslational protein targeting to m...
branching involved in prostate gland mor...	ribosomal small subunit assembly
branching involved in prostate gland mor...	ribosomal large subunit assembly
branching involved in prostate gland mor...	mRNA cis splicing, via spliceosome
branching involved in prostate gland mor...	endocytosis
branching involved in prostate gland mor...	regulation of transcription, DNA-templat...
branching involved in prostate gland mor...	transcription by RNA polymerase II
branching involved in prostate gland mor...	aminoacyl-tRNA metabolism involved in tr...
branching involved in prostate gland mor...	protein folding in endoplasmic reticulum
bronchus development	ribosome disassembly
bundle of His cell to Purkinje myocyte c...	isopentenyl diphosphate biosynthetic pro...
calcium ion import	proteasome-mediated ubiquitin-dependent ...
calcium ion import	maturation of SSU-rRNA from tricistronic...
calcium ion import	translation
calcium ion import	cytoplasmic translation
calcium ion import	ubiquitin-dependent protein catabolic pr...
calcium ion import	regulation of translational initiation
calcium ion import	formation of translation preinitiation c...
calcium ion import	proteasomal ubiquitin-independent protei...
calcium ion import	regulation of cell cycle
calcium ion import	ribosomal large subunit assembly
calcium ion import	rRNA processing
calcium ion import	nucleotide-excision repair
calcium ion import	formation of cytoplasmic translation ini...
calcium ion import	mRNA processing
calcium ion import	intracellular protein transport
calcium ion transmembrane import into cy...	selenocysteine incorporation
calcium ion transmembrane import into cy...	activation of MAPK activity
calcium ion transmembrane import into cy...	late endosome to vacuole transport
calcium ion transmembrane import into cy...	ribosome disassembly
calcium ion transmembrane import into cy...	outer dynein arm assembly
calcium ion transmembrane import into cy...	carbohydrate transport
calcium ion transmembrane import into cy...	'de novo' UMP biosynthetic process
calcium-dependent cell-cell adhesion via...	outer dynein arm assembly
canonical Wnt signaling pathway	ribosome disassembly
carbohydrate catabolic process	transcription initiation from RNA polyme...
carbohydrate catabolic process	ribosomal small subunit export from nucl...
carbohydrate derivative catabolic proces...	translational initiation
carbohydrate derivative catabolic proces...	entry into host cell
carbohydrate derivative catabolic proces...	regulation of translational initiation
carbohydrate derivative catabolic proces...	cellular response to drug
carbohydrate derivative catabolic proces...	cellular oxidant detoxification
carbohydrate metabolic process	cellular response to drug
carbohydrate phosphorylation	entry into host cell
carbohydrate phosphorylation	cellular response to drug
carboxylic acid biosynthetic process	endonucleolytic cleavage in ITS1 to sepa...
carboxylic acid metabolic process	cellular calcium ion homeostasis
carboxylic acid metabolic process	nucleic acid phosphodiester bond hydroly...
carboxylic acid metabolic process	translational initiation
carboxylic acid metabolic process	pathogenesis
carboxylic acid metabolic process	ribosomal large subunit biogenesis
carboxylic acid metabolic process	regulation of translational initiation
carboxylic acid metabolic process	endonucleolytic cleavage in ITS1 to sepa...
carboxylic acid metabolic process	cellular oxidant detoxification
carboxylic acid metabolic process	carbohydrate transport
carboxylic acid transmembrane transport	translational initiation
carboxylic acid transmembrane transport	ribosomal large subunit biogenesis
carboxylic acid transmembrane transport	regulation of translational initiation
cardiac muscle contraction	cell-cell adhesion
cardiac muscle contraction	entry into host cell
cardiac muscle fiber development	isopentenyl diphosphate biosynthetic pro...
cardiac muscle fiber development	selenocysteine incorporation
cardiac muscle fiber development	activation of MAPK activity
cardiac muscle fiber development	late endosome to vacuole transport
cardiac muscle fiber development	ribosome disassembly
cardiac muscle fiber development	outer dynein arm assembly
cardiac muscle fiber development	'de novo' UMP biosynthetic process
cardiac muscle tissue morphogenesis	outer dynein arm assembly
cardiac myofibril assembly	selenocysteine incorporation
cardiac myofibril assembly	activation of MAPK activity
cardiac myofibril assembly	ribosome disassembly
cardiac vascular smooth muscle cell diff...	ribosomal large subunit assembly
cardiac vascular smooth muscle cell diff...	ubiquitin-dependent protein catabolic pr...
cardiac vascular smooth muscle cell diff...	maturation of SSU-rRNA from tricistronic...
cardiac vascular smooth muscle cell diff...	maturation of LSU-rRNA from tricistronic...
cardiac vascular smooth muscle cell diff...	proteasome-mediated ubiquitin-dependent ...
cardiac vascular smooth muscle cell diff...	DNA duplex unwinding
cardiac vascular smooth muscle cell diff...	cytoplasmic translation
cardiac vascular smooth muscle cell diff...	SRP-dependent cotranslational protein ta...
cardiac vascular smooth muscle cell diff...	proteasomal ubiquitin-independent protei...
cardiac vascular smooth muscle cell diff...	regulation of cell cycle
cardiac vascular smooth muscle cell diff...	transcription by RNA polymerase I
cardiac vascular smooth muscle cell diff...	regulation of translational initiation
cardiac vascular smooth muscle cell diff...	exonucleolytic trimming to generate matu...
cardiac vascular smooth muscle cell diff...	peptidyl-diphthamide biosynthetic proces...
cardiac vascular smooth muscle cell diff...	NLS-bearing protein import into nucleus
cardiac vascular smooth muscle cell diff...	nuclear polyadenylation-dependent rRNA c...
cardiac vascular smooth muscle cell diff...	nuclear polyadenylation-dependent tRNA c...
cardiac vascular smooth muscle cell diff...	positive regulation of RNA polymerase II...
cardiac vascular smooth muscle cell diff...	vesicle-mediated transport
cardiac vascular smooth muscle cell diff...	maturation of LSU-rRNA
cardiac vascular smooth muscle cell diff...	ribosomal small subunit biogenesis
cardiac vascular smooth muscle cell diff...	maturation of SSU-rRNA
cardiac vascular smooth muscle cell diff...	maturation of 5.8S rRNA
cardiac vascular smooth muscle cell diff...	protein folding in endoplasmic reticulum
cardiac vascular smooth muscle cell diff...	formation of translation preinitiation c...
cardiac vascular smooth muscle cell diff...	ribosomal large subunit biogenesis
cardiac vascular smooth muscle cell diff...	transcription by RNA polymerase II
cardiac vascular smooth muscle cell diff...	selenocysteine incorporation
cargo loading into COPII-coated vesicle	nucleic acid phosphodiester bond hydroly...
cargo loading into COPII-coated vesicle	ribosomal large subunit biogenesis
cargo loading into COPII-coated vesicle	regulation of translational initiation
cartilage condensation	selenocysteine incorporation
cartilage condensation	ribosome disassembly
cartilage condensation	outer dynein arm assembly
cartilage development involved in endoch...	mRNA splicing, via spliceosome
cartilage development involved in endoch...	proteasome-mediated ubiquitin-dependent ...
cartilage development involved in endoch...	ubiquitin-dependent protein catabolic pr...
cartilage development involved in endoch...	maturation of SSU-rRNA from tricistronic...
cartilage development involved in endoch...	protein ubiquitination
cartilage development involved in endoch...	proteasomal ubiquitin-independent protei...
cartilage development involved in endoch...	regulation of cell cycle
cartilage development involved in endoch...	transcription by RNA polymerase II
cartilage development involved in endoch...	mismatch repair
cartilage development involved in endoch...	DNA duplex unwinding
cartilage development involved in endoch...	positive regulation of transcription, DN...
cartilage development involved in endoch...	maturation of LSU-rRNA from tricistronic...
cartilage development involved in endoch...	carbohydrate metabolic process
cartilage development involved in endoch...	DNA repair
CD4-positive, alpha-beta T cell activati...	cell-cell adhesion
CD4-positive, alpha-beta T cell lineage ...	isopentenyl diphosphate biosynthetic pro...
CD4-positive, alpha-beta T cell lineage ...	selenocysteine incorporation
CD4-positive, alpha-beta T cell lineage ...	late endosome to vacuole transport
CD4-positive, alpha-beta T cell lineage ...	ribosome disassembly
CD4-positive, alpha-beta T cell lineage ...	'de novo' UMP biosynthetic process
Cdc42 protein signal transduction	outer dynein arm assembly
cell adhesion	outer dynein arm assembly
cell chemotaxis	mRNA splicing, via spliceosome
cell chemotaxis	translation
cell chemotaxis	response to drug
cell chemotaxis	proteasome-mediated ubiquitin-dependent ...
cell communication	cellular calcium ion homeostasis
cell communication	carbohydrate transport
cell cycle	ribosomal large subunit biogenesis
cell cycle	entry into host
cell cycle arrest	translation
cell cycle arrest	mRNA splicing, via spliceosome
cell cycle arrest	rRNA processing
cell cycle arrest	protein folding
cell cycle arrest	protein ubiquitination
cell cycle G2/M phase transition	selenocysteine incorporation
cell cycle G2/M phase transition	late endosome to vacuole transport
cell cycle G2/M phase transition	ribosome disassembly
cell cycle G2/M phase transition	'de novo' UMP biosynthetic process
cell differentiation involved in embryon...	cellular calcium ion homeostasis
cell differentiation involved in embryon...	regulation of translational initiation
cell differentiation involved in embryon...	cellular response to drug
cell differentiation involved in kidney ...	rRNA processing
cell differentiation involved in kidney ...	translation
cell differentiation involved in kidney ...	mRNA splicing, via spliceosome
cell differentiation involved in kidney ...	protein folding
cell differentiation involved in kidney ...	methylation
cell division	nucleic acid phosphodiester bond hydroly...
cell division	translational initiation
cell division	entry into host cell
cell division	regulation of translational initiation
cell division	endonucleolytic cleavage in ITS1 to sepa...
cell division	cellular response to drug
cell division	cellular oxidant detoxification
cell division	carbohydrate transport
cell fate specification	proteasome-mediated ubiquitin-dependent ...
cell fate specification	translation
cell fate specification	protein folding
cell fate specification	ubiquitin-dependent protein catabolic pr...
cell fate specification	maturation of SSU-rRNA from tricistronic...
cell fate specification	cytoplasmic translation
cell fate specification	mRNA processing
cell fate specification	regulation of translational initiation
cell growth involved in cardiac muscle c...	mRNA splicing, via spliceosome
cell growth involved in cardiac muscle c...	proteasome-mediated ubiquitin-dependent ...
cell growth involved in cardiac muscle c...	maturation of SSU-rRNA from tricistronic...
cell growth involved in cardiac muscle c...	cytoplasmic translation
cell growth involved in cardiac muscle c...	ubiquitin-dependent protein catabolic pr...
cell growth involved in cardiac muscle c...	translation
cell growth involved in cardiac muscle c...	proteasomal ubiquitin-independent protei...
cell growth involved in cardiac muscle c...	retrograde vesicle-mediated transport, G...
cell growth involved in cardiac muscle c...	regulation of cell cycle
cell growth involved in cardiac muscle c...	ribosomal large subunit assembly
cell growth involved in cardiac muscle c...	rRNA processing
cell growth involved in cardiac muscle c...	protein ubiquitination
cell growth involved in cardiac muscle c...	ribosomal small subunit assembly
cell growth involved in cardiac muscle c...	ribosome biogenesis
cell growth involved in cardiac muscle c...	protein folding
cell growth involved in cardiac muscle c...	maturation of LSU-rRNA
cell growth involved in cardiac muscle c...	vesicle-mediated transport
cell junction maintenance	isopentenyl diphosphate biosynthetic pro...
cell junction maintenance	activation of MAPK activity
cell junction maintenance	outer dynein arm assembly
cell migration	selenocysteine incorporation
cell migration	activation of MAPK activity
cell migration	late endosome to vacuole transport
cell migration	ribosome disassembly
cell migration	outer dynein arm assembly
cell migration	'de novo' UMP biosynthetic process
cell migration involved in heart develop...	proteasome-mediated ubiquitin-dependent ...
cell migration involved in heart develop...	proteasomal ubiquitin-independent protei...
cell migration involved in heart develop...	protein ubiquitination
cell migration involved in heart develop...	protein folding in endoplasmic reticulum
cell migration involved in heart develop...	retrograde vesicle-mediated transport, G...
cell migration involved in heart develop...	regulation of cell cycle
cell migration involved in heart develop...	proteasome regulatory particle assembly
cell migration involved in heart develop...	vesicle-mediated transport
cell migration involved in heart develop...	ribosomal large subunit assembly
cell migration involved in heart develop...	cytoplasmic translation
cell migration involved in heart develop...	rRNA processing
cell migration involved in heart develop...	maturation of SSU-rRNA from tricistronic...
cell migration involved in heart develop...	mRNA processing
cell migration involved in heart develop...	positive regulation of GTPase activity
cell migration involved in heart develop...	endocytosis
cell migration involved in heart develop...	mRNA polyadenylation
cell migration involved in heart develop...	nuclear-transcribed mRNA catabolic proce...
cell migration involved in heart develop...	SRP-dependent cotranslational protein ta...
cell migration involved in heart develop...	phosphatidylinositol phosphorylation
cell migration involved in heart develop...	U4 snRNA 3'-end processing
cell migration involved in heart develop...	ubiquitin-dependent protein catabolic pr...
cell migration involved in heart develop...	ribosome disassembly
cell migration involved in heart develop...	outer dynein arm assembly
cell morphogenesis	translation
cell proliferation in forebrain	'de novo' UMP biosynthetic process
cell proliferation involved in metanephr...	entry into host
cell proliferation involved in metanephr...	translocation of peptides or proteins in...
cell proliferation involved in metanephr...	pore formation in membrane of host by sy...
cell proliferation involved in metanephr...	B cell activation involved in immune res...
cell proliferation involved in metanephr...	glutathione transport
cell proliferation involved in metanephr...	chitin catabolic process
cell proliferation involved in metanephr...	chromatin-mediated maintenance of transc...
cell proliferation involved in metanephr...	protein localization to microtubule plus...
cell proliferation involved in metanephr...	protein hexamerization
cell proliferation involved in metanephr...	carbohydrate metabolic process
cell proliferation involved in metanephr...	ER to Golgi vesicle-mediated transport
cell proliferation involved in metanephr...	protein transmembrane transport
cell redox homeostasis	nucleic acid phosphodiester bond hydroly...
cell redox homeostasis	translational initiation
cell redox homeostasis	transcription initiation from RNA polyme...
cell redox homeostasis	entry into host cell
cell redox homeostasis	ribosomal large subunit biogenesis
cell redox homeostasis	regulation of translational initiation
cell redox homeostasis	cellular response to drug
cell redox homeostasis	cellular oxidant detoxification
cell-cell adhesion mediated by cadherin	translation
cell-cell adhesion mediated by cadherin	rRNA processing
cell-cell adhesion mediated by cadherin	proteasome-mediated ubiquitin-dependent ...
cell-cell adhesion mediated by cadherin	maturation of SSU-rRNA from tricistronic...
cell-cell adhesion mediated by cadherin	ribosomal large subunit assembly
cell-cell adhesion mediated by cadherin	cytoplasmic translation
cell-cell adhesion mediated by cadherin	mRNA splicing, via spliceosome
cell-cell adhesion mediated by cadherin	proteasomal ubiquitin-independent protei...
cell-cell adhesion mediated by integrin	outer dynein arm assembly
cellular carbohydrate catabolic process	isopentenyl diphosphate biosynthetic pro...
cellular carbohydrate catabolic process	entry into host cell
cellular carbohydrate catabolic process	ribosomal small subunit export from nucl...
cellular carbohydrate catabolic process	endonucleolytic cleavage in ITS1 to sepa...
cellular carbohydrate catabolic process	cellular response to drug
cellular carbohydrate catabolic process	cellular oxidant detoxification
cellular carbohydrate catabolic process	outer dynein arm assembly
cellular carbohydrate catabolic process	'de novo' UMP biosynthetic process
cellular chemical homeostasis	ribosomal small subunit export from nucl...
cellular component maintenance	cell-cell adhesion
cellular component organization	cellular calcium ion homeostasis
cellular component organization	transcription initiation from RNA polyme...
cellular component organization	pathogenesis
cellular component organization	endonucleolytic cleavage in ITS1 to sepa...
cellular component organization	cellular response to drug
cellular component organization	cellular oxidant detoxification
cellular extravasation	pathogenesis
cellular glucose homeostasis	selenocysteine incorporation
cellular iron ion homeostasis	pathogenesis
cellular iron ion homeostasis	ribosomal large subunit biogenesis
cellular iron ion homeostasis	regulation of translational initiation
cellular iron ion homeostasis	cellular response to drug
cellular iron ion homeostasis	cellular oxidant detoxification
cellular metabolic compound salvage	translational initiation
cellular metabolic compound salvage	activation of MAPK activity
cellular metabolic compound salvage	entry into host cell
cellular metabolic compound salvage	entry into host
cellular modified amino acid catabolic p...	cell-cell adhesion
cellular protein catabolic process	transcription initiation from RNA polyme...
cellular protein catabolic process	ribosomal small subunit export from nucl...
cellular protein catabolic process	endonucleolytic cleavage in ITS1 to sepa...
cellular protein metabolic process	pathogenesis
cellular protein metabolic process	entry into host
cellular protein metabolic process	ribosomal small subunit export from nucl...
cellular protein metabolic process	endonucleolytic cleavage in ITS1 to sepa...
cellular protein modification process	nucleic acid phosphodiester bond hydroly...
cellular protein modification process	translational initiation
cellular protein modification process	pathogenesis
cellular protein modification process	ribosomal large subunit biogenesis
cellular protein modification process	regulation of translational initiation
cellular protein modification process	cellular response to drug
cellular protein-containing complex asse...	entry into host cell
cellular protein-containing complex asse...	cellular oxidant detoxification
cellular response to abiotic stimulus	mRNA splicing, via spliceosome
cellular response to abiotic stimulus	rRNA processing
cellular response to abiotic stimulus	translation
cellular response to abiotic stimulus	proteasome-mediated ubiquitin-dependent ...
cellular response to acid chemical	outer dynein arm assembly
cellular response to amino acid starvati...	cellular calcium ion homeostasis
cellular response to amino acid starvati...	transcription initiation from RNA polyme...
cellular response to amino acid starvati...	pathogenesis
cellular response to amino acid starvati...	entry into host cell
cellular response to amino acid starvati...	entry into host
cellular response to amino acid starvati...	ribosomal small subunit export from nucl...
cellular response to amino acid starvati...	cellular response to drug
cellular response to amino acid starvati...	cellular oxidant detoxification
cellular response to amino acid starvati...	carbohydrate transport
cellular response to ammonium ion	cellular calcium ion homeostasis
cellular response to ammonium ion	translational initiation
cellular response to ammonium ion	regulation of translational initiation
cellular response to ammonium ion	carbohydrate transport
cellular response to antibiotic	cell-cell adhesion
cellular response to cadmium ion	rRNA processing
cellular response to cadmium ion	mRNA splicing, via spliceosome
cellular response to cadmium ion	regulation of alternative mRNA splicing,...
cellular response to cadmium ion	post-chaperonin tubulin folding pathway
cellular response to cadmium ion	vesicle-mediated transport
cellular response to cadmium ion	transcription by RNA polymerase III
cellular response to cadmium ion	ribosomal small subunit assembly
cellular response to cadmium ion	spliceosomal complex assembly
cellular response to cadmium ion	spliceosomal snRNP assembly
cellular response to cadmium ion	transcription by RNA polymerase I
cellular response to cadmium ion	mRNA processing
cellular response to cadmium ion	maturation of LSU-rRNA
cellular response to cadmium ion	cytoplasmic translation
cellular response to cadmium ion	retrograde vesicle-mediated transport, G...
cellular response to cadmium ion	protein ubiquitination
cellular response to cadmium ion	mRNA polyadenylation
cellular response to cadmium ion	mRNA cleavage
cellular response to cadmium ion	phosphatidylinositol phosphorylation
cellular response to cadmium ion	tubulin complex assembly
cellular response to cadmium ion	regulation of catalytic activity
cellular response to epidermal growth fa...	pathogenesis
cellular response to exogenous dsRNA	cell-cell adhesion
cellular response to fibroblast growth f...	translation
cellular response to fibroblast growth f...	rRNA processing
cellular response to fibroblast growth f...	mRNA splicing, via spliceosome
cellular response to fluid shear stress	isopentenyl diphosphate biosynthetic pro...
cellular response to fluid shear stress	selenocysteine incorporation
cellular response to fluid shear stress	activation of MAPK activity
cellular response to fluid shear stress	late endosome to vacuole transport
cellular response to gamma radiation	entry into host
cellular response to glucocorticoid stim...	mRNA splicing, via spliceosome
cellular response to glucocorticoid stim...	maturation of SSU-rRNA from tricistronic...
cellular response to glucocorticoid stim...	cytoplasmic translation
cellular response to glucocorticoid stim...	proteasome-mediated ubiquitin-dependent ...
cellular response to glucocorticoid stim...	proteasomal ubiquitin-independent protei...
cellular response to glucocorticoid stim...	retrograde vesicle-mediated transport, G...
cellular response to glucocorticoid stim...	regulation of cell cycle
cellular response to glucocorticoid stim...	ribosomal large subunit assembly
cellular response to glucocorticoid stim...	translation
cellular response to glucocorticoid stim...	protein folding
cellular response to glucocorticoid stim...	ubiquitin-dependent protein catabolic pr...
cellular response to glucocorticoid stim...	protein ubiquitination
cellular response to glucocorticoid stim...	ribosomal small subunit assembly
cellular response to glucose starvation	cell-cell adhesion
cellular response to glucose starvation	entry into host
cellular response to hexose stimulus	ribosomal small subunit export from nucl...
cellular response to hormone stimulus	cellular calcium ion homeostasis
cellular response to hormone stimulus	ribosome disassembly
cellular response to hydroxyurea	translational initiation
cellular response to increased oxygen le...	entry into host cell
cellular response to increased oxygen le...	entry into host
cellular response to increased oxygen le...	ribosomal small subunit export from nucl...
cellular response to increased oxygen le...	regulation of translational initiation
cellular response to increased oxygen le...	endonucleolytic cleavage in ITS1 to sepa...
cellular response to increased oxygen le...	cellular response to drug
cellular response to increased oxygen le...	cellular oxidant detoxification
cellular response to interleukin-7	translational initiation
cellular response to interleukin-7	ribosomal large subunit biogenesis
cellular response to interleukin-7	regulation of translational initiation
cellular response to interleukin-7	cellular oxidant detoxification
cellular response to ionizing radiation	nucleic acid phosphodiester bond hydroly...
cellular response to ionizing radiation	translational initiation
cellular response to ionizing radiation	transcription initiation from RNA polyme...
cellular response to ionizing radiation	pathogenesis
cellular response to ionizing radiation	ribosomal large subunit biogenesis
cellular response to ionizing radiation	ribosomal small subunit export from nucl...
cellular response to ionizing radiation	endonucleolytic cleavage in ITS1 to sepa...
cellular response to light stimulus	selenocysteine incorporation
cellular response to light stimulus	transcription initiation from RNA polyme...
cellular response to light stimulus	activation of MAPK activity
cellular response to lipid	pathogenesis
cellular response to lipid	cellular response to drug
cellular response to lipid	cellular oxidant detoxification
cellular response to lipoprotein particl...	entry into host cell
cellular response to misfolded protein	ribosomal large subunit biogenesis
cellular response to molecule of bacteri...	cellular calcium ion homeostasis
cellular response to molecule of bacteri...	entry into host
cellular response to molecule of bacteri...	cellular oxidant detoxification
cellular response to nutrient	cellular calcium ion homeostasis
cellular response to osmotic stress	nucleic acid phosphodiester bond hydroly...
cellular response to osmotic stress	translational initiation
cellular response to osmotic stress	ribosomal large subunit biogenesis
cellular response to oxidative stress	cellular calcium ion homeostasis
cellular response to oxidative stress	nucleic acid phosphodiester bond hydroly...
cellular response to oxidative stress	transcription initiation from RNA polyme...
cellular response to oxidative stress	pathogenesis
cellular response to oxidative stress	ribosomal large subunit biogenesis
cellular response to oxidative stress	entry into host
cellular response to oxidative stress	ribosomal small subunit export from nucl...
cellular response to oxidative stress	regulation of translational initiation
cellular response to oxidative stress	endonucleolytic cleavage in ITS1 to sepa...
cellular response to oxidative stress	cellular response to drug
cellular response to oxidative stress	cellular oxidant detoxification
cellular response to peptide hormone sti...	entry into host
cellular response to retinoic acid	activation of MAPK activity
cellular response to starvation	ribosomal small subunit export from nucl...
cellular response to steroid hormone sti...	activation of MAPK activity
cellular response to toxic substance	maturation of SSU-rRNA from tricistronic...
cellular response to toxic substance	cytoplasmic translation
cellular response to toxic substance	ubiquitin-dependent protein catabolic pr...
cellular response to toxic substance	regulation of translational initiation
cellular response to toxic substance	formation of translation preinitiation c...
cellular response to toxic substance	regulation of cell cycle
cellular response to toxic substance	ribosomal large subunit assembly
cellular response to toxic substance	proteasome-mediated ubiquitin-dependent ...
cellular response to toxic substance	rRNA processing
cellular response to toxic substance	nucleotide-excision repair
cellular response to toxic substance	DNA replication initiation
cellular response to toxic substance	ribosomal small subunit assembly
cellular response to toxic substance	formation of cytoplasmic translation ini...
cellular response to toxic substance	mRNA cis splicing, via spliceosome
cellular response to unfolded protein	cell-cell adhesion
cellular response to vascular endothelia...	transcription initiation from RNA polyme...
cellular response to vascular endothelia...	ribosomal small subunit export from nucl...
central nervous system neuron axonogenes...	ribosomal large subunit biogenesis
central nervous system neuron developmen...	late endosome to vacuole transport
central nervous system neuron developmen...	ribosome disassembly
central nervous system neuron developmen...	outer dynein arm assembly
centriole-centriole cohesion	pathogenesis
centromere complex assembly	transcription initiation from RNA polyme...
centromere complex assembly	endonucleolytic cleavage in ITS1 to sepa...
centrosome cycle	nucleic acid phosphodiester bond hydroly...
centrosome cycle	translational initiation
centrosome cycle	pathogenesis
centrosome cycle	ribosomal large subunit biogenesis
centrosome duplication	nucleic acid phosphodiester bond hydroly...
centrosome duplication	ribosomal large subunit biogenesis
centrosome localization	ribosomal large subunit biogenesis
ceramide biosynthetic process	ribosomal small subunit export from nucl...
ceramide catabolic process	transcription initiation from RNA polyme...
ceramide catabolic process	entry into host cell
ceramide catabolic process	cellular oxidant detoxification
ceramide transport	ribosomal large subunit biogenesis
cerebellar cortex development	pathogenesis
cerebral cortex cell migration	maturation of SSU-rRNA from tricistronic...
cerebral cortex cell migration	retrograde vesicle-mediated transport, G...
cerebral cortex cell migration	cytoplasmic translation
cerebral cortex cell migration	maturation of LSU-rRNA
cerebral cortex cell migration	vesicle-mediated transport
cerebral cortex cell migration	ribosomal large subunit biogenesis
cerebral cortex cell migration	ubiquitin-dependent protein catabolic pr...
cerebral cortex cell migration	maturation of SSU-rRNA
cerebral cortex cell migration	maturation of 5.8S rRNA
cerebral cortex cell migration	ribosomal small subunit assembly
cerebral cortex cell migration	ribosomal large subunit export from nucl...
cerebral cortex cell migration	translation
cerebral cortex cell migration	protein import into nucleus
cerebral cortex cell migration	glutamine metabolic process
cerebral cortex cell migration	mRNA polyadenylation
cerebral cortex cell migration	nuclear-transcribed mRNA catabolic proce...
cerebral cortex cell migration	U4 snRNA 3'-end processing
cerebral cortex cell migration	ribosomal large subunit assembly
cerebral cortex neuron differentiation	cell-cell adhesion
cerebral cortex neuron differentiation	outer dynein arm assembly
cerebral cortex radial glia guided migra...	nucleic acid phosphodiester bond hydroly...
chaperone cofactor-dependent protein ref...	cell-cell adhesion
chaperone cofactor-dependent protein ref...	entry into host cell
chaperone cofactor-dependent protein ref...	entry into host
chaperone-mediated protein complex assem...	entry into host cell
chaperone-mediated protein complex assem...	cellular oxidant detoxification
chaperone-mediated protein folding	transcription initiation from RNA polyme...
chaperone-mediated protein folding	entry into host cell
chaperone-mediated protein folding	entry into host
chemical homeostasis	nucleic acid phosphodiester bond hydroly...
chemical homeostasis	translational initiation
chemical homeostasis	ribosomal large subunit biogenesis
chemical homeostasis	regulation of translational initiation
chemical homeostasis	cellular response to drug
chemotaxis	endonucleolytic cleavage in ITS1 to sepa...
chloride transmembrane transport	cellular calcium ion homeostasis
chloride transmembrane transport	carbohydrate transport
cholesterol biosynthetic process	entry into host
chondrocyte differentiation	selenocysteine incorporation
chorio-allantoic fusion	'de novo' UMP biosynthetic process
chromatin assembly or disassembly	carbohydrate transport
chromatin remodeling	ribosomal large subunit biogenesis
chromatin remodeling at centromere	transcription initiation from RNA polyme...
chromatin remodeling at centromere	endonucleolytic cleavage in ITS1 to sepa...
chromosome organization	entry into host cell
chromosome organization	entry into host
chromosome organization	regulation of translational initiation
chromosome organization	cellular response to drug
chromosome organization	cellular oxidant detoxification
chromosome separation	cellular calcium ion homeostasis
chromosome separation	pathogenesis
chromosome separation	endonucleolytic cleavage in ITS1 to sepa...
chromosome separation	cellular response to drug
chromosome separation	cellular oxidant detoxification
cilium movement	cellular calcium ion homeostasis
cilium movement	carbohydrate transport
cilium movement involved in cell motilit...	transcription initiation from RNA polyme...
cilium movement involved in cell motilit...	ribosomal small subunit export from nucl...
citrate metabolic process	selenocysteine incorporation
citrate metabolic process	late endosome to vacuole transport
citrate metabolic process	ribosome disassembly
clathrin coat assembly	late endosome to vacuole transport
cleavage involved in rRNA processing	transcription initiation from RNA polyme...
cleavage involved in rRNA processing	endonucleolytic cleavage in ITS1 to sepa...
cochlea morphogenesis	activation of MAPK activity
cochlea morphogenesis	ribosome disassembly
cochlea morphogenesis	outer dynein arm assembly
coenzyme biosynthetic process	entry into host
coenzyme biosynthetic process	ribosomal small subunit export from nucl...
coenzyme metabolic process	cellular calcium ion homeostasis
coenzyme metabolic process	nucleic acid phosphodiester bond hydroly...
coenzyme metabolic process	ribosomal large subunit biogenesis
coenzyme metabolic process	regulation of translational initiation
coenzyme metabolic process	endonucleolytic cleavage in ITS1 to sepa...
coenzyme metabolic process	cellular response to drug
cofactor catabolic process	mRNA splicing, via spliceosome
cofactor catabolic process	ubiquitin-dependent protein catabolic pr...
cofactor catabolic process	regulation of cell cycle
cofactor catabolic process	proteasome-mediated ubiquitin-dependent ...
cofactor catabolic process	DNA replication initiation
cofactor catabolic process	mRNA cis splicing, via spliceosome
cofactor catabolic process	formation of translation preinitiation c...
cofactor catabolic process	proteasomal ubiquitin-independent protei...
cofactor catabolic process	rRNA processing
cofactor catabolic process	response to drug
cofactor catabolic process	protein ubiquitination
cofactor catabolic process	transcription by RNA polymerase I
cofactor catabolic process	transcription by RNA polymerase II
cofactor metabolic process	ribosomal small subunit export from nucl...
cofactor metabolic process	endonucleolytic cleavage in ITS1 to sepa...
cofactor metabolic process	cellular oxidant detoxification
collagen catabolic process	activation of MAPK activity
columnar/cuboidal epithelial cell develo...	ribosome disassembly
convergent extension	activation of MAPK activity
convergent extension	ribosome disassembly
convergent extension	outer dynein arm assembly
coronary vasculature development	activation of MAPK activity
cortical actin cytoskeleton organization	selenocysteine incorporation
cortical actin cytoskeleton organization	activation of MAPK activity
cortical actin cytoskeleton organization	late endosome to vacuole transport
cortical actin cytoskeleton organization	ribosome disassembly
cortical actin cytoskeleton organization	outer dynein arm assembly
cranial nerve development	proteasome-mediated ubiquitin-dependent ...
cranial nerve development	mRNA splicing, via spliceosome
cranial nerve development	translation
cranial nerve development	maturation of SSU-rRNA from tricistronic...
cranial nerve development	ubiquitin-dependent protein catabolic pr...
cytochrome complex assembly	nucleic acid phosphodiester bond hydroly...
cytochrome complex assembly	translational initiation
cytochrome complex assembly	ribosomal large subunit biogenesis
cytochrome complex assembly	regulation of translational initiation
cytochrome complex assembly	cellular response to drug
cytochrome complex assembly	cellular oxidant detoxification
cytoplasmic microtubule organization	cell-cell adhesion
cytoplasmic translation	translational initiation
cytoplasmic translation	transcription initiation from RNA polyme...
cytoplasmic translation	pathogenesis
cytoplasmic translation	entry into host cell
cytoplasmic translation	ribosomal large subunit biogenesis
cytoplasmic translation	entry into host
cytoplasmic translation	ribosomal small subunit export from nucl...
cytoplasmic translation	endonucleolytic cleavage in ITS1 to sepa...
cytoplasmic translation	cellular oxidant detoxification
cytoplasmic translational initiation	entry into host cell
cytoplasmic translational initiation	entry into host
defense response to protozoan	entry into host cell
defense response to protozoan	entry into host
defense response to virus	cellular calcium ion homeostasis
demethylation	transcription initiation from RNA polyme...
demethylation	pathogenesis
demethylation	ribosomal small subunit export from nucl...
dendrite extension	cell-cell adhesion
dendrite morphogenesis	late endosome to vacuole transport
dendritic spine development	cellular calcium ion homeostasis
dendritic transport	pathogenesis
dentate gyrus development	isopentenyl diphosphate biosynthetic pro...
dentate gyrus development	selenocysteine incorporation
deoxyribonucleoside triphosphate metabol...	ribosomal large subunit biogenesis
dephosphorylation	entry into host cell
dephosphorylation	entry into host
dephosphorylation	ribosomal small subunit export from nucl...
dephosphorylation	regulation of translational initiation
dephosphorylation	endonucleolytic cleavage in ITS1 to sepa...
dephosphorylation	cellular response to drug
dephosphorylation	cellular oxidant detoxification
desmosome organization	outer dynein arm assembly
detection of bacterium	entry into host
detection of bacterium	cellular response to drug
detection of mechanical stimulus involve...	cellular calcium ion homeostasis
detection of mechanical stimulus involve...	nucleic acid phosphodiester bond hydroly...
detection of mechanical stimulus involve...	selenocysteine incorporation
detection of mechanical stimulus involve...	late endosome to vacuole transport
detection of mechanical stimulus involve...	carbohydrate transport
detection of temperature stimulus involv...	ribosomal small subunit export from nucl...
determination of heart left/right asymme...	outer dynein arm assembly
determination of left/right symmetry	pathogenesis
developmental growth involved in morphog...	selenocysteine incorporation
developmental growth involved in morphog...	activation of MAPK activity
developmental growth involved in morphog...	outer dynein arm assembly
diacylglycerol metabolic process	translational initiation
digestion	mRNA splicing, via spliceosome
digestion	proteasome-mediated ubiquitin-dependent ...
digestion	proteasomal ubiquitin-independent protei...
digestion	maturation of SSU-rRNA from tricistronic...
digestion	rRNA processing
digestion	cytoplasmic translation
diol biosynthetic process	transcription initiation from RNA polyme...
diol biosynthetic process	entry into host cell
diol biosynthetic process	ribosomal small subunit export from nucl...
diol biosynthetic process	endonucleolytic cleavage in ITS1 to sepa...
divalent metal ion transport	pathogenesis
divalent metal ion transport	cellular response to drug
DNA catabolic process	cellular calcium ion homeostasis
DNA damage checkpoint	nucleic acid phosphodiester bond hydroly...
DNA damage checkpoint	pathogenesis
DNA damage response, signal transduction...	maturation of SSU-rRNA from tricistronic...
DNA damage response, signal transduction...	translocation of peptides or proteins in...
DNA damage response, signal transduction...	mRNA splicing, via spliceosome
DNA damage response, signal transduction...	endocytosis
DNA damage response, signal transduction...	maturation of LSU-rRNA
DNA damage response, signal transduction...	maturation of 5.8S rRNA
DNA damage response, signal transduction...	ribosomal protein import into nucleus
DNA damage response, signal transduction...	response to drug
DNA damage response, signal transduction...	cytoplasmic translational initiation
DNA damage response, signal transduction...	RNA polymerase III preinitiation complex...
DNA damage response, signal transduction...	protein K63-linked ubiquitination
DNA damage response, signal transduction...	cargo loading into COPII-coated vesicle
DNA damage response, signal transduction...	wybutosine biosynthetic process
DNA damage response, signal transduction...	deadenylation-independent decapping of n...
DNA damage response, signal transduction...	regulation of mRNA stability
DNA damage response, signal transduction...	spliceosomal complex disassembly
DNA damage response, signal transduction...	protein transmembrane transport
DNA damage response, signal transduction...	NLS-bearing protein import into nucleus
DNA damage response, signal transduction...	ribosomal large subunit biogenesis
DNA double-strand break processing	cellular calcium ion homeostasis
DNA double-strand break processing	nucleic acid phosphodiester bond hydroly...
DNA double-strand break processing	translational initiation
DNA double-strand break processing	pathogenesis
DNA double-strand break processing	ribosomal large subunit biogenesis
DNA double-strand break processing	regulation of translational initiation
DNA double-strand break processing	endonucleolytic cleavage in ITS1 to sepa...
DNA double-strand break processing	cellular response to drug
DNA double-strand break processing	carbohydrate transport
DNA methylation	pathogenesis
DNA methylation	ribosomal large subunit biogenesis
DNA modification	cell-cell adhesion
DNA modification	entry into host cell
DNA modification	entry into host
DNA repair	nucleic acid phosphodiester bond hydroly...
DNA repair	translational initiation
DNA repair	ribosomal large subunit biogenesis
DNA repair	entry into host
DNA replication	endonucleolytic cleavage in ITS1 to sepa...
DNA replication checkpoint	cell-cell adhesion
DNA replication checkpoint	nucleic acid phosphodiester bond hydroly...
DNA replication checkpoint	translational initiation
DNA replication initiation	entry into host cell
DNA replication initiation	entry into host
DNA replication-independent nucleosome a...	transcription initiation from RNA polyme...
DNA replication-independent nucleosome a...	pathogenesis
DNA strand elongation involved in DNA re...	translational initiation
DNA unwinding involved in DNA replicatio...	entry into host cell
DNA unwinding involved in DNA replicatio...	ribosomal large subunit biogenesis
DNA unwinding involved in DNA replicatio...	entry into host
DNA unwinding involved in DNA replicatio...	cellular response to drug
DNA unwinding involved in DNA replicatio...	cellular oxidant detoxification
DNA-dependent DNA replication	translational initiation
DNA-dependent DNA replication	transcription initiation from RNA polyme...
DNA-dependent DNA replication	pathogenesis
DNA-dependent DNA replication	entry into host cell
DNA-dependent DNA replication	endonucleolytic cleavage in ITS1 to sepa...
DNA-dependent DNA replication	carbohydrate transport
DNA-dependent DNA replication maintenanc...	cell-cell adhesion
DNA-templated transcription, termination	transcription initiation from RNA polyme...
dorsal/ventral neural tube patterning	regulation of translational initiation
dorsal/ventral neural tube patterning	formation of translation preinitiation c...
dorsal/ventral neural tube patterning	maturation of SSU-rRNA from tricistronic...
dorsal/ventral neural tube patterning	proteasome-mediated ubiquitin-dependent ...
dorsal/ventral neural tube patterning	rRNA processing
dorsal/ventral neural tube patterning	cytoplasmic translation
dorsal/ventral neural tube patterning	formation of cytoplasmic translation ini...
dorsal/ventral neural tube patterning	proteasomal ubiquitin-independent protei...
dorsal/ventral neural tube patterning	retrograde vesicle-mediated transport, G...
dorsal/ventral neural tube patterning	vacuolar acidification
dorsal/ventral neural tube patterning	spliceosomal complex assembly
dorsal/ventral neural tube patterning	transcription by RNA polymerase II
dorsal/ventral neural tube patterning	ribosomal large subunit biogenesis
dorsal/ventral neural tube patterning	vesicle-mediated transport
dorsal/ventral neural tube patterning	ribosomal large subunit assembly
dorsal/ventral neural tube patterning	ribosomal small subunit biogenesis
dorsal/ventral neural tube patterning	maturation of SSU-rRNA
dorsal/ventral neural tube patterning	transcription by RNA polymerase III
dorsal/ventral neural tube patterning	mRNA cis splicing, via spliceosome
dorsal/ventral neural tube patterning	mRNA export from nucleus
dorsal/ventral neural tube patterning	maturation of LSU-rRNA from tricistronic...
dorsal/ventral neural tube patterning	regulation of cell cycle
dosage compensation	ribosomal small subunit export from nucl...
dosage compensation	endonucleolytic cleavage in ITS1 to sepa...
dosage compensation by inactivation of X...	pathogenesis
dosage compensation by inactivation of X...	ribosomal large subunit biogenesis
double-strand break repair	entry into host
double-strand break repair via break-ind...	entry into host cell
double-strand break repair via break-ind...	cellular oxidant detoxification
double-strand break repair via homologou...	nucleic acid phosphodiester bond hydroly...
double-strand break repair via homologou...	translational initiation
double-strand break repair via homologou...	pathogenesis
double-strand break repair via homologou...	entry into host cell
double-strand break repair via homologou...	ribosomal large subunit biogenesis
double-strand break repair via homologou...	regulation of translational initiation
double-strand break repair via homologou...	endonucleolytic cleavage in ITS1 to sepa...
double-strand break repair via nonhomolo...	entry into host
drug catabolic process	cellular response to drug
drug metabolic process	regulation of translational initiation
early endosome to late endosome transpor...	transcription initiation from RNA polyme...
early endosome to late endosome transpor...	entry into host
embryo implantation	proteasome-mediated ubiquitin-dependent ...
embryo implantation	maturation of SSU-rRNA from tricistronic...
embryo implantation	cytoplasmic translation
embryo implantation	mRNA processing
embryo implantation	rRNA processing
embryo implantation	formation of translation preinitiation c...
embryo implantation	protein folding
embryo implantation	proteasomal ubiquitin-independent protei...
embryo implantation	retrograde vesicle-mediated transport, G...
embryo implantation	translation
embryo implantation	outer dynein arm assembly
embryonic camera-type eye development	activation of MAPK activity
embryonic hindlimb morphogenesis	ribosome disassembly
enamel mineralization	cellular calcium ion homeostasis
endocytosis	activation of MAPK activity
endocytosis	late endosome to vacuole transport
endocytosis	outer dynein arm assembly
endoderm development	carbohydrate transport
endoderm formation	maturation of SSU-rRNA from tricistronic...
endoderm formation	mRNA splicing, via spliceosome
endoderm formation	ribosomal large subunit biogenesis
endoderm formation	NLS-bearing protein import into nucleus
endoderm formation	cytoplasmic translational initiation
endoderm formation	generation of catalytic spliceosome for ...
endoderm formation	translocation of peptides or proteins in...
endoderm formation	cytoplasmic translation
endoderm formation	transcription by RNA polymerase II
endoderm formation	maturation of LSU-rRNA
endoderm formation	transcription by RNA polymerase I
endoderm formation	maturation of LSU-rRNA from tricistronic...
endoderm formation	ribosomal large subunit assembly
endoderm formation	ribosomal small subunit assembly
endoderm formation	ribosomal protein import into nucleus
endoderm formation	nuclear polyadenylation-dependent rRNA c...
endoderm formation	nuclear polyadenylation-dependent tRNA c...
endoderm formation	exonucleolytic trimming to generate matu...
endoderm formation	retrograde vesicle-mediated transport, G...
endoderm formation	endocytosis
endoderm formation	maturation of 5.8S rRNA
endoderm formation	transcription by RNA polymerase III
endoderm formation	ribosome biogenesis
endoderm formation	mRNA polyadenylation
endoderm formation	mRNA cleavage
endodermal cell fate commitment	mRNA splicing, via spliceosome
endodermal cell fate commitment	translocation of peptides or proteins in...
endodermal cell fate commitment	cytoplasmic translational initiation
endodermal cell fate commitment	endocytosis
endodermal cell fate commitment	ribosomal protein import into nucleus
endodermal cell fate commitment	maturation of 5.8S rRNA
endodermal cell fate commitment	maturation of LSU-rRNA
endodermal cell fate commitment	maturation of LSU-rRNA from tricistronic...
endodermal cell fate commitment	transcription by RNA polymerase I
endodermal cell fate commitment	maturation of SSU-rRNA from tricistronic...
endodermal cell fate commitment	ribosomal large subunit assembly
endodermal cell fate commitment	mRNA polyadenylation
endodermal cell fate commitment	mRNA cleavage
endodermal cell fate commitment	ribosomal large subunit biogenesis
endodermal cell fate commitment	endonucleolytic cleavage in ITS1 to sepa...
endodermal cell fate commitment	RNA polymerase III preinitiation complex...
endodermal cell fate commitment	chromatin organization
endodermal cell fate commitment	regulation of RNA splicing
endodermal cell fate commitment	protein transmembrane transport
endodermal cell fate commitment	protein K63-linked ubiquitination
endodermal cell fate commitment	cargo loading into COPII-coated vesicle
endodermal cell fate commitment	wybutosine biosynthetic process
endodermal cell fate commitment	small-subunit processome assembly
endodermal cell fate commitment	deadenylation-independent decapping of n...
endodermal cell fate commitment	regulation of mRNA stability
endodermal cell fate commitment	dephosphorylation of RNA polymerase II C...
endodermal cell fate commitment	glucosamine metabolic process
endodermal cell fate commitment	spliceosomal complex disassembly
endodermal cell fate commitment	response to drug
endodermal cell fate commitment	transcription by RNA polymerase III
endodermal cell fate commitment	ribosome biogenesis
endoplasmic reticulum tubular network or...	cellular calcium ion homeostasis
endoplasmic reticulum tubular network or...	nucleic acid phosphodiester bond hydroly...
endoplasmic reticulum tubular network or...	transcription initiation from RNA polyme...
endoplasmic reticulum tubular network or...	entry into host cell
endoplasmic reticulum tubular network or...	entry into host
endoplasmic reticulum tubular network or...	ribosomal small subunit export from nucl...
endoplasmic reticulum tubular network or...	endonucleolytic cleavage in ITS1 to sepa...
endoplasmic reticulum tubular network or...	cellular response to drug
endoplasmic reticulum tubular network or...	cellular oxidant detoxification
endoplasmic reticulum unfolded protein r...	entry into host cell
endosomal transport	cellular calcium ion homeostasis
endosomal transport	nucleic acid phosphodiester bond hydroly...
endosomal transport	transcription initiation from RNA polyme...
endosomal transport	pathogenesis
endosomal transport	regulation of translational initiation
endosomal transport	carbohydrate transport
endosome organization	transcription initiation from RNA polyme...
endosome organization	pathogenesis
endosome organization	endonucleolytic cleavage in ITS1 to sepa...
endosome organization	cellular response to drug
endosome organization	cellular oxidant detoxification
endosome transport via multivesicular bo...	nucleic acid phosphodiester bond hydroly...
endosome transport via multivesicular bo...	translational initiation
endosome transport via multivesicular bo...	transcription initiation from RNA polyme...
endosome transport via multivesicular bo...	pathogenesis
endosome transport via multivesicular bo...	entry into host cell
endosome transport via multivesicular bo...	ribosomal large subunit biogenesis
endosome transport via multivesicular bo...	entry into host
endosome transport via multivesicular bo...	ribosomal small subunit export from nucl...
endosome transport via multivesicular bo...	regulation of translational initiation
endosome transport via multivesicular bo...	cellular response to drug
endosome transport via multivesicular bo...	cellular oxidant detoxification
energy coupled proton transmembrane tran...	maturation of SSU-rRNA from tricistronic...
energy coupled proton transmembrane tran...	ribosomal large subunit biogenesis
energy coupled proton transmembrane tran...	ubiquitin-dependent protein catabolic pr...
energy coupled proton transmembrane tran...	transcription by RNA polymerase I
energy coupled proton transmembrane tran...	proteasome-mediated ubiquitin-dependent ...
energy coupled proton transmembrane tran...	maturation of LSU-rRNA from tricistronic...
energy coupled proton transmembrane tran...	vesicle-mediated transport
energy coupled proton transmembrane tran...	NLS-bearing protein import into nucleus
energy coupled proton transmembrane tran...	retrograde vesicle-mediated transport, G...
energy coupled proton transmembrane tran...	proteasomal ubiquitin-independent protei...
energy coupled proton transmembrane tran...	mRNA cis splicing, via spliceosome
energy coupled proton transmembrane tran...	transcription initiation from RNA polyme...
energy coupled proton transmembrane tran...	ER to Golgi vesicle-mediated transport
energy coupled proton transmembrane tran...	intracellular protein transport
energy coupled proton transmembrane tran...	cytoplasmic translation
energy coupled proton transmembrane tran...	cytoplasmic translational initiation
energy coupled proton transmembrane tran...	spliceosomal tri-snRNP complex assembly
energy coupled proton transmembrane tran...	translocation of peptides or proteins in...
energy coupled proton transmembrane tran...	generation of catalytic spliceosome for ...
energy coupled proton transmembrane tran...	maturation of LSU-rRNA
energy coupled proton transmembrane tran...	transcription by RNA polymerase II
engulfment of apoptotic cell	ribosomal protein import into nucleus
engulfment of apoptotic cell	response to drug
engulfment of apoptotic cell	endocytosis
engulfment of apoptotic cell	translocation of peptides or proteins in...
engulfment of apoptotic cell	RNA polymerase III preinitiation complex...
engulfment of apoptotic cell	cell adhesion
engulfment of apoptotic cell	NLS-bearing protein import into nucleus
engulfment of apoptotic cell	maturation of SSU-rRNA from tricistronic...
engulfment of apoptotic cell	deadenylation-independent decapping of n...
engulfment of apoptotic cell	protein unfolding
engulfment of apoptotic cell	regulation of alternative mRNA splicing,...
engulfment of apoptotic cell	mRNA polyadenylation
engulfment of apoptotic cell	nucleosome assembly
engulfment of apoptotic cell	tRNA transcription by RNA polymerase III
engulfment of apoptotic cell	snRNA pseudouridine synthesis
engulfment of apoptotic cell	long-chain fatty acid metabolic process
engulfment of apoptotic cell	protein initiator methionine removal
engulfment of apoptotic cell	acetyl-CoA biosynthetic process from pyr...
engulfment of apoptotic cell	glutamine metabolic process
engulfment of apoptotic cell	rRNA processing
entrainment of circadian clock	carbohydrate transport
entrainment of circadian clock by photop...	cell-cell adhesion
eosinophil chemotaxis	cell-cell adhesion
epiboly	isopentenyl diphosphate biosynthetic pro...
epiboly	selenocysteine incorporation
epiboly	late endosome to vacuole transport
epiboly	ribosome disassembly
epiboly	'de novo' UMP biosynthetic process
epithelial cell differentiation involved...	transcription initiation from RNA polyme...
epithelial cell fate commitment	selenocysteine incorporation
epithelial cell fate commitment	activation of MAPK activity
epithelial cell maturation	NLS-bearing protein import into nucleus
epithelial cell maturation	mRNA splicing, via spliceosome
epithelial cell maturation	maturation of SSU-rRNA from tricistronic...
epithelial cell maturation	transcription by RNA polymerase II
epithelial cell maturation	cytoplasmic translational initiation
epithelial cell maturation	translocation of peptides or proteins in...
epithelial cell maturation	response to drug
epithelial cell maturation	maturation of LSU-rRNA
epithelial cell maturation	transcription by RNA polymerase I
epithelial cell maturation	endocytosis
epithelial cell maturation	ribosomal protein import into nucleus
epithelial cell maturation	maturation of 5.8S rRNA
epithelial cell maturation	transcription by RNA polymerase III
epithelial cell maturation	maturation of LSU-rRNA from tricistronic...
epithelial cell maturation	mRNA polyadenylation
epithelial cell maturation	mRNA cleavage
epithelial cell maturation	ribosomal large subunit assembly
epithelial cell maturation	RNA polymerase III preinitiation complex...
epithelial cell maturation	generation of catalytic spliceosome for ...
epithelial cell maturation	spliceosomal tri-snRNP complex assembly
epithelial cell maturation	ribosomal large subunit biogenesis
epithelial cell maturation	mRNA export from nucleus
epithelial cell maturation	glutamine metabolic process
epithelial cell maturation	ribosomal large subunit export from nucl...
epithelial cell maturation	chromatin organization
epithelial cell maturation	regulation of RNA splicing
epithelial cell maturation	dephosphorylation of RNA polymerase II C...
epithelial cell maturation	spliceosomal complex disassembly
epithelial cell maturation	nuclear retention of unspliced pre-mRNA ...
epithelial cell maturation	cargo loading into COPII-coated vesicle
epithelial cell maturation	deadenylation-independent decapping of n...
epithelial cell maturation	regulation of mRNA stability
epithelial cell maturation	ribosomal small subunit export from nucl...
epithelial cell maturation	5-phosphoribose 1-diphosphate biosynthet...
epithelial cell maturation	glucosamine metabolic process
epithelial cell maturation	protein transmembrane transport
epithelial cell migration	outer dynein arm assembly
epithelial cell proliferation	cellular calcium ion homeostasis
epithelial cilium movement	cellular calcium ion homeostasis
epithelial cilium movement	translational initiation
epithelial cilium movement	pathogenesis
epithelial cilium movement	ribosomal large subunit biogenesis
epithelial cilium movement	regulation of translational initiation
epithelial cilium movement	endonucleolytic cleavage in ITS1 to sepa...
epithelial to mesenchymal transition	activation of MAPK activity
epithelial to mesenchymal transition	ribosome disassembly
ER overload response	entry into host cell
ER overload response	ribosomal small subunit export from nucl...
ER overload response	endonucleolytic cleavage in ITS1 to sepa...
ER overload response	cellular oxidant detoxification
ER to Golgi vesicle-mediated transport	nucleic acid phosphodiester bond hydroly...
ER to Golgi vesicle-mediated transport	translational initiation
ER to Golgi vesicle-mediated transport	transcription initiation from RNA polyme...
ER to Golgi vesicle-mediated transport	pathogenesis
ER to Golgi vesicle-mediated transport	entry into host cell
ER to Golgi vesicle-mediated transport	ribosomal large subunit biogenesis
ER to Golgi vesicle-mediated transport	entry into host
ER to Golgi vesicle-mediated transport	regulation of translational initiation
ER to Golgi vesicle-mediated transport	endonucleolytic cleavage in ITS1 to sepa...
ER to Golgi vesicle-mediated transport	cellular response to drug
ER to Golgi vesicle-mediated transport	cellular oxidant detoxification
ER-nucleus signaling pathway	nucleic acid phosphodiester bond hydroly...
ER-nucleus signaling pathway	isopentenyl diphosphate biosynthetic pro...
ER-nucleus signaling pathway	translational initiation
ER-nucleus signaling pathway	transcription initiation from RNA polyme...
ER-nucleus signaling pathway	pathogenesis
ER-nucleus signaling pathway	entry into host cell
ER-nucleus signaling pathway	ribosomal large subunit biogenesis
ER-nucleus signaling pathway	entry into host
ER-nucleus signaling pathway	ribosomal small subunit export from nucl...
ER-nucleus signaling pathway	endonucleolytic cleavage in ITS1 to sepa...
ER-nucleus signaling pathway	cellular response to drug
ER-nucleus signaling pathway	cellular oxidant detoxification
ERK1 and ERK2 cascade	translation
ERK1 and ERK2 cascade	mRNA splicing, via spliceosome
ERK1 and ERK2 cascade	rRNA processing
establishment of epithelial cell apical/...	activation of MAPK activity
establishment of epithelial cell apical/...	ribosome disassembly
establishment of protein localization to...	isopentenyl diphosphate biosynthetic pro...
establishment of protein localization to...	translational initiation
establishment of protein localization to...	selenocysteine incorporation
establishment of protein localization to...	transcription initiation from RNA polyme...
establishment of protein localization to...	entry into host cell
establishment of protein localization to...	ribosomal large subunit biogenesis
establishment of protein localization to...	ribosomal large subunit biogenesis
establishment of protein localization to...	late endosome to vacuole transport
establishment of protein localization to...	entry into host
establishment of protein localization to...	ribosome disassembly
establishment of protein localization to...	cellular response to drug
establishment of protein localization to...	cellular response to drug
establishment of protein localization to...	cellular oxidant detoxification
establishment of protein localization to...	cellular oxidant detoxification
establishment of protein localization to...	'de novo' UMP biosynthetic process
establishment of RNA localization	pathogenesis
establishment or maintenance of cell pol...	nucleic acid phosphodiester bond hydroly...
establishment or maintenance of cell pol...	ribosomal large subunit biogenesis
establishment or maintenance of epitheli...	cell-cell adhesion
establishment or maintenance of monopola...	selenocysteine incorporation
establishment or maintenance of monopola...	late endosome to vacuole transport
establishment or maintenance of monopola...	ribosome disassembly
estrogen metabolic process	transcription initiation from RNA polyme...
estrogen metabolic process	entry into host
estrogen metabolic process	cellular oxidant detoxification
ether lipid metabolic process	ribosome disassembly
exocytosis	cellular oxidant detoxification
exonucleolytic nuclear-transcribed mRNA ...	cell-cell adhesion
exonucleolytic nuclear-transcribed mRNA ...	endonucleolytic cleavage in ITS1 to sepa...
exosomal secretion	endonucleolytic cleavage in ITS1 to sepa...
extracellular matrix organization	translation
extracellular matrix organization	mRNA splicing, via spliceosome
extracellular matrix organization	rRNA processing
extracellular matrix organization	protein folding
extracellular matrix organization	protein ubiquitination
extracellular matrix organization	outer dynein arm assembly
extracellular matrix organization	'de novo' UMP biosynthetic process
eye photoreceptor cell differentiation	cellular calcium ion homeostasis
eyelid development in camera-type eye	selenocysteine incorporation
eyelid development in camera-type eye	activation of MAPK activity
eyelid development in camera-type eye	ribosome disassembly
face development	cellular calcium ion homeostasis
face development	nucleic acid phosphodiester bond hydroly...
face development	activation of MAPK activity
face development	ribosomal large subunit biogenesis
face development	ribosome disassembly
face development	ribosomal small subunit export from nucl...
facial nerve morphogenesis	mRNA splicing, via spliceosome
facial nerve morphogenesis	proteasome-mediated ubiquitin-dependent ...
facial nerve morphogenesis	cytoplasmic translation
facial nerve morphogenesis	translation
facial nerve morphogenesis	proteasomal ubiquitin-independent protei...
facial nerve morphogenesis	rRNA processing
facial nerve morphogenesis	ribosomal large subunit assembly
facial nerve morphogenesis	rRNA base methylation
facial nerve morphogenesis	maturation of LSU-rRNA from tricistronic...
facial nerve morphogenesis	maturation of SSU-rRNA from tricistronic...
fat-soluble vitamin metabolic process	NLS-bearing protein import into nucleus
fat-soluble vitamin metabolic process	cytoplasmic translation
fat-soluble vitamin metabolic process	cytoplasmic translational initiation
fat-soluble vitamin metabolic process	maturation of SSU-rRNA from tricistronic...
fat-soluble vitamin metabolic process	mRNA splicing, via spliceosome
fat-soluble vitamin metabolic process	ribosomal protein import into nucleus
fat-soluble vitamin metabolic process	endocytosis
fat-soluble vitamin metabolic process	ribosomal large subunit biogenesis
fat-soluble vitamin metabolic process	response to drug
fat-soluble vitamin metabolic process	ribosomal large subunit assembly
fat-soluble vitamin metabolic process	maturation of LSU-rRNA
fat-soluble vitamin metabolic process	transcription by RNA polymerase I
fat-soluble vitamin metabolic process	maturation of LSU-rRNA from tricistronic...
fat-soluble vitamin metabolic process	cell adhesion
fat-soluble vitamin metabolic process	ribosomal small subunit assembly
fat-soluble vitamin metabolic process	RNA polymerase III preinitiation complex...
fat-soluble vitamin metabolic process	assembly of large subunit precursor of p...
fat-soluble vitamin metabolic process	translocation of peptides or proteins in...
fat-soluble vitamin metabolic process	spliceosomal tri-snRNP complex assembly
fatty acid beta-oxidation	nucleic acid phosphodiester bond hydroly...
fatty acid beta-oxidation	translational initiation
fatty acid beta-oxidation	transcription initiation from RNA polyme...
fatty acid beta-oxidation	entry into host cell
fatty acid beta-oxidation	entry into host
fatty acid beta-oxidation	ribosomal small subunit export from nucl...
fatty acid beta-oxidation	endonucleolytic cleavage in ITS1 to sepa...
fatty acid beta-oxidation	cellular response to drug
fatty acid beta-oxidation	cellular oxidant detoxification
fatty acid derivative biosynthetic proce...	nucleic acid phosphodiester bond hydroly...
fatty acid derivative biosynthetic proce...	translational initiation
fatty acid derivative biosynthetic proce...	ribosomal large subunit biogenesis
fatty acid derivative biosynthetic proce...	ribosomal small subunit export from nucl...
fatty acid derivative biosynthetic proce...	regulation of translational initiation
fatty acid derivative biosynthetic proce...	endonucleolytic cleavage in ITS1 to sepa...
fatty acid derivative biosynthetic proce...	cellular response to drug
fatty acid derivative biosynthetic proce...	cellular oxidant detoxification
female gonad development	translational initiation
female meiotic nuclear division	pathogenesis
female meiotic nuclear division	endonucleolytic cleavage in ITS1 to sepa...
female sex differentiation	formation of translation preinitiation c...
female sex differentiation	ubiquitin-dependent protein catabolic pr...
female sex differentiation	response to drug
female sex differentiation	regulation of translational initiation
female sex differentiation	formation of cytoplasmic translation ini...
female sex differentiation	maturation of SSU-rRNA from tricistronic...
female sex differentiation	vacuolar acidification
female sex differentiation	mRNA processing
female sex differentiation	ribosomal small subunit biogenesis
female sex differentiation	DNA repair
female sex differentiation	transcription by RNA polymerase II
female sex differentiation	DNA duplex unwinding
fibroblast growth factor receptor signal...	translation
fibroblast growth factor receptor signal...	rRNA processing
fibroblast growth factor receptor signal...	mRNA splicing, via spliceosome
fibroblast growth factor receptor signal...	carbohydrate transport
forebrain generation of neurons	cellular calcium ion homeostasis
forebrain generation of neurons	isopentenyl diphosphate biosynthetic pro...
forebrain generation of neurons	'de novo' UMP biosynthetic process
forebrain neuron development	ribosome disassembly
forebrain neuron development	outer dynein arm assembly
forebrain neuron differentiation	proteasome-mediated ubiquitin-dependent ...
forebrain neuron differentiation	maturation of SSU-rRNA from tricistronic...
forebrain neuron differentiation	protein folding
forebrain neuron differentiation	cytoplasmic translation
forebrain neuron differentiation	mRNA processing
forebrain neuron differentiation	regulation of translational initiation
forebrain neuron differentiation	formation of translation preinitiation c...
forebrain neuron differentiation	ubiquitin-dependent protein catabolic pr...
forebrain neuron differentiation	proteasomal ubiquitin-independent protei...
forebrain neuron differentiation	retrograde vesicle-mediated transport, G...
forebrain neuron differentiation	response to drug
forebrain neuron differentiation	regulation of cell cycle
foregut morphogenesis	selenocysteine incorporation
fructose 6-phosphate metabolic process	endonucleolytic cleavage in ITS1 to sepa...
G protein-coupled receptor internalizati...	cellular calcium ion homeostasis
G protein-coupled receptor internalizati...	nucleic acid phosphodiester bond hydroly...
G protein-coupled receptor internalizati...	selenocysteine incorporation
G protein-coupled receptor internalizati...	late endosome to vacuole transport
G protein-coupled receptor internalizati...	ribosome disassembly
G protein-coupled receptor internalizati...	outer dynein arm assembly
G protein-coupled receptor internalizati...	'de novo' UMP biosynthetic process
G protein-coupled receptor signaling pat...	translation
G protein-coupled receptor signaling pat...	cellular calcium ion homeostasis
G protein-coupled receptor signaling pat...	isopentenyl diphosphate biosynthetic pro...
G protein-coupled receptor signaling pat...	translational initiation
G protein-coupled receptor signaling pat...	selenocysteine incorporation
G protein-coupled receptor signaling pat...	late endosome to vacuole transport
G protein-coupled receptor signaling pat...	ribosome disassembly
G protein-coupled receptor signaling pat...	carbohydrate transport
G protein-coupled receptor signaling pat...	'de novo' UMP biosynthetic process
gamete generation	translational initiation
gamete generation	ribosomal large subunit biogenesis
gamete generation	regulation of translational initiation
gamete generation	carbohydrate transport
gamma-aminobutyric acid signaling pathwa...	cellular calcium ion homeostasis
gamma-aminobutyric acid signaling pathwa...	carbohydrate transport
ganglioside metabolic process	cellular calcium ion homeostasis
ganglioside metabolic process	transcription initiation from RNA polyme...
gap junction assembly	cellular oxidant detoxification
gastric acid secretion	cellular calcium ion homeostasis
gastric acid secretion	pathogenesis
gastric acid secretion	ribosomal large subunit biogenesis
gastric acid secretion	regulation of translational initiation
gastric acid secretion	endonucleolytic cleavage in ITS1 to sepa...
gastric acid secretion	cellular response to drug
gastric acid secretion	carbohydrate transport
gene silencing by RNA	translational initiation
gene silencing by RNA	pathogenesis
gene silencing by RNA	carbohydrate transport
genitalia morphogenesis	outer dynein arm assembly
glandular epithelial cell development	activation of MAPK activity
glial cell migration	translation
glial cell migration	rRNA processing
glial cell migration	protein folding
glial cell proliferation	ribosomal small subunit export from nucl...
glomerular filtration	proteasomal ubiquitin-independent protei...
glomerular filtration	rRNA processing
glomerular filtration	ubiquitin-dependent protein catabolic pr...
glomerular filtration	protein folding
glomerular filtration	maturation of SSU-rRNA from tricistronic...
glomerular filtration	vesicle-mediated transport
glomerular filtration	mRNA polyadenylation
glomerular filtration	transcription by RNA polymerase I
glomerular filtration	protein ubiquitination
glomerular filtration	ribosomal large subunit assembly
glomerular filtration	NLS-bearing protein import into nucleus
glomerular filtration	polyadenylation-dependent snoRNA 3'-end ...
glomerular filtration	positive regulation of RNA polymerase II...
glomerular filtration	maturation of SSU-rRNA
glomerular filtration	maturation of 5.8S rRNA
glomerular filtration	transcription by RNA polymerase III
glomerular filtration	retrograde vesicle-mediated transport, G...
glomerular filtration	proteasome assembly
glomerular filtration	intracellular transport
glomerular filtration	ribosomal large subunit export from nucl...
glomerular visceral epithelial cell diff...	isopentenyl diphosphate biosynthetic pro...
glomerular visceral epithelial cell diff...	selenocysteine incorporation
glomerular visceral epithelial cell diff...	activation of MAPK activity
glomerular visceral epithelial cell diff...	late endosome to vacuole transport
glomerular visceral epithelial cell diff...	ribosome disassembly
glomerular visceral epithelial cell diff...	outer dynein arm assembly
glomerular visceral epithelial cell diff...	'de novo' UMP biosynthetic process
glucocorticoid biosynthetic process	mRNA splicing, via spliceosome
glucocorticoid biosynthetic process	proteasome-mediated ubiquitin-dependent ...
glucocorticoid biosynthetic process	proteasomal ubiquitin-independent protei...
glucocorticoid biosynthetic process	vesicle-mediated transport
glucocorticoid biosynthetic process	NLS-bearing protein import into nucleus
glucocorticoid biosynthetic process	intracellular protein transport
glucocorticoid biosynthetic process	mRNA cis splicing, via spliceosome
glucocorticoid biosynthetic process	translocation of peptides or proteins in...
glucocorticoid biosynthetic process	generation of catalytic spliceosome for ...
glucocorticoid biosynthetic process	ER to Golgi vesicle-mediated transport
glucocorticoid biosynthetic process	phosphatidylinositol phosphorylation
glucocorticoid biosynthetic process	mitotic spindle organization
glucocorticoid biosynthetic process	maturation of SSU-rRNA
glucocorticoid biosynthetic process	endocytosis
glucocorticoid biosynthetic process	microtubule-based movement
glucocorticoid biosynthetic process	ribosomal protein import into nucleus
glucocorticoid biosynthetic process	retrograde vesicle-mediated transport, G...
glucocorticoid biosynthetic process	intra-Golgi vesicle-mediated transport
glucose 6-phosphate metabolic process	ribosomal large subunit biogenesis
glyceraldehyde-3-phosphate metabolic pro...	entry into host cell
glyceraldehyde-3-phosphate metabolic pro...	cellular oxidant detoxification
glycerophospholipid biosynthetic process	ribosomal small subunit export from nucl...
glycogen catabolic process	ribosomal small subunit export from nucl...
glycogen catabolic process	cellular oxidant detoxification
glycolipid biosynthetic process	transcription initiation from RNA polyme...
glycolipid biosynthetic process	pathogenesis
glycolipid biosynthetic process	entry into host cell
glycolytic process	selenocysteine incorporation
glycolytic process	'de novo' UMP biosynthetic process
glycosphingolipid catabolic process	entry into host cell
glycosphingolipid catabolic process	cellular oxidant detoxification
glycosylation	endonucleolytic cleavage in ITS1 to sepa...
Golgi inheritance	entry into host cell
Golgi inheritance	entry into host
Golgi organization	nucleic acid phosphodiester bond hydroly...
Golgi organization	pathogenesis
Golgi organization	entry into host
Golgi organization	endonucleolytic cleavage in ITS1 to sepa...
Golgi organization	cellular response to drug
Golgi organization	cellular oxidant detoxification
Golgi to plasma membrane protein transpo...	ribosomal small subunit export from nucl...
Golgi to plasma membrane protein transpo...	outer dynein arm assembly
Golgi to plasma membrane transport	entry into host
Golgi to plasma membrane transport	cellular oxidant detoxification
Golgi vesicle transport	pathogenesis
Golgi vesicle transport	outer dynein arm assembly
GPI anchor biosynthetic process	pathogenesis
GPI anchor biosynthetic process	ribosomal small subunit export from nucl...
GPI anchor biosynthetic process	endonucleolytic cleavage in ITS1 to sepa...
granulocyte activation	transcription initiation from RNA polyme...
granulocyte activation	pathogenesis
growth plate cartilage chondrocyte morph...	rRNA processing
growth plate cartilage chondrocyte morph...	ubiquitin-dependent protein catabolic pr...
growth plate cartilage chondrocyte morph...	endocytosis
growth plate cartilage chondrocyte morph...	proteasome-mediated ubiquitin-dependent ...
growth plate cartilage chondrocyte morph...	translocation of peptides or proteins in...
growth plate cartilage chondrocyte morph...	vesicle-mediated transport
growth plate cartilage chondrocyte morph...	mRNA splicing, via spliceosome
growth plate cartilage chondrocyte morph...	proteasomal ubiquitin-independent protei...
growth plate cartilage chondrocyte morph...	response to drug
growth plate cartilage chondrocyte morph...	positive regulation of RNA polymerase II...
growth plate cartilage chondrocyte morph...	phosphatidylinositol-mediated signaling
growth plate cartilage chondrocyte morph...	NLS-bearing protein import into nucleus
growth plate cartilage chondrocyte morph...	transcription by RNA polymerase III
growth plate cartilage chondrocyte morph...	protein ubiquitination
growth plate cartilage chondrocyte morph...	phosphatidylinositol phosphorylation
growth plate cartilage chondrocyte morph...	inositol phosphate biosynthetic process
growth plate cartilage chondrocyte morph...	RNA polymerase III preinitiation complex...
growth plate cartilage chondrocyte morph...	phospholipid translocation
growth plate cartilage chondrocyte morph...	proteasome regulatory particle assembly
growth plate cartilage chondrocyte morph...	cellular response to drug
growth plate cartilage chondrocyte morph...	cleavage involved in rRNA processing
growth plate cartilage chondrocyte morph...	calcium ion homeostasis
growth plate cartilage chondrocyte morph...	regulation of DNA-templated transcriptio...
growth plate cartilage chondrocyte morph...	regulation of double-strand break repair...
growth plate cartilage chondrocyte morph...	protein K48-linked deubiquitination
growth plate cartilage chondrocyte morph...	nuclear retention of unspliced pre-mRNA ...
growth plate cartilage chondrocyte morph...	cargo loading into COPII-coated vesicle
growth plate cartilage chondrocyte morph...	deadenylation-independent decapping of n...
growth plate cartilage chondrocyte morph...	protein transmembrane transport
growth plate cartilage chondrocyte morph...	maturation of SSU-rRNA from tricistronic...
growth plate cartilage development	cellular calcium ion homeostasis
GTP metabolic process	ribosomal large subunit biogenesis
hair cycle	isopentenyl diphosphate biosynthetic pro...
hair cycle	selenocysteine incorporation
hair cycle	activation of MAPK activity
hair cycle	late endosome to vacuole transport
hair cycle	ribosome disassembly
hair cycle	outer dynein arm assembly
hair cycle	'de novo' UMP biosynthetic process
head morphogenesis	ribosomal large subunit biogenesis
heart contraction	endonucleolytic cleavage in ITS1 to sepa...
heart formation	endonucleolytic cleavage in ITS1 to sepa...
heart valve formation	outer dynein arm assembly
hematopoietic stem cell differentiation	maturation of LSU-rRNA from tricistronic...
hematopoietic stem cell differentiation	ubiquitin-dependent protein catabolic pr...
hematopoietic stem cell differentiation	maturation of SSU-rRNA from tricistronic...
hematopoietic stem cell differentiation	maturation of 5.8S rRNA
hematopoietic stem cell differentiation	NLS-bearing protein import into nucleus
hematopoietic stem cell differentiation	positive regulation of RNA polymerase II...
hematopoietic stem cell differentiation	mRNA cis splicing, via spliceosome
hematopoietic stem cell differentiation	vesicle-mediated transport
hematopoietic stem cell differentiation	response to drug
hematopoietic stem cell differentiation	intracellular protein transport
hematopoietic stem cell differentiation	transcription by RNA polymerase I
hematopoietic stem cell differentiation	maturation of LSU-rRNA
hematopoietic stem cell differentiation	transcription by RNA polymerase II
hematopoietic stem cell differentiation	retrograde vesicle-mediated transport, G...
hematopoietic stem cell differentiation	inositol phosphate biosynthetic process
hematopoietic stem cell differentiation	cytoplasmic translational initiation
hematopoietic stem cell differentiation	translocation of peptides or proteins in...
hematopoietic stem cell differentiation	spliceosomal tri-snRNP complex assembly
hematopoietic stem cell differentiation	SRP-dependent cotranslational protein ta...
hematopoietic stem cell differentiation	DNA duplex unwinding
hematopoietic stem cell differentiation	proteasome-mediated ubiquitin-dependent ...
hematopoietic stem cell differentiation	endocytosis
hematopoietic stem cell differentiation	positive regulation of nucleic acid-temp...
hematopoietic stem cell differentiation	translational elongation
hematopoietic stem cell differentiation	ribosomal subunit export from nucleus
hematopoietic stem cell differentiation	regulation of protein catabolic process
hematopoietic stem cell differentiation	lipid homeostasis
hematopoietic stem cell differentiation	ribosomal protein import into nucleus
hematopoietic stem cell differentiation	snRNA processing
hematopoietic stem cell differentiation	ER to Golgi vesicle-mediated transport
heme biosynthetic process	ribosomal small subunit export from nucl...
hepatocyte apoptotic process	carbohydrate transport
hexose catabolic process	cellular response to drug
histone deacetylation	cell-cell adhesion
histone deubiquitination	nucleic acid phosphodiester bond hydroly...
histone deubiquitination	translational initiation
histone deubiquitination	activation of MAPK activity
histone deubiquitination	ribosomal large subunit biogenesis
histone exchange	endonucleolytic cleavage in ITS1 to sepa...
histone H2B ubiquitination	cellular calcium ion homeostasis
histone H2B ubiquitination	carbohydrate transport
histone H3 acetylation	entry into host
histone H3 deacetylation	nucleic acid phosphodiester bond hydroly...
histone H3-K4 trimethylation	proteasome-mediated ubiquitin-dependent ...
histone H3-K4 trimethylation	translation
histone H3-K4 trimethylation	mRNA splicing, via spliceosome
histone H3-K4 trimethylation	maturation of SSU-rRNA from tricistronic...
histone H3-K4 trimethylation	rRNA processing
histone H3-K4 trimethylation	cytoplasmic translation
histone H3-K4 trimethylation	ribosomal large subunit assembly
histone H3-K4 trimethylation	proteasomal ubiquitin-independent protei...
histone H3-K4 trimethylation	retrograde vesicle-mediated transport, G...
histone H3-K4 trimethylation	protein ubiquitination
histone H3-K4 trimethylation	ubiquitin-dependent protein catabolic pr...
histone H3-K4 trimethylation	rRNA base methylation
histone H3-K4 trimethylation	maturation of LSU-rRNA from tricistronic...
histone H3-K4 trimethylation	protein folding
histone H3-K4 trimethylation	RNA phosphodiester bond hydrolysis, endo...
histone H3-K4 trimethylation	spliceosomal snRNP assembly
histone H4-K16 acetylation	nucleic acid phosphodiester bond hydroly...
histone H4-K16 acetylation	selenocysteine incorporation
histone H4-K16 acetylation	ribosomal large subunit biogenesis
histone H4-K16 acetylation	entry into host
histone H4-K16 acetylation	regulation of translational initiation
histone H4-K16 acetylation	cellular response to drug
histone H4-K5 acetylation	selenocysteine incorporation
histone H4-K5 acetylation	activation of MAPK activity
histone H4-K5 acetylation	late endosome to vacuole transport
histone H4-K5 acetylation	'de novo' UMP biosynthetic process
histone H4-K8 acetylation	selenocysteine incorporation
histone H4-K8 acetylation	activation of MAPK activity
histone H4-K8 acetylation	late endosome to vacuole transport
histone H4-K8 acetylation	'de novo' UMP biosynthetic process
histone lysine methylation	pathogenesis
histone lysine methylation	entry into host
histone monoubiquitination	protein ubiquitination
histone monoubiquitination	regulation of cell cycle
histone monoubiquitination	carbohydrate metabolic process
histone monoubiquitination	response to drug
histone monoubiquitination	mRNA export from nucleus
histone monoubiquitination	phosphatidylinositol phosphorylation
histone monoubiquitination	rRNA processing
histone monoubiquitination	maturation of SSU-rRNA from tricistronic...
histone monoubiquitination	cellular calcium ion homeostasis
histone phosphorylation	selenocysteine incorporation
histone phosphorylation	activation of MAPK activity
histone phosphorylation	ribosome disassembly
histone phosphorylation	outer dynein arm assembly
histone phosphorylation	carbohydrate transport
homophilic cell adhesion via plasma memb...	translation
homophilic cell adhesion via plasma memb...	mRNA splicing, via spliceosome
homophilic cell adhesion via plasma memb...	proteasome-mediated ubiquitin-dependent ...
homophilic cell adhesion via plasma memb...	rRNA processing
homophilic cell adhesion via plasma memb...	protein folding
homotypic cell-cell adhesion	outer dynein arm assembly
hydrogen peroxide biosynthetic process	ribosomal large subunit assembly
hydrogen peroxide biosynthetic process	proteasome-mediated ubiquitin-dependent ...
hydrogen peroxide biosynthetic process	maturation of SSU-rRNA from tricistronic...
hydrogen peroxide biosynthetic process	transcription by RNA polymerase I
hydrogen peroxide biosynthetic process	maturation of LSU-rRNA from tricistronic...
hydrogen peroxide biosynthetic process	proteasomal ubiquitin-independent protei...
hydrogen peroxide biosynthetic process	peptidyl-diphthamide biosynthetic proces...
hydrogen peroxide biosynthetic process	NLS-bearing protein import into nucleus
hydrogen peroxide biosynthetic process	positive regulation of RNA polymerase II...
hydrogen peroxide biosynthetic process	mRNA cis splicing, via spliceosome
hydrogen peroxide biosynthetic process	ubiquitin-dependent protein catabolic pr...
hydrogen peroxide biosynthetic process	ribosomal large subunit biogenesis
hydrogen peroxide biosynthetic process	transcription by RNA polymerase II
hydrogen peroxide biosynthetic process	maturation of LSU-rRNA
hydrogen peroxide biosynthetic process	vesicle-mediated transport
hydrogen peroxide biosynthetic process	retrograde vesicle-mediated transport, G...
hydrogen peroxide biosynthetic process	cytoplasmic translational initiation
hydrogen peroxide biosynthetic process	translocation of peptides or proteins in...
hydrogen peroxide biosynthetic process	spliceosomal tri-snRNP complex assembly
hydrogen peroxide biosynthetic process	generation of catalytic spliceosome for ...
hydrogen peroxide biosynthetic process	ER to Golgi vesicle-mediated transport
hydrogen peroxide biosynthetic process	cytoplasmic translation
hydrogen peroxide biosynthetic process	regulation of translational initiation
hydrogen peroxide biosynthetic process	mRNA polyadenylation
hydrogen peroxide biosynthetic process	mRNA cleavage
hydrogen peroxide biosynthetic process	phosphatidylinositol phosphorylation
hydrogen peroxide biosynthetic process	ribosomal small subunit biogenesis
hydrogen peroxide biosynthetic process	maturation of SSU-rRNA
hydrogen peroxide biosynthetic process	regulation of translation
hydrogen peroxide biosynthetic process	maturation of 5.8S rRNA
hydrogen peroxide biosynthetic process	transcription initiation from RNA polyme...
hydrogen peroxide biosynthetic process	endocytosis
hydrogen peroxide biosynthetic process	regulation of alternative mRNA splicing,...
hydrogen peroxide biosynthetic process	ribosomal subunit export from nucleus
hydrogen peroxide biosynthetic process	glutathione metabolic process
hydrogen peroxide biosynthetic process	snRNA processing
hydrogen peroxide biosynthetic process	autophagy of peroxisome
hydrogen peroxide biosynthetic process	ribosomal protein import into nucleus
hydrogen peroxide biosynthetic process	protein ubiquitination
hydrogen peroxide metabolic process	late endosome to vacuole transport
hydrogen peroxide metabolic process	ribosome disassembly
hypothalamus development	translocation of peptides or proteins in...
hypothalamus development	formation of cytoplasmic translation ini...
hypothalamus development	endocytosis
hypothalamus development	formation of translation preinitiation c...
hypothalamus development	posttranslational protein targeting to m...
hypothalamus development	cellular amino acid metabolic process
hypothalamus development	ribosomal protein import into nucleus
hypothalamus development	regulation of translational initiation
hypothalamus development	aminoacyl-tRNA metabolism involved in tr...
hypothalamus development	glycolytic process
hypothalamus development	maturation of LSU-rRNA from tricistronic...
hypothalamus development	maturation of SSU-rRNA from tricistronic...
hypothalamus development	rRNA processing
hypothalamus development	protein transport by the Sec complex
hypothalamus development	mRNA splicing, via spliceosome
hypothalamus development	ubiquitin-dependent protein catabolic pr...
hypothalamus development	calcium ion homeostasis
hypothalamus development	protein transmembrane transport
hypothalamus development	cargo loading into COPII-coated vesicle
hypothalamus development	histone H3-K4 trimethylation
hypothalamus development	deadenylation-independent decapping of n...
hypothalamus development	regulation of mRNA stability
hypothalamus development	protein localization to phagophore assem...
hypothalamus development	hemoglobin catabolic process
hypothalamus development	cleavage involved in rRNA processing
hypothalamus development	membrane fusion
hypothalamus development	maturation of LSU-rRNA
hypothalamus development	maturation of 5.8S rRNA
I-kappaB phosphorylation	maturation of SSU-rRNA from tricistronic...
I-kappaB phosphorylation	NLS-bearing protein import into nucleus
I-kappaB phosphorylation	mRNA splicing, via spliceosome
I-kappaB phosphorylation	cytoplasmic translational initiation
I-kappaB phosphorylation	translocation of peptides or proteins in...
I-kappaB phosphorylation	spliceosomal tri-snRNP complex assembly
I-kappaB phosphorylation	RNA polymerase III preinitiation complex...
I-kappaB phosphorylation	generation of catalytic spliceosome for ...
I-kappaB phosphorylation	ribosomal small subunit biogenesis
I-kappaB phosphorylation	response to drug
I-kappaB phosphorylation	translational initiation
I-kappaB phosphorylation	ribosomal large subunit biogenesis
I-kappaB phosphorylation	regulation of cell cycle
I-kappaB phosphorylation	transcription by RNA polymerase II
I-kappaB phosphorylation	maturation of LSU-rRNA from tricistronic...
I-kappaB phosphorylation	transcription by RNA polymerase I
I-kappaB phosphorylation	acetyl-CoA biosynthetic process from pyr...
I-kappaB phosphorylation	ribosomal protein import into nucleus
I-kappaB phosphorylation	snRNA processing
I-kappaB phosphorylation	mRNA export from nucleus
I-kappaB phosphorylation	glutamine metabolic process
I-kappaB phosphorylation	peptidyl-diphthamide biosynthetic proces...
immature B cell differentiation	translocation of peptides or proteins in...
immature B cell differentiation	endocytosis
immature B cell differentiation	rRNA processing
immature B cell differentiation	response to drug
immature B cell differentiation	ribosomal protein import into nucleus
immature B cell differentiation	RNA polymerase III preinitiation complex...
immature B cell differentiation	deadenylation-independent decapping of n...
immature B cell differentiation	dephosphorylation of RNA polymerase II C...
immature B cell differentiation	regulation of mRNA stability
immature B cell differentiation	cargo loading into COPII-coated vesicle
immature B cell differentiation	NLS-bearing protein import into nucleus
immature B cell differentiation	cell adhesion
immature B cell differentiation	mRNA polyadenylation
immature B cell differentiation	phosphatidylinositol phosphorylation
immature B cell differentiation	retrograde vesicle-mediated transport, G...
immature B cell differentiation	intra-Golgi vesicle-mediated transport
immature B cell differentiation	transcription by RNA polymerase III
immature B cell differentiation	transcription by RNA polymerase I
immature B cell differentiation	regulation of mRNA processing
immature B cell differentiation	long-chain fatty acid metabolic process
immature B cell differentiation	protein initiator methionine removal
immature B cell differentiation	ATP-dependent chromatin remodeling
immune response	entry into host
immune response-activating cell surface ...	nucleic acid phosphodiester bond hydroly...
immune response-activating cell surface ...	translational initiation
immune system process	isopentenyl diphosphate biosynthetic pro...
immune system process	transcription initiation from RNA polyme...
immune system process	pathogenesis
immune system process	ribosome disassembly
immune system process	endonucleolytic cleavage in ITS1 to sepa...
immunoglobulin mediated immune response	entry into host cell
immunological synapse formation	ribosome disassembly
in utero embryonic development	selenocysteine incorporation
in utero embryonic development	activation of MAPK activity
in utero embryonic development	late endosome to vacuole transport
in utero embryonic development	ribosome disassembly
in utero embryonic development	'de novo' UMP biosynthetic process
inflammatory response	entry into host
inflammatory response	ribosomal small subunit export from nucl...
inflammatory response to antigenic stimu...	ribosome disassembly
inhibitory postsynaptic potential	NLS-bearing protein import into nucleus
inhibitory postsynaptic potential	actin filament organization
inhibitory postsynaptic potential	translocation of peptides or proteins in...
inhibitory postsynaptic potential	vesicle transport along actin filament
inhibitory postsynaptic potential	mRNA splicing, via spliceosome
inhibitory postsynaptic potential	protein ubiquitination
inhibitory postsynaptic potential	phospholipid translocation
inhibitory postsynaptic potential	protein complex oligomerization
inhibitory postsynaptic potential	ribosomal protein import into nucleus
inhibitory postsynaptic potential	response to drug
inhibitory postsynaptic potential	protein import into nucleus
inhibitory postsynaptic potential	mRNA cis splicing, via spliceosome
inhibitory postsynaptic potential	regulation of cell cycle
inhibitory postsynaptic potential	RNA polymerase III preinitiation complex...
inhibitory postsynaptic potential	centriole replication
inhibitory postsynaptic potential	intracellular receptor signaling pathway
inhibitory postsynaptic potential	potassium ion transmembrane transport
innate immune response	entry into host cell
innate immune response	ribosomal small subunit export from nucl...
inner cell mass cell proliferation	entry into host cell
inner cell mass cell proliferation	entry into host
inner cell mass cell proliferation	carbohydrate transport
inner ear auditory receptor cell differe...	selenocysteine incorporation
inner ear auditory receptor cell differe...	outer dynein arm assembly
inner ear morphogenesis	selenocysteine incorporation
inner ear morphogenesis	late endosome to vacuole transport
inner ear receptor cell development	nucleic acid phosphodiester bond hydroly...
inner ear receptor cell development	ribosomal large subunit biogenesis
inner ear receptor cell development	late endosome to vacuole transport
inner ear receptor cell development	carbohydrate transport
inorganic anion transmembrane transport	ribosomal large subunit biogenesis
inorganic anion transmembrane transport	regulation of translational initiation
inositol phosphate dephosphorylation	cell-cell adhesion
interferon-gamma production	cell-cell adhesion
interferon-gamma production	isopentenyl diphosphate biosynthetic pro...
[truncated: 5,288 more rows]
