# Supplementary material for: Dual RNA Sequencing Meta-analysis in Plasmodium Infection Identifies Host-Parasite Interactions
Source: mSystems. 2021 Apr 20;6(2):e00182-21. doi: 10.1128/mSystems.00182-21 (PMC8546971; doi:10.1128/mSystems.00182-21)
Supplement: TABLE S7 [file msystems.00182-21-st007.xlsx]

## Sheet: Description
Supplementary Table S7: Immune cell marker genes as descriped in Vallejo et al., 2018; immune cell enrichment of our networks based on Valleja et al., 2018; immune cell markers in core and overall networks

## Sheet: Immune gene markers from Vallej
Table S4 Single cell markers from 5 immune cell types
B_cells	monocytes	myeloid_DC	neutrophils	NK_cells	T_cells
AKAP2	ALDH1A1	AATBC	ADGRE3	ADAMTS1	ABLIM1
BACE2	ALDH2	ABCC3	ADGRG3	ADAMTS10	ACSL6
BANK1	ARHGEF10L	ADGRE1	ADM	ADGRG1	ADTRP
BLK	ARPIN	AIF1	ALDH1A2	AKR1C3	ALS2CL
BLNK	ASGR1	C1QA	ALPL	B3GAT1	APBA2
BTLA	ASGR2	CABP4	ANPEP	B3GNT7	AQP3
BTNL9	CD14	CD1C	ANXA3	BNC2	ATP8B2
CD19	CD163	CD86	APOBEC3A	C1orf21	BCL11B
CD24	CD300E	CDH23	AQP9	CCL5	CACNA1I
CD79A	CD33	CDKN1C	BASP1	CD160	CAMK4
CD79B	CD36	CEBPA	BTNL8	CD226	CCR7
CELSR1	CD68	CKB	C5AR1	CD247	CD2
CNR2	CES1	CLEC10A	CA4	CD7	CD28
COBLL1	CLEC5A	CLEC4F	CCNJL	CLIC3	CD3D
COL19A1	CPVL	CROCC2	CD93	COL6A2	CD3E
COL4A3	CYBB	CSF1R	CEACAM3	CST7	CD3G
COL4A4	CYP1B1	CST3	CHI3L1	CTSW	CD40LG
CPNE5	F13A1	CTSL	CLEC12A	DLG5	CD5
DENND5B	FAM129B	CXCR2P1	CLEC4E	EOMES	CD6
DERL3	FAM198B	CYP4F22	CLEC7A	F2R	CD8A
DSP	FAM198B-AS1	EPB41L3	CMTM2	FASLG	CD8B
EBF1	FBN2	EPS8	CNTNAP3	FCRL6	CD96
EML6	FCN1	FCER1A	CREB5	FGFBP2	CHRM3-AS2
ENAM	FXYD6	FGD2	CRISPLD2	GNLY	DOCK9
FAM129C	HNMT	FMNL2	CSF2RB	GZMA	DPP4
FAM30A	LGALS2	FZD1	CSF3R	GZMB	EDAR
FCER2	LINC00937	GPBAR1	CXCL1	GZMH	EPHX2
FCRL1	LRP1	HES4	CXCL8	GZMM	ETS1
FCRL2	LYZ	HK3	CXCR1	HOPX	FAM102A
FCRL3	MARCO	HLA-DPA1	CXCR2	IL18RAP	FAM153A
FCRL5	MCEMP1	HMOX1	CYP27A1	IL2RB	FAM153B
FCRLA	MGST1	ICAM4	DGAT2	KIR2DL1	FHIT
HLA-DQA1	MS4A6A	KCTD15	DOCK5	KIR2DL3	GATA3
IGHD	MYCL	KLF4	DYSF	KLRB1	GCNT4
IGHG1	NID1	KNDC1	EPHB1	KLRC1	GIMAP5
IGHGP	NRG1	LINC02432	FAM212B	KLRC2	GOLGA7B
IGHJ4	NRGN	LYPD2	FCGR3B	KLRC3	GRAP2
IGHJ5	PID1	MAFB	FFAR2	KLRC4	GZMK
IGHJ6	PLA2G7	MEG3	FPR1	KLRC4-KLRK1	HAPLN3
IGHM	RAB44	MERTK	FPR2	KLRD1	ICOS
IGKC	RASSF4	MRAS	G0S2	KLRF1	IL32
IGKJ1	RIN2	MRC1	GLT1D1	KLRK1	IL7R
IGKJ4	RNASE2	MS4A14	HCAR2	LGR6	INPP4B
IGLC1	S1PR3	MS4A4A	HCAR3	MATK	ITGA6
IGLC2	SGMS2	MS4A7	IL1R1	MLC1	ITK
IGLC3	SIGLEC1	MYOF	IL1R2	MYBL1	LCK
IGLC7	SLC24A4	NAPSB	KCNJ15	NCALD	LEF1
IGLJ2	STAB1	NEURL1	KCNJ2	NCAM1	LEF1-AS1
IGLL5	TFEC	NR4A1	KIAA1324	NCR1	LINC00402
IKZF3	TGFBI	PDK4	KREMEN1	NKG7	LINC00861
JCHAIN	THBS1	PLXNB2	KRT23	NMUR1	LINC01550
KCNG1	TMEM144	PPP1R17	LILRA5	PDGFD	LRRN3
KCNH8	TMEM150B	PTGDR2	LILRB2	PDZD4	MAL
KLHL14	VCAN	PTPN13	LRG1	PLEKHF1	NELL2
LARGE2	VCAN-AS1	RHOC	LRRC25	PPP2R2B	NOG
LCN10	ZNF385A	SASH1	LUCAT1	PRSS23	NPDC1
LINC00494		SLC2A6	MANSC1	PTGDR	OBSCN
LINC00926		SPRED1	MGAM	RAB27B	PLCG1
LINC02397		TBC1D8	MME	RNF165	PLXDC1
MS4A1		TCF7L2	MMP25	RORA	PRKCQ-AS1
MZB1		TMTC1	MMP9	S1PR5	RCAN3
OSBPL10		TNFRSF8	MNDA	SAMD3	RNF157
P2RX5		VENTX	NAMPT	SBK1	RTKN2
PALM2-AKAP2		ZNF703	NAMPTP1	SH2D1A	SIRPG
PAX5			NFAM1	SH2D1B	SPOCK2
PCDH9			P2RY13	SH2D2A	TBC1D4
PLEKHG1			PADI2	SPON2	TC2N
POU2AF1			PANX2	SPTSSB	TCF7
RAB30			PHOSPHO1	STAT4	TESPA1
RALGPS2			PI3	SYTL2	THEMIS
RASGRP3			PLBD1	TBX21	TNFRSF25
SLC38A11			PLIN4	TGFBR3	TRABD2A
SPIB			PLIN5	TRGC1	TRAT1
STAP1			PROK2	TSPOAP1	TRBC1
SYNPO			PTGS2	TXK	TRBV20-1
TBC1D27P			PYGL	ZAP70	TSHZ2
TCL1A			RGS2		UBASH3A
TCL6			S100A12
TNFRSF13B			S100A8
VPREB3			S100A9

## Sheet: Immune cell gene marker enrichm
Table S4. Enrichment of immune cell markers in
(A) Overall network
Neutrophils
		T	Cell type
			F	T
In network	F		2232	2		P-value:	0.0089
	T		12596	56		Odds-ratio:	4.96
Monocytes
		T	Cell type
			F	T
In network	F		2231	3		P-value:	0.1965
	T		12619	40		Odds-ratio:	2.35
NK cells
		T	Cell type
			F	T
In network	F		2221	13		P-value:	0.079
	T		12612	40		Odds-ratio:	0.54
T cells
		T	Cell type
			F	T
In network	F		2220	14		P-value:	0.1
	T		12605	47		Odds-ratio:	0.59
Myeloid DC
		T	Cell type
			F	T
In network	F		2219	15		P-value:	0.0026
	T		12621	31		Odds-ratio:	0.36
B cells
		T	Cell type
			F	T
In network	F		2224	10		P-value:	0.3078
	T		12614	38		Odds-ratio:	0.67
(B) Core network
Neutrophils
		T	Cell type
			F	T
In network	F		12962	48		P-value:	0.31
	T		1866	10		Odds-ratio:	1.44
Monocytes
		T	Cell type
			F	T
In network	F		12975	35		P-value:	0.245
	T		1868	8		Odds-ratio:	1.58
NK cells
		T	Cell type
			F	T
In network	F		12964	46		P-value:	0.83
	T		1869	7		Odds-ratio:	1.05
T cells
		T	Cell type
			F	T
In network	F		12953	57		P-value:	0.1786
	T		1872	4		Odds-ratio:	0.48
Myeloid DC
		T	Cell type
			F	T
In network	F		12967	43		P-value:	0.2693
	T		1873	3		Odds-ratio:	0.48
B cells
		T	Cell type
			F	T
In network	F		12964	46		P-value:	0.082
	T		1874	2		Odds-ratio:	0.3

## Sheet: Immune marker core network clus
GeneName	Gene	Membership	Organism	Marker
ENSG00000168026	h_OG0004424	93	host
PBANKA_071640	p_OG0004150	93	para
ENSG00000114854	h_OG0000088	92	host
PBANKA_070610	p_OG0004056	92	para
ENSG00000184083	h_OG0008251	91	host
PBANKA_041370	p_OG0003974	91	para
ENSG00000162188	h_OG0011006	90	host
PBANKA_040360	p_OG0003887	90	para
ENSG00000263001	h_OG0014002	89	host
PBANKA_111890	p_OG0003617	89	para
ENSG00000165661	h_OG0003097	88	host
PBANKA_103570	p_OG0003426	88	para
ENSG00000102001	h_OG0006883	87	host
PBANKA_102670	p_OG0003351	87	para
ENSG00000073756	h_OG0013659	86	host	neutrophils
PBANKA_101740	p_OG0003278	86	para
ENSG00000112357	h_OG0012337	85	host
PBANKA_101700	p_OG0003276	85	para
ENSG00000163541	h_OG0009988	84	host
PBANKA_101330	p_OG0003243	84	para
ENSG00000029725	h_OG0004108	83	host
PBANKA_082640	p_OG0003051	83	para
ENSG00000163683	h_OG0001734	82	host
ENSG00000187097	h_OG0005289	82	host
PBANKA_081020	p_OG0002904	82	para
ENSG00000135253	h_OG0012265	81	host
PBANKA_052180	p_OG0002795	81	para
ENSG00000047578	h_OG0012072	80	host
PBANKA_051770	p_OG0002768	80	para
ENSG00000177663	h_OG0001386	79	host
PBANKA_030960	p_OG0002571	79	para
ENSG00000146955	h_OG0010298	78	host
PBANKA_030820	p_OG0002561	78	para
ENSG00000184992	h_OG0011980	77	host
PBANKA_062230	p_OG0002493	77	para
ENSG00000035720	h_OG0002405	76	host	B_cells
PBANKA_060300	p_OG0002330	76	para
ENSG00000153107	h_OG0007752	75	host
PBANKA_123070	p_OG0002169	75	para
ENSG00000165678	h_OG0001332	74	host
PBANKA_123020	p_OG0002165	74	para
PBANKA_111380	p_OG0003571	74	para
ENSG00000120688	h_OG0007545	73	host
ENSG00000087152	h_OG0004684	73	host
ENSG00000143622	h_OG0013087	73	host
ENSG00000137275	h_OG0000014	73	host
ENSG00000164366	h_OG0000027	73	host
ENSG00000034693	h_OG0000165	73	host
ENSG00000126777	h_OG0000224	73	host
ENSG00000132963	h_OG0000817	73	host
ENSG00000005812	h_OG0000842	73	host
ENSG00000214367	h_OG0000898	73	host
ENSG00000122042	h_OG0001161	73	host
ENSG00000107897	h_OG0001176	73	host
ENSG00000113712	h_OG0001353	73	host
ENSG00000132952	h_OG0001768	73	host
ENSG00000170502	h_OG0001850	73	host
ENSG00000122299	h_OG0001856	73	host
ENSG00000136603	h_OG0001970	73	host
ENSG00000119402	h_OG0002290	73	host
ENSG00000100813	h_OG0002361	73	host
ENSG00000122692	h_OG0002381	73	host
ENSG00000169499	h_OG0002607	73	host
ENSG00000044446	h_OG0002787	73	host
ENSG00000068697	h_OG0003016	73	host
ENSG00000115760	h_OG0003129	73	host
ENSG00000071537	h_OG0003193	73	host
ENSG00000176563	h_OG0003350	73	host
ENSG00000100836	h_OG0003353	73	host
ENSG00000167981	h_OG0003359	73	host
ENSG00000078140	h_OG0003495	73	host
ENSG00000187239	h_OG0004011	73	host
ENSG00000108559	h_OG0004021	73	host
ENSG00000099985	h_OG0004026	73	host
ENSG00000136738	h_OG0004051	73	host
ENSG00000119396	h_OG0004195	73	host
ENSG00000083896	h_OG0004198	73	host
ENSG00000159140	h_OG0004389	73	host
ENSG00000134996	h_OG0004541	73	host
ENSG00000112715	h_OG0004652	73	host
ENSG00000065615	h_OG0004736	73	host
ENSG00000197170	h_OG0004755	73	host
ENSG00000101413	h_OG0005055	73	host
ENSG00000116954	h_OG0005110	73	host
ENSG00000109606	h_OG0005113	73	host
ENSG00000165355	h_OG0005167	73	host
ENSG00000115091	h_OG0005186	73	host
ENSG00000154640	h_OG0005215	73	host
ENSG00000143033	h_OG0005304	73	host
ENSG00000153317	h_OG0005360	73	host
ENSG00000153975	h_OG0005396	73	host
ENSG00000128607	h_OG0005453	73	host
ENSG00000121879	h_OG0005518	73	host
ENSG00000173436	h_OG0005537	73	host
ENSG00000109381	h_OG0005602	73	host
ENSG00000167491	h_OG0005646	73	host
ENSG00000176390	h_OG0005909	73	host
ENSG00000162664	h_OG0005971	73	host
ENSG00000172086	h_OG0006113	73	host
ENSG00000112651	h_OG0006434	73	host
ENSG00000176142	h_OG0006446	73	host
ENSG00000100522	h_OG0006513	73	host
ENSG00000158545	h_OG0006731	73	host
ENSG00000157450	h_OG0006733	73	host
ENSG00000272886	h_OG0006785	73	host
ENSG00000135482	h_OG0006810	73	host
ENSG00000109787	h_OG0007014	73	host
ENSG00000164609	h_OG0007027	73	host
ENSG00000091127	h_OG0007109	73	host
ENSG00000196504	h_OG0007311	73	host
ENSG00000070047	h_OG0007363	73	host
ENSG00000131375	h_OG0007372	73	host
ENSG00000089234	h_OG0007375	73	host
ENSG00000180233	h_OG0007585	73	host
ENSG00000112701	h_OG0007818	73	host
ENSG00000078269	h_OG0007890	73	host
ENSG00000142867	h_OG0007913	73	host
ENSG00000169217	h_OG0008056	73	host
ENSG00000179295	h_OG0008489	73	host
ENSG00000165119	h_OG0008492	73	host
ENSG00000129245	h_OG0008765	73	host
ENSG00000162607	h_OG0008783	73	host
ENSG00000165392	h_OG0008859	73	host
ENSG00000121274	h_OG0009136	73	host
ENSG00000050748	h_OG0009176	73	host
ENSG00000105926	h_OG0009548	73	host
ENSG00000141446	h_OG0009681	73	host
ENSG00000141582	h_OG0009736	73	host
ENSG00000163755	h_OG0009998	73	host
ENSG00000120727	h_OG0010396	73	host
ENSG00000108671	h_OG0010424	73	host
ENSG00000213281	h_OG0010551	73	host
ENSG00000111276	h_OG0010616	73	host
ENSG00000213516	h_OG0010809	73	host
ENSG00000158615	h_OG0010938	73	host
ENSG00000054118	h_OG0011188	73	host
ENSG00000079263	h_OG0011384	73	host
ENSG00000103769	h_OG0011882	73	host
ENSG00000138385	h_OG0011916	73	host
ENSG00000264364	h_OG0011967	73	host
ENSG00000135040	h_OG0012052	73	host
ENSG00000118873	h_OG0012056	73	host
ENSG00000169905	h_OG0012300	73	host
ENSG00000166321	h_OG0012581	73	host
ENSG00000172765	h_OG0012593	73	host
ENSG00000265491	h_OG0012632	73	host
ENSG00000131669	h_OG0012664	73	host
ENSG00000087301	h_OG0012725	73	host
ENSG00000174106	h_OG0012744	73	host
ENSG00000101888	h_OG0013042	73	host
ENSG00000111605	h_OG0013148	73	host
ENSG00000135829	h_OG0013156	73	host
ENSG00000162971	h_OG0013179	73	host
ENSG00000168918	h_OG0013254	73	host
ENSG00000143751	h_OG0013288	73	host
ENSG00000114933	h_OG0013387	73	host
ENSG00000047410	h_OG0013604	73	host
ENSG00000183955	h_OG0013875	73	host
PBANKA_051810	p_OG0002772	73	para
PBANKA_110390	p_OG0003488	73	para
ENSG00000156475	h_OG0001875	72	host	NK_cells
PBANKA_120660	p_OG0001956	72	para
PBANKA_102470	p_OG0003336	72	para
ENSG00000196547	h_OG0005466	71	host
PBANKA_136290	p_OG0001780	71	para
ENSG00000146281	h_OG0000971	70	host
ENSG00000139687	h_OG0002786	70	host
PBANKA_135480	p_OG0001704	70	para
ENSG00000120820	h_OG0011434	69	host
PBANKA_094230	p_OG0001215	69	para
ENSG00000197992	h_OG0012416	68	host
PBANKA_093950	p_OG0001189	68	para
ENSG00000165672	h_OG0013755	67	host
ENSG00000121691	h_OG0004669	67	host
ENSG00000138071	h_OG0004978	67	host
ENSG00000117528	h_OG0007361	67	host
ENSG00000077147	h_OG0010789	67	host
ENSG00000100528	h_OG0009035	67	host
PBANKA_091860	p_OG0001011	67	para
PBANKA_133770	p_OG0001554	67	para
PBANKA_121900	p_OG0002071	67	para
PBANKA_021270	p_OG0004295	67	para
ENSG00000137672	h_OG0003196	66	host
PBANKA_091660	p_OG0000996	66	para
PBANKA_041430	p_OG0003978	66	para
PBANKA_020420	p_OG0004221	66	para
ENSG00000116120	h_OG0013770	65	host
PBANKA_091170	p_OG0000952	65	para
ENSG00000139613	h_OG0007025	64	host
ENSG00000149294	h_OG0003946	64	host	NK_cells
ENSG00000165072	h_OG0005284	64	host
ENSG00000248746	h_OG0010649	64	host
ENSG00000126464	h_OG0009025	64	host
ENSG00000136457	h_OG0004941	64	host
ENSG00000158022	h_OG0013362	64	host
ENSG00000142552	h_OG0010690	64	host
ENSG00000156304	h_OG0002516	64	host
ENSG00000058866	h_OG0009254	64	host
ENSG00000117425	h_OG0002834	64	host
ENSG00000176454	h_OG0002871	64	host
ENSG00000147065	h_OG0008112	64	host
ENSG00000171603	h_OG0008876	64	host
ENSG00000100994	h_OG0010874	64	host
ENSG00000137343	h_OG0010887	64	host
ENSG00000167895	h_OG0000353	64	host
ENSG00000108773	h_OG0002262	64	host
ENSG00000120256	h_OG0003060	64	host
ENSG00000172534	h_OG0009777	64	host
ENSG00000178965	h_OG0010666	64	host
ENSG00000092068	h_OG0003175	64	host
ENSG00000158748	h_OG0000796	64	host
ENSG00000149639	h_OG0001490	64	host
ENSG00000185800	h_OG0002540	64	host
ENSG00000213676	h_OG0003705	64	host
ENSG00000141503	h_OG0004174	64	host
ENSG00000155034	h_OG0005056	64	host
ENSG00000132182	h_OG0005442	64	host
ENSG00000122515	h_OG0006257	64	host
ENSG00000130827	h_OG0006277	64	host
ENSG00000130758	h_OG0006414	64	host
ENSG00000196220	h_OG0007113	64	host
ENSG00000204231	h_OG0007133	64	host
ENSG00000161791	h_OG0007189	64	host
ENSG00000096433	h_OG0008162	64	host
ENSG00000089177	h_OG0008870	64	host
ENSG00000088808	h_OG0009540	64	host
ENSG00000186174	h_OG0010273	64	host
ENSG00000130939	h_OG0010525	64	host
ENSG00000177728	h_OG0011467	64	host
ENSG00000005379	h_OG0012491	64	host
ENSG00000180921	h_OG0006287	64	host
PBANKA_090460	p_OG0000894	64	para
PBANKA_131040	p_OG0001317	64	para
PBANKA_133640	p_OG0001542	64	para
PBANKA_134550	p_OG0001621	64	para
PBANKA_010620	p_OG0001852	64	para
PBANKA_122740	p_OG0002141	64	para
PBANKA_124300	p_OG0002282	64	para
PBANKA_050380	p_OG0002647	64	para
PBANKA_052350	p_OG0002809	64	para
PBANKA_080290	p_OG0002837	64	para
PBANKA_040800	p_OG0003929	64	para
ENSG00000081181	h_OG0011082	63	host
PBANKA_090270	p_OG0000878	63	para
ENSG00000104946	h_OG0013727	62	host
PBANKA_145850	p_OG0000811	62	para
PBANKA_030100	p_OG0002499	62	para
PBANKA_113630	p_OG0003776	62	para
ENSG00000156453	h_OG0001575	61	host
ENSG00000169129	h_OG0002327	61	host
ENSG00000130402	h_OG0007319	61	host
ENSG00000170876	h_OG0000117	61	host
ENSG00000185033	h_OG0000906	61	host
ENSG00000092964	h_OG0001931	61	host
ENSG00000167880	h_OG0002519	61	host
ENSG00000176049	h_OG0002539	61	host
ENSG00000142207	h_OG0003487	61	host
ENSG00000146216	h_OG0003507	61	host
ENSG00000112333	h_OG0003662	61	host
ENSG00000182272	h_OG0004500	61	host
ENSG00000105953	h_OG0005645	61	host
ENSG00000188021	h_OG0005674	61	host
ENSG00000144115	h_OG0006189	61	host
ENSG00000167858	h_OG0006640	61	host
ENSG00000102699	h_OG0006982	61	host
ENSG00000116729	h_OG0007026	61	host
ENSG00000168032	h_OG0007094	61	host
ENSG00000077097	h_OG0007334	61	host
ENSG00000173918	h_OG0008627	61	host
ENSG00000168792	h_OG0012110	61	host
ENSG00000139970	h_OG0012937	61	host
ENSG00000115041	h_OG0010188	61	host
ENSG00000128815	h_OG0005144	61	host
ENSG00000104881	h_OG0012896	61	host
ENSG00000197694	h_OG0005536	61	host
ENSG00000275342	h_OG0008026	61	host
ENSG00000162836	h_OG0010634	61	host
ENSG00000006638	h_OG0002946	61	host
ENSG00000152137	h_OG0012386	61	host
ENSG00000165821	h_OG0003035	61	host
ENSG00000147234	h_OG0012010	61	host
ENSG00000185670	h_OG0011650	61	host
ENSG00000205143	h_OG0008977	61	host
ENSG00000138111	h_OG0012938	61	host
ENSG00000128731	h_OG0002053	61	host
ENSG00000165507	h_OG0010280	61	host
ENSG00000186765	h_OG0000615	61	host
ENSG00000117408	h_OG0002841	61	host
ENSG00000109501	h_OG0007678	61	host
PBANKA_146260	p_OG0000846	61	para
PBANKA_091110	p_OG0000946	61	para
PBANKA_135390	p_OG0001695	61	para
PBANKA_136140	p_OG0001765	61	para
PBANKA_122940	p_OG0002157	61	para
PBANKA_123300	p_OG0002192	61	para
PBANKA_051560	p_OG0002749	61	para
PBANKA_051650	p_OG0002758	61	para
PBANKA_080630	p_OG0002867	61	para
PBANKA_100660	p_OG0003180	61	para
PBANKA_101480	p_OG0003257	61	para
PBANKA_111010	p_OG0003540	61	para
PBANKA_113310	p_OG0003747	61	para
PBANKA_113800	p_OG0003792	61	para
ENSG00000117479	h_OG0012900	60	host
PBANKA_145580	p_OG0000788	60	para
ENSG00000164587	h_OG0008567	59	host
ENSG00000136247	h_OG0003406	59	host
ENSG00000130347	h_OG0001584	59	host
ENSG00000123739	h_OG0003120	59	host
ENSG00000108733	h_OG0003624	59	host
ENSG00000183172	h_OG0005068	59	host
ENSG00000120053	h_OG0005673	59	host
ENSG00000108691	h_OG0008528	59	host
ENSG00000196408	h_OG0008961	59	host
ENSG00000204576	h_OG0009466	59	host
ENSG00000185798	h_OG0010747	59	host
ENSG00000172878	h_OG0013294	59	host
ENSG00000181610	h_OG0011462	59	host
ENSG00000167862	h_OG0013444	59	host
ENSG00000140287	h_OG0008617	59	host
ENSG00000100104	h_OG0009178	59	host
ENSG00000131475	h_OG0002776	59	host
ENSG00000182568	h_OG0000581	59	host
ENSG00000089876	h_OG0011304	59	host
ENSG00000105135	h_OG0005777	59	host
ENSG00000136213	h_OG0000262	59	host
ENSG00000183963	h_OG0000304	59	host
ENSG00000167470	h_OG0001258	59	host
ENSG00000136158	h_OG0001321	59	host
ENSG00000005961	h_OG0001466	59	host
ENSG00000170917	h_OG0001685	59	host
ENSG00000145214	h_OG0001812	59	host
ENSG00000139880	h_OG0002004	59	host
ENSG00000067646	h_OG0002275	59	host
ENSG00000073670	h_OG0002615	59	host
ENSG00000103253	h_OG0002731	59	host
ENSG00000161996	h_OG0003157	59	host
ENSG00000215131	h_OG0003214	59	host
ENSG00000176046	h_OG0005018	59	host
ENSG00000106333	h_OG0005035	59	host
ENSG00000232040	h_OG0005482	59	host
ENSG00000120885	h_OG0005677	59	host
ENSG00000130222	h_OG0005858	59	host
ENSG00000131746	h_OG0005975	59	host
ENSG00000159714	h_OG0006185	59	host
ENSG00000166816	h_OG0006209	59	host
ENSG00000179588	h_OG0006661	59	host
ENSG00000104723	h_OG0007221	59	host
ENSG00000005189	h_OG0007569	59	host
ENSG00000205832	h_OG0008025	59	host
ENSG00000169252	h_OG0008170	59	host
ENSG00000178498	h_OG0008277	59	host
ENSG00000162676	h_OG0008361	59	host
ENSG00000100385	h_OG0008741	59	host	NK_cells
ENSG00000173894	h_OG0009188	59	host
ENSG00000071205	h_OG0009835	59	host
ENSG00000184163	h_OG0010389	59	host
ENSG00000101335	h_OG0010894	59	host
ENSG00000160404	h_OG0010982	59	host
ENSG00000130158	h_OG0011110	59	host
ENSG00000167083	h_OG0011438	59	host
ENSG00000114646	h_OG0011486	59	host
ENSG00000156711	h_OG0011615	59	host
ENSG00000139926	h_OG0011795	59	host
ENSG00000111110	h_OG0011893	59	host
ENSG00000135931	h_OG0012209	59	host
ENSG00000143507	h_OG0012259	59	host
ENSG00000012211	h_OG0012424	59	host
ENSG00000174233	h_OG0012452	59	host
ENSG00000188322	h_OG0012867	59	host	NK_cells
ENSG00000144485	h_OG0012973	59	host
ENSG00000123360	h_OG0013191	59	host
ENSG00000117560	h_OG0013546	59	host	NK_cells
ENSG00000125534	h_OG0013682	59	host
ENSG00000027869	h_OG0013762	59	host	NK_cells
ENSG00000175130	h_OG0002502	59	host
ENSG00000179632	h_OG0005936	59	host
ENSG00000179832	h_OG0006830	59	host
PBANKA_145120	p_OG0000745	59	para
PBANKA_145670	p_OG0000794	59	para
PBANKA_145770	p_OG0000803	59	para
PBANKA_135340	p_OG0001692	59	para
PBANKA_122830	p_OG0002148	59	para
PBANKA_122890	p_OG0002153	59	para
PBANKA_123370	p_OG0002198	59	para
PBANKA_061920	p_OG0002469	59	para
PBANKA_101760	p_OG0003280	59	para
PBANKA_102570	p_OG0003344	59	para
PBANKA_114370	p_OG0003843	59	para
PBANKA_071430	p_OG0004130	59	para
ENSG00000164695	h_OG0000199	58	host
ENSG00000168917	h_OG0000492	58	host
ENSG00000115850	h_OG0007296	58	host
ENSG00000164458	h_OG0013751	58	host
ENSG00000149091	h_OG0010385	58	host
ENSG00000115514	h_OG0006475	58	host
ENSG00000242732	h_OG0006616	58	host
ENSG00000205084	h_OG0006974	58	host
ENSG00000138175	h_OG0001203	58	host
ENSG00000112367	h_OG0012556	58	host
ENSG00000072958	h_OG0010465	58	host
ENSG00000182195	h_OG0012034	58	host
ENSG00000140299	h_OG0008596	58	host
ENSG00000084774	h_OG0010207	58	host
ENSG00000111850	h_OG0002595	58	host
ENSG00000197860	h_OG0003830	58	host
ENSG00000147592	h_OG0004587	58	host
ENSG00000184860	h_OG0007434	58	host
ENSG00000198440	h_OG0012931	58	host
ENSG00000138028	h_OG0006835	58	host
ENSG00000198763	h_OG0000002	58	host
ENSG00000198712	h_OG0000004	58	host
ENSG00000198938	h_OG0000007	58	host
ENSG00000198840	h_OG0000008	58	host
ENSG00000198695	h_OG0000012	58	host
ENSG00000198727	h_OG0000013	58	host
ENSG00000127528	h_OG0000038	58	host
ENSG00000239388	h_OG0000078	58	host
ENSG00000204560	h_OG0000118	58	host
ENSG00000253309	h_OG0000163	58	host
ENSG00000107882	h_OG0000271	58	host
ENSG00000189050	h_OG0000309	58	host
ENSG00000105679	h_OG0000418	58	host
ENSG00000072062	h_OG0000493	58	host
ENSG00000067113	h_OG0000504	58	host
ENSG00000107854	h_OG0000621	58	host
ENSG00000100324	h_OG0000867	58	host
ENSG00000134884	h_OG0000882	58	host
ENSG00000136197	h_OG0000977	58	host
ENSG00000185453	h_OG0000981	58	host
ENSG00000198833	h_OG0001083	58	host
ENSG00000204237	h_OG0001344	58	host
ENSG00000067992	h_OG0001412	58	host
ENSG00000141258	h_OG0001475	58	host
ENSG00000131067	h_OG0001531	58	host
ENSG00000076928	h_OG0001578	58	host
ENSG00000137337	h_OG0001699	58	host
ENSG00000198856	h_OG0001807	58	host
ENSG00000081791	h_OG0001886	58	host
ENSG00000164151	h_OG0001915	58	host
ENSG00000110315	h_OG0001921	58	host
ENSG00000134013	h_OG0002069	58	host
ENSG00000169032	h_OG0002132	58	host
ENSG00000174446	h_OG0002145	58	host
ENSG00000155850	h_OG0002158	58	host
ENSG00000101224	h_OG0002242	58	host
ENSG00000137040	h_OG0002291	58	host
ENSG00000173221	h_OG0002423	58	host
ENSG00000272333	h_OG0002499	58	host
ENSG00000164494	h_OG0002522	58	host
ENSG00000148925	h_OG0002624	58	host
ENSG00000112972	h_OG0002632	58	host
ENSG00000129518	h_OG0002714	58	host
ENSG00000108828	h_OG0002767	58	host
ENSG00000172575	h_OG0002853	58	host
ENSG00000169139	h_OG0002929	58	host
ENSG00000140006	h_OG0002990	58	host
ENSG00000170113	h_OG0003026	58	host
ENSG00000100941	h_OG0003089	58	host
ENSG00000180787	h_OG0003139	58	host
ENSG00000162927	h_OG0003775	58	host
ENSG00000162928	h_OG0003795	58	host
ENSG00000013523	h_OG0003855	58	host
ENSG00000166949	h_OG0003961	58	host
ENSG00000095015	h_OG0003990	58	host
ENSG00000115073	h_OG0004422	58	host
ENSG00000152270	h_OG0004522	58	host
ENSG00000179477	h_OG0004559	58	host
ENSG00000130150	h_OG0004621	58	host
ENSG00000196981	h_OG0004622	58	host
ENSG00000177613	h_OG0004760	58	host
ENSG00000196177	h_OG0004831	58	host
ENSG00000188647	h_OG0004904	58	host
ENSG00000162636	h_OG0005063	58	host
ENSG00000075884	h_OG0005148	58	host
ENSG00000175893	h_OG0005257	58	host
ENSG00000163428	h_OG0005429	58	host
ENSG00000102359	h_OG0005506	58	host
ENSG00000277161	h_OG0005568	58	host
ENSG00000134954	h_OG0005594	58	host	T_cells
ENSG00000150403	h_OG0005807	58	host
ENSG00000082258	h_OG0005871	58	host
ENSG00000068784	h_OG0005981	58	host
ENSG00000165802	h_OG0006100	58	host
ENSG00000004700	h_OG0006124	58	host
ENSG00000099365	h_OG0006151	58	host
ENSG00000175857	h_OG0006212	58	host
ENSG00000158411	h_OG0006363	58	host
ENSG00000133243	h_OG0006503	58	host
ENSG00000170234	h_OG0006508	58	host
ENSG00000261609	h_OG0006769	58	host
ENSG00000162378	h_OG0006804	58	host
ENSG00000139641	h_OG0006816	58	host
ENSG00000206527	h_OG0006913	58	host
ENSG00000163644	h_OG0006922	58	host
ENSG00000011295	h_OG0006973	58	host
ENSG00000124920	h_OG0007047	58	host
ENSG00000112697	h_OG0007051	58	host
ENSG00000179715	h_OG0007104	58	host
ENSG00000175115	h_OG0007202	58	host
ENSG00000149346	h_OG0007250	58	host
ENSG00000181690	h_OG0007350	58	host
ENSG00000165698	h_OG0007395	58	host
ENSG00000139146	h_OG0007402	58	host
ENSG00000144815	h_OG0007452	58	host
ENSG00000143443	h_OG0007517	58	host
ENSG00000181222	h_OG0007526	58	host
ENSG00000135698	h_OG0007530	58	host
ENSG00000164219	h_OG0007580	58	host
ENSG00000115866	h_OG0007589	58	host
ENSG00000159753	h_OG0007640	58	host
ENSG00000110108	h_OG0007686	58	host
ENSG00000178567	h_OG0007697	58	host
ENSG00000189233	h_OG0007998	58	host
ENSG00000230989	h_OG0008070	58	host
ENSG00000175105	h_OG0008234	58	host
ENSG00000065135	h_OG0008432	58	host
ENSG00000064763	h_OG0008465	58	host
ENSG00000172375	h_OG0008506	58	host
ENSG00000163421	h_OG0008632	58	host	neutrophils
ENSG00000165953	h_OG0008678	58	host
ENSG00000015285	h_OG0008944	58	host
ENSG00000089775	h_OG0008950	58	host
ENSG00000213949	h_OG0009043	58	host
ENSG00000107960	h_OG0009053	58	host
ENSG00000196586	h_OG0009170	58	host
ENSG00000167216	h_OG0009211	58	host
ENSG00000102763	h_OG0009214	58	host
ENSG00000187240	h_OG0009284	58	host
ENSG00000179364	h_OG0009378	58	host
ENSG00000164031	h_OG0009425	58	host
ENSG00000075975	h_OG0009435	58	host
ENSG00000110651	h_OG0009600	58	host
ENSG00000132485	h_OG0009627	58	host
ENSG00000110171	h_OG0009708	58	host
ENSG00000188243	h_OG0009765	58	host
ENSG00000162396	h_OG0009775	58	host
ENSG00000179387	h_OG0009810	58	host
ENSG00000177485	h_OG0010113	58	host
ENSG00000172345	h_OG0010134	58	host
ENSG00000213203	h_OG0010146	58	host
ENSG00000140320	h_OG0010349	58	host
ENSG00000065054	h_OG0010485	58	host
ENSG00000102245	h_OG0010487	58	host	T_cells
ENSG00000127125	h_OG0010494	58	host
ENSG00000168564	h_OG0010614	58	host
ENSG00000113282	h_OG0010763	58	host
ENSG00000205707	h_OG0010786	58	host
ENSG00000133703	h_OG0010796	58	host
ENSG00000100997	h_OG0010862	58	host
ENSG00000118217	h_OG0010881	58	host
ENSG00000089154	h_OG0010954	58	host
ENSG00000138600	h_OG0011032	58	host
ENSG00000111786	h_OG0011543	58	host
ENSG00000111530	h_OG0011571	58	host
ENSG00000162980	h_OG0011598	58	host
ENSG00000105778	h_OG0011728	58	host
ENSG00000164889	h_OG0011935	58	host
ENSG00000108262	h_OG0012007	58	host
ENSG00000144028	h_OG0012131	58	host
ENSG00000123728	h_OG0012135	58	host
ENSG00000142892	h_OG0012226	58	host
ENSG00000198771	h_OG0012351	58	host
ENSG00000119041	h_OG0012394	58	host
ENSG00000119147	h_OG0012562	58	host
ENSG00000174132	h_OG0012585	58	host
ENSG00000156531	h_OG0012599	58	host
ENSG00000151135	h_OG0012609	58	host
ENSG00000143756	h_OG0012886	58	host
ENSG00000173198	h_OG0012944	58	host
ENSG00000162894	h_OG0012970	58	host
ENSG00000265972	h_OG0013033	58	host
ENSG00000135678	h_OG0013077	58	host
ENSG00000117868	h_OG0013096	58	host
ENSG00000178562	h_OG0013167	58	host	T_cells
ENSG00000143742	h_OG0013211	58	host
ENSG00000196187	h_OG0013246	58	host
ENSG00000197852	h_OG0013366	58	host	neutrophils
ENSG00000189007	h_OG0013446	58	host
ENSG00000180917	h_OG0013506	58	host
ENSG00000114948	h_OG0013529	58	host
ENSG00000188419	h_OG0013598	58	host
ENSG00000139726	h_OG0013668	58	host
ENSG00000116711	h_OG0013690	58	host
ENSG00000165934	h_OG0013712	58	host
ENSG00000181467	h_OG0013748	58	host
ENSG00000080371	h_OG0013789	58	host
ENSG00000198873	h_OG0013796	58	host
ENSG00000176946	h_OG0013831	58	host
ENSG00000100600	h_OG0013904	58	host
ENSG00000197771	h_OG0013945	58	host
ENSG00000177932	h_OG0013962	58	host
ENSG00000107651	h_OG0013964	58	host
PBANKA_143410	p_OG0000598	58	para
PBANKA_122240	p_OG0002098	58	para
ENSG00000169744	h_OG0000858	57	host
ENSG00000158220	h_OG0004581	57	host
ENSG00000066056	h_OG0009462	57	host
ENSG00000182580	h_OG0012356	57	host
ENSG00000188162	h_OG0000308	57	host
ENSG00000135457	h_OG0005916	57	host
ENSG00000143126	h_OG0007641	57	host
ENSG00000142528	h_OG0012023	57	host
ENSG00000145248	h_OG0012605	57	host
ENSG00000128040	h_OG0000565	57	host
ENSG00000185198	h_OG0002251	57	host
ENSG00000276293	h_OG0003371	57	host
ENSG00000198722	h_OG0004390	57	host
ENSG00000124215	h_OG0005590	57	host
ENSG00000078900	h_OG0006840	57	host
ENSG00000178175	h_OG0008763	57	host
ENSG00000186462	h_OG0009967	57	host
ENSG00000143375	h_OG0011314	57	host
ENSG00000112038	h_OG0002647	57	host
ENSG00000100345	h_OG0003868	57	host
ENSG00000184634	h_OG0006323	57	host
ENSG00000106689	h_OG0000356	57	host
ENSG00000170613	h_OG0007394	57	host
ENSG00000205978	h_OG0011135	57	host
ENSG00000179314	h_OG0001742	57	host
ENSG00000130054	h_OG0010387	57	host
ENSG00000060718	h_OG0013290	57	host
PBANKA_143320	p_OG0000590	57	para
PBANKA_091990	p_OG0001023	57	para
PBANKA_130180	p_OG0001240	57	para
PBANKA_130540	p_OG0001273	57	para
PBANKA_133090	p_OG0001498	57	para
PBANKA_135210	p_OG0001680	57	para
PBANKA_010870	p_OG0001875	57	para
PBANKA_082430	p_OG0003032	57	para
PBANKA_112380	p_OG0003661	57	para
PBANKA_070200	p_OG0004019	57	para
PBANKA_070300	p_OG0004029	57	para
PBANKA_071100	p_OG0004101	57	para
ENSG00000103274	h_OG0013330	56	host
ENSG00000140374	h_OG0001008	56	host
ENSG00000197345	h_OG0001865	56	host
ENSG00000181991	h_OG0002656	56	host
ENSG00000148335	h_OG0002725	56	host
ENSG00000183520	h_OG0004849	56	host
ENSG00000136104	h_OG0008199	56	host
ENSG00000125445	h_OG0009742	56	host
ENSG00000139278	h_OG0011024	56	host
ENSG00000114503	h_OG0011257	56	host
ENSG00000111906	h_OG0011706	56	host
ENSG00000087302	h_OG0012439	56	host
ENSG00000171806	h_OG0012966	56	host
ENSG00000116906	h_OG0013035	56	host
ENSG00000175110	h_OG0000509	56	host
ENSG00000120699	h_OG0000676	56	host
ENSG00000165983	h_OG0001097	56	host
ENSG00000121766	h_OG0001400	56	host
ENSG00000080608	h_OG0001408	56	host
ENSG00000078668	h_OG0002268	56	host
ENSG00000164934	h_OG0002430	56	host
ENSG00000175348	h_OG0002726	56	host
ENSG00000050730	h_OG0002779	56	host
ENSG00000178177	h_OG0002854	56	host
ENSG00000004961	h_OG0002938	56	host
ENSG00000131368	h_OG0003185	56	host
ENSG00000149100	h_OG0003486	56	host
ENSG00000171566	h_OG0003810	56	host
ENSG00000108561	h_OG0004014	56	host
ENSG00000132463	h_OG0004312	56	host
ENSG00000148334	h_OG0004376	56	host
ENSG00000177096	h_OG0004976	56	host
ENSG00000183765	h_OG0005010	56	host
ENSG00000072210	h_OG0005122	56	host
ENSG00000124767	h_OG0005842	56	host
ENSG00000164209	h_OG0005882	56	host
ENSG00000149089	h_OG0006137	56	host
ENSG00000137692	h_OG0006343	56	host
ENSG00000241343	h_OG0006589	56	host
ENSG00000198034	h_OG0006679	56	host
ENSG00000135537	h_OG0007822	56	host
ENSG00000180964	h_OG0008553	56	host
ENSG00000134375	h_OG0008717	56	host
ENSG00000132254	h_OG0010174	56	host
ENSG00000196118	h_OG0011178	56	host
ENSG00000163832	h_OG0011201	56	host
ENSG00000089006	h_OG0012063	56	host
ENSG00000171208	h_OG0012069	56	host
ENSG00000136045	h_OG0012832	56	host
ENSG00000074201	h_OG0013218	56	host
ENSG00000059588	h_OG0013317	56	host
ENSG00000166676	h_OG0013333	56	host
ENSG00000069998	h_OG0001737	56	host
ENSG00000171703	h_OG0007870	56	host
ENSG00000102878	h_OG0012484	56	host
ENSG00000053372	h_OG0004620	56	host
ENSG00000100442	h_OG0000711	56	host
PBANKA_143960	p_OG0000644	56	para
PBANKA_010160	p_OG0001811	56	para
PBANKA_121810	p_OG0002063	56	para
PBANKA_101320	p_OG0003242	56	para
ENSG00000079215	h_OG0004168	55	host
PBANKA_142310	p_OG0000499	55	para
ENSG00000130165	h_OG0010423	54	host
ENSG00000106066	h_OG0002394	54	host	monocytes
ENSG00000140995	h_OG0011183	54	host
ENSG00000139178	h_OG0014013	54	host
ENSG00000104522	h_OG0005261	54	host
ENSG00000204444	h_OG0002444	54	host
ENSG00000101457	h_OG0001546	54	host
ENSG00000104325	h_OG0006045	54	host
ENSG00000177628	h_OG0011493	54	host
ENSG00000119682	h_OG0011784	54	host
ENSG00000100767	h_OG0001515	54	host
ENSG00000182919	h_OG0000790	54	host
ENSG00000104660	h_OG0007127	54	host
ENSG00000175564	h_OG0007551	54	host
ENSG00000032389	h_OG0009659	54	host
ENSG00000161021	h_OG0011405	54	host
ENSG00000132819	h_OG0003837	54	host
ENSG00000140455	h_OG0000830	54	host
ENSG00000124788	h_OG0001646	54	host
ENSG00000142687	h_OG0006107	54	host
ENSG00000104870	h_OG0010452	54	host
ENSG00000125304	h_OG0011180	54	host
ENSG00000130775	h_OG0012134	54	host
ENSG00000127084	h_OG0012358	54	host
ENSG00000185591	h_OG0013485	54	host
ENSG00000139433	h_OG0013654	54	host
ENSG00000155508	h_OG0008702	54	host
ENSG00000133943	h_OG0000773	54	host
ENSG00000103381	h_OG0003095	54	host
ENSG00000184277	h_OG0007807	54	host
ENSG00000141086	h_OG0009286	54	host
ENSG00000054967	h_OG0010875	54	host
ENSG00000132471	h_OG0012797	54	host
PBANKA_142390	p_OG0000507	54	para
PBANKA_146290	p_OG0000849	54	para
PBANKA_092350	p_OG0001053	54	para
PBANKA_093030	p_OG0001115	54	para
PBANKA_093730	p_OG0001169	54	para
PBANKA_134580	p_OG0001624	54	para
PBANKA_010520	p_OG0001842	54	para
PBANKA_123420	p_OG0002203	54	para
PBANKA_124320	p_OG0002284	54	para
PBANKA_060170	p_OG0002318	54	para
PBANKA_060320	p_OG0002332	54	para
PBANKA_051090	p_OG0002708	54	para
PBANKA_080690	p_OG0002873	54	para
PBANKA_080700	p_OG0002874	54	para
PBANKA_081310	p_OG0002930	54	para
PBANKA_083600	p_OG0003125	54	para
PBANKA_102510	p_OG0003339	54	para
PBANKA_111450	p_OG0003578	54	para
PBANKA_041360	p_OG0003973	54	para
ENSG00000176771	h_OG0005657	53	host
ENSG00000127884	h_OG0011177	53	host
ENSG00000169071	h_OG0008013	53	host
ENSG00000239474	h_OG0011553	53	host
ENSG00000101343	h_OG0009107	53	host
ENSG00000125931	h_OG0006924	53	host
ENSG00000163155	h_OG0008143	53	host
ENSG00000251692	h_OG0005116	53	host
ENSG00000103160	h_OG0008554	53	host
ENSG00000157703	h_OG0008043	53	host
ENSG00000112584	h_OG0011537	53	host
ENSG00000110148	h_OG0007537	53	host
ENSG00000170955	h_OG0007575	53	host
ENSG00000234409	h_OG0007712	53	host
ENSG00000164068	h_OG0002278	53	host
ENSG00000044090	h_OG0006348	53	host
ENSG00000130985	h_OG0013742	53	host
ENSG00000110777	h_OG0011254	53	host	B_cells
ENSG00000099991	h_OG0000278	53	host
ENSG00000105726	h_OG0007877	53	host
ENSG00000100027	h_OG0001600	53	host
ENSG00000105662	h_OG0005130	53	host
ENSG00000105617	h_OG0007970	53	host
ENSG00000130726	h_OG0009846	53	host
ENSG00000071894	h_OG0010076	53	host
ENSG00000203485	h_OG0005806	53	host
PBANKA_144980	p_OG0000731	53	para
PBANKA_145270	p_OG0000760	53	para
PBANKA_145640	p_OG0000792	53	para
PBANKA_146280	p_OG0000848	53	para
PBANKA_090720	p_OG0000916	53	para
PBANKA_131970	p_OG0001401	53	para
PBANKA_133060	p_OG0001495	53	para
PBANKA_133570	p_OG0001535	53	para
PBANKA_010230	p_OG0001818	53	para
PBANKA_010400	p_OG0001831	53	para
PBANKA_121380	p_OG0002023	53	para
PBANKA_123590	p_OG0002220	53	para
PBANKA_123640	p_OG0002225	53	para
PBANKA_081630	p_OG0002960	53	para
PBANKA_100160	p_OG0003134	53	para
PBANKA_070220	p_OG0004021	53	para
ENSG00000007516	h_OG0004039	52	host
ENSG00000100985	h_OG0004607	52	host	neutrophils
ENSG00000185105	h_OG0012764	52	host
ENSG00000157368	h_OG0013237	52	host
ENSG00000179071	h_OG0010618	52	host
ENSG00000205927	h_OG0002060	52	host
ENSG00000183134	h_OG0007092	52	host	myeloid_DC
ENSG00000107731	h_OG0009771	52	host
ENSG00000163482	h_OG0011492	52	host
ENSG00000100739	h_OG0011531	52	host
ENSG00000219438	h_OG0000920	52	host
ENSG00000134817	h_OG0011376	52	host
ENSG00000100319	h_OG0002889	52	host
ENSG00000082684	h_OG0005854	52	host
ENSG00000176834	h_OG0012185	52	host
ENSG00000107290	h_OG0006676	52	host
ENSG00000180481	h_OG0010967	52	host
ENSG00000181656	h_OG0012812	52	host
ENSG00000164099	h_OG0010974	52	host
ENSG00000143171	h_OG0011645	52	host
ENSG00000162542	h_OG0000809	52	host
ENSG00000164002	h_OG0003320	52	host
ENSG00000010319	h_OG0005601	52	host
ENSG00000266714	h_OG0009493	52	host
ENSG00000120332	h_OG0011019	52	host
ENSG00000171772	h_OG0011612	52	host
ENSG00000233608	h_OG0013022	52	host
ENSG00000213983	h_OG0004364	52	host
ENSG00000105429	h_OG0009016	52	host
ENSG00000100167	h_OG0004371	52	host
ENSG00000102683	h_OG0005163	52	host
ENSG00000169413	h_OG0010444	52	host
ENSG00000085644	h_OG0001262	52	host
ENSG00000156639	h_OG0004536	52	host
ENSG00000148090	h_OG0006894	52	host
ENSG00000184402	h_OG0006784	52	host
ENSG00000107021	h_OG0003641	52	host
ENSG00000164808	h_OG0006464	52	host
PBANKA_142020	p_OG0000472	52	para
PBANKA_144100	p_OG0000657	52	para
PBANKA_144110	p_OG0000658	52	para
PBANKA_145790	p_OG0000805	52	para
PBANKA_146120	p_OG0000834	52	para
PBANKA_146250	p_OG0000845	52	para
PBANKA_091880	p_OG0001013	52	para
PBANKA_092150	p_OG0001036	52	para
PBANKA_092890	p_OG0001101	52	para
PBANKA_132840	p_OG0001475	52	para
PBANKA_134590	p_OG0001625	52	para
PBANKA_135040	p_OG0001664	52	para
PBANKA_122130	p_OG0002089	52	para
PBANKA_122970	p_OG0002160	52	para
PBANKA_123940	p_OG0002248	52	para
PBANKA_060110	p_OG0002314	52	para
PBANKA_060350	p_OG0002334	52	para
PBANKA_050270	p_OG0002638	52	para
PBANKA_050520	p_OG0002659	52	para
PBANKA_050880	p_OG0002690	52	para
PBANKA_051230	p_OG0002721	52	para
PBANKA_051330	p_OG0002729	52	para
PBANKA_051680	p_OG0002761	52	para
PBANKA_081600	p_OG0002957	52	para
PBANKA_100870	p_OG0003200	52	para
PBANKA_112580	p_OG0003680	52	para
PBANKA_113360	p_OG0003750	52	para
PBANKA_114050	p_OG0003814	52	para
PBANKA_114200	p_OG0003827	52	para
PBANKA_041230	p_OG0003963	52	para
ENSG00000007944	h_OG0001485	51	host
PBANKA_141690	p_OG0000441	51	para
PBANKA_122730	p_OG0002140	51	para
ENSG00000108883	h_OG0002884	50	host
ENSG00000105618	h_OG0008068	50	host
ENSG00000137100	h_OG0008719	50	host
ENSG00000244045	h_OG0010381	50	host
ENSG00000169490	h_OG0002766	50	host
ENSG00000130811	h_OG0001341	50	host
ENSG00000148308	h_OG0007514	50	host
ENSG00000164088	h_OG0003963	50	host
ENSG00000136490	h_OG0003938	50	host
ENSG00000007376	h_OG0005076	50	host
ENSG00000122705	h_OG0005574	50	host
ENSG00000106263	h_OG0006119	50	host
ENSG00000175203	h_OG0007165	50	host
ENSG00000011009	h_OG0008575	50	host
ENSG00000185627	h_OG0008772	50	host
PBANKA_130060	p_OG0001228	50	para
ENSG00000135378	h_OG0003714	49	host
ENSG00000136522	h_OG0007773	49	host
ENSG00000141504	h_OG0008672	49	host
ENSG00000076258	h_OG0013205	49	host
ENSG00000182718	h_OG0008767	49	host
ENSG00000069849	h_OG0004271	49	host
ENSG00000181924	h_OG0005679	49	host
ENSG00000228474	h_OG0006025	49	host
ENSG00000169193	h_OG0004175	49	host
ENSG00000167258	h_OG0001224	49	host
ENSG00000180089	h_OG0002008	49	host
ENSG00000115756	h_OG0002364	49	host
ENSG00000101193	h_OG0002702	49	host
ENSG00000017797	h_OG0003956	49	host
ENSG00000100380	h_OG0004470	49	host
ENSG00000188175	h_OG0006586	49	host
ENSG00000137216	h_OG0007425	49	host
ENSG00000104903	h_OG0008861	49	host
ENSG00000153048	h_OG0009499	49	host
ENSG00000143774	h_OG0012327	49	host
ENSG00000170035	h_OG0012791	49	host
ENSG00000135845	h_OG0013479	49	host
ENSG00000158850	h_OG0013488	49	host
ENSG00000148908	h_OG0013826	49	host
ENSG00000111666	h_OG0013918	49	host
ENSG00000181915	h_OG0002123	49	host
ENSG00000155368	h_OG0006488	49	host
ENSG00000139173	h_OG0004875	49	host
ENSG00000174695	h_OG0008794	49	host
ENSG00000183291	h_OG0010161	49	host
ENSG00000144357	h_OG0012055	49	host
ENSG00000086598	h_OG0013885	49	host
ENSG00000131470	h_OG0001122	49	host
ENSG00000100802	h_OG0001138	49	host
ENSG00000278845	h_OG0001249	49	host
ENSG00000166199	h_OG0001328	49	host
ENSG00000163879	h_OG0002258	49	host
ENSG00000176623	h_OG0004234	49	host
ENSG00000187210	h_OG0005237	49	host
ENSG00000175376	h_OG0005927	49	host
ENSG00000164975	h_OG0006103	49	host
ENSG00000168246	h_OG0007053	49	host
ENSG00000164978	h_OG0007208	49	host
ENSG00000144029	h_OG0008085	49	host
ENSG00000206562	h_OG0008840	49	host
ENSG00000164182	h_OG0009486	49	host
ENSG00000110917	h_OG0011885	49	host
ENSG00000120832	h_OG0012607	49	host
ENSG00000143156	h_OG0012713	49	host
ENSG00000161048	h_OG0012993	49	host
ENSG00000163328	h_OG0013687	49	host
ENSG00000135778	h_OG0013223	49	host
ENSG00000129084	h_OG0003605	49	host
ENSG00000140284	h_OG0007677	49	host
ENSG00000107798	h_OG0012816	49	host
ENSG00000186310	h_OG0004796	49	host
PBANKA_142240	p_OG0000492	49	para
PBANKA_142690	p_OG0000535	49	para
PBANKA_143380	p_OG0000596	49	para
PBANKA_143830	p_OG0000633	49	para
PBANKA_143860	p_OG0000635	49	para
PBANKA_090690	p_OG0000913	49	para
PBANKA_091000	p_OG0000935	49	para
PBANKA_092720	p_OG0001087	49	para
PBANKA_130680	p_OG0001285	49	para
PBANKA_133540	p_OG0001533	49	para
PBANKA_135640	p_OG0001719	49	para
PBANKA_010480	p_OG0001838	49	para
PBANKA_010540	p_OG0001844	49	para
PBANKA_120620	p_OG0001953	49	para
PBANKA_120810	p_OG0001969	49	para
PBANKA_121480	p_OG0002032	49	para
PBANKA_123780	p_OG0002234	49	para
PBANKA_060050	p_OG0002308	49	para
PBANKA_060660	p_OG0002363	49	para
PBANKA_060730	p_OG0002369	49	para
PBANKA_030150	p_OG0002504	49	para
PBANKA_030430	p_OG0002530	49	para
PBANKA_082250	p_OG0003015	49	para
PBANKA_100100	p_OG0003130	49	para
PBANKA_103430	p_OG0003414	49	para
PBANKA_112590	p_OG0003681	49	para
PBANKA_112850	p_OG0003705	49	para
PBANKA_041630	p_OG0003993	49	para
PBANKA_071050	p_OG0004096	49	para
PBANKA_071260	p_OG0004116	49	para
PBANKA_071750	p_OG0004161	49	para
ENSG00000163655	h_OG0011368	48	host
ENSG00000075945	h_OG0013154	48	host
ENSG00000139508	h_OG0000872	48	host
ENSG00000170265	h_OG0009041	48	host
ENSG00000122707	h_OG0005128	48	host
ENSG00000085382	h_OG0008487	48	host
ENSG00000125630	h_OG0008910	48	host
ENSG00000108395	h_OG0010162	48	host
ENSG00000131473	h_OG0000085	48	host
ENSG00000197948	h_OG0000437	48	host
ENSG00000166887	h_OG0004261	48	host
ENSG00000087365	h_OG0006730	48	host
ENSG00000169926	h_OG0001368	48	host
ENSG00000048828	h_OG0012903	48	host
ENSG00000077044	h_OG0013455	48	host
ENSG00000132694	h_OG0013809	48	host
ENSG00000113575	h_OG0000682	48	host
ENSG00000090861	h_OG0012082	48	host
ENSG00000009335	h_OG0012693	48	host
ENSG00000165527	h_OG0008474	48	host
ENSG00000158158	h_OG0013252	48	host
ENSG00000104133	h_OG0001047	48	host
ENSG00000144554	h_OG0001240	48	host
ENSG00000145041	h_OG0004325	48	host
ENSG00000188229	h_OG0004920	48	host
ENSG00000175137	h_OG0006306	48	host
ENSG00000151779	h_OG0006498	48	host
ENSG00000155561	h_OG0006712	48	host
ENSG00000105968	h_OG0006739	48	host
ENSG00000091136	h_OG0009573	48	host
ENSG00000105248	h_OG0010536	48	host
ENSG00000143442	h_OG0010931	48	host
ENSG00000163346	h_OG0011284	48	host
ENSG00000157212	h_OG0011739	48	host
ENSG00000244462	h_OG0011774	48	host
ENSG00000107758	h_OG0013507	48	host
ENSG00000119285	h_OG0013638	48	host
PBANKA_142200	p_OG0000488	48	para
PBANKA_131260	p_OG0001336	48	para
PBANKA_132590	p_OG0001455	48	para
PBANKA_122760	p_OG0002142	48	para
PBANKA_124470	p_OG0002296	48	para
PBANKA_061470	p_OG0002430	48	para
PBANKA_062070	p_OG0002480	48	para
PBANKA_030600	p_OG0002541	48	para
PBANKA_050430	p_OG0002652	48	para
PBANKA_082150	p_OG0003006	48	para
PBANKA_082820	p_OG0003065	48	para
ENSG00000117419	h_OG0007758	47	host
ENSG00000147383	h_OG0007373	47	host
ENSG00000166685	h_OG0009356	47	host
ENSG00000079785	h_OG0000120	47	host
ENSG00000168612	h_OG0002593	47	host
ENSG00000126107	h_OG0003413	47	host
ENSG00000119203	h_OG0010682	47	host
ENSG00000103150	h_OG0008183	47	host
ENSG00000204659	h_OG0010970	47	host
ENSG00000177427	h_OG0001669	47	host
ENSG00000166189	h_OG0011557	47	host
ENSG00000087085	h_OG0008082	47	host
ENSG00000108813	h_OG0004161	47	host
ENSG00000148832	h_OG0011339	47	host
ENSG00000174788	h_OG0007650	47	host
ENSG00000204366	h_OG0007816	47	host
ENSG00000196683	h_OG0001777	47	host
ENSG00000177731	h_OG0000364	47	host
ENSG00000271601	h_OG0012874	47	host
ENSG00000116604	h_OG0013660	47	host
ENSG00000069275	h_OG0012179	47	host
PBANKA_143970	p_OG0000645	47	para
PBANKA_144210	p_OG0000668	47	para
PBANKA_145390	p_OG0000770	47	para
PBANKA_146090	p_OG0000831	47	para
PBANKA_090330	p_OG0000882	47	para
PBANKA_092540	p_OG0001071	47	para
PBANKA_093010	p_OG0001113	47	para
PBANKA_093500	p_OG0001149	47	para
PBANKA_093510	p_OG0001150	47	para
PBANKA_094140	p_OG0001207	47	para
PBANKA_130400	p_OG0001261	47	para
PBANKA_132780	p_OG0001469	47	para
PBANKA_132820	p_OG0001473	47	para
PBANKA_132890	p_OG0001479	47	para
PBANKA_133230	p_OG0001510	47	para
PBANKA_133340	p_OG0001517	47	para
PBANKA_133750	p_OG0001552	47	para
PBANKA_135280	p_OG0001687	47	para
PBANKA_135570	p_OG0001713	47	para
PBANKA_136080	p_OG0001759	47	para
PBANKA_136320	p_OG0001783	47	para
PBANKA_010970	p_OG0001883	47	para
PBANKA_120210	p_OG0001915	47	para
PBANKA_121990	p_OG0002079	47	para
PBANKA_122620	p_OG0002129	47	para
PBANKA_122930	p_OG0002156	47	para
PBANKA_124450	p_OG0002294	47	para
PBANKA_061300	p_OG0002417	47	para
PBANKA_030180	p_OG0002507	47	para
PBANKA_050450	p_OG0002653	47	para
PBANKA_080180	p_OG0002826	47	para
PBANKA_081120	p_OG0002912	47	para
PBANKA_081330	p_OG0002932	47	para
PBANKA_081830	p_OG0002975	47	para
PBANKA_082560	p_OG0003044	47	para
PBANKA_100430	p_OG0003159	47	para
PBANKA_100440	p_OG0003160	47	para
PBANKA_100950	p_OG0003207	47	para
PBANKA_101440	p_OG0003253	47	para
PBANKA_102310	p_OG0003323	47	para
PBANKA_102370	p_OG0003327	47	para
PBANKA_103720	p_OG0003439	47	para
PBANKA_112010	p_OG0003628	47	para
PBANKA_112680	p_OG0003690	47	para
PBANKA_113590	p_OG0003772	47	para
PBANKA_040850	p_OG0003934	47	para
PBANKA_071010	p_OG0004092	47	para
PBANKA_071390	p_OG0004126	47	para
PBANKA_020250	p_OG0004206	47	para
PBANKA_020680	p_OG0004243	47	para
PBANKA_020710	p_OG0004246	47	para
ENSG00000180822	h_OG0000376	46	host
ENSG00000241127	h_OG0004990	46	host
ENSG00000107902	h_OG0006175	46	host
ENSG00000112167	h_OG0008394	46	host
ENSG00000100075	h_OG0004601	46	host
ENSG00000211584	h_OG0007294	46	host
ENSG00000116786	h_OG0003301	46	host
ENSG00000158423	h_OG0012341	46	host
ENSG00000114654	h_OG0013940	46	host
ENSG00000158623	h_OG0006568	46	host
ENSG00000100412	h_OG0006989	46	host
PBANKA_141360	p_OG0000410	46	para
PBANKA_142780	p_OG0000543	46	para
PBANKA_090980	p_OG0000934	46	para
PBANKA_092140	p_OG0001035	46	para
PBANKA_133050	p_OG0001494	46	para
PBANKA_134480	p_OG0001618	46	para
PBANKA_121870	p_OG0002068	46	para
PBANKA_060970	p_OG0002389	46	para
PBANKA_102290	p_OG0003321	46	para
PBANKA_110490	p_OG0003497	46	para
PBANKA_114490	p_OG0003855	46	para
ENSG00000083750	h_OG0010652	45	host
ENSG00000163512	h_OG0003349	45	host
ENSG00000163131	h_OG0005796	45	host
ENSG00000115290	h_OG0010469	45	host
ENSG00000185950	h_OG0001892	45	host
ENSG00000100483	h_OG0008532	45	host
ENSG00000113648	h_OG0003262	45	host
ENSG00000085377	h_OG0000769	45	host
ENSG00000146676	h_OG0006931	45	host
ENSG00000106976	h_OG0005527	45	host
ENSG00000047365	h_OG0005337	45	host
ENSG00000006451	h_OG0005033	45	host
ENSG00000162104	h_OG0009983	45	host
ENSG00000185127	h_OG0010489	45	host
ENSG00000163558	h_OG0001793	45	host
ENSG00000134108	h_OG0002031	45	host
ENSG00000148158	h_OG0003543	45	host
ENSG00000248871	h_OG0007982	45	host
ENSG00000198846	h_OG0010456	45	host
ENSG00000182578	h_OG0002355	45	host	myeloid_DC
ENSG00000163376	h_OG0003151	45	host
ENSG00000196363	h_OG0008860	45	host
ENSG00000265808	h_OG0008283	45	host
ENSG00000105784	h_OG0011377	45	host
ENSG00000089639	h_OG0007499	45	host
ENSG00000178695	h_OG0000638	45	host
ENSG00000115310	h_OG0000780	45	host
ENSG00000118515	h_OG0000918	45	host
ENSG00000049860	h_OG0001081	45	host
ENSG00000164850	h_OG0003777	45	host
ENSG00000065485	h_OG0006275	45	host
ENSG00000138061	h_OG0007989	45	host	monocytes
ENSG00000167460	h_OG0008536	45	host
ENSG00000101856	h_OG0008776	45	host
ENSG00000163660	h_OG0008879	45	host
ENSG00000135046	h_OG0009153	45	host
ENSG00000171204	h_OG0010152	45	host
ENSG00000125384	h_OG0012697	45	host
PBANKA_142970	p_OG0000557	45	para
PBANKA_145970	p_OG0000821	45	para
PBANKA_091470	p_OG0000978	45	para
PBANKA_094360	p_OG0001226	45	para
PBANKA_135930	p_OG0001746	45	para
PBANKA_010170	p_OG0001812	45	para
PBANKA_060270	p_OG0002327	45	para
PBANKA_051990	p_OG0002781	45	para
PBANKA_080320	p_OG0002840	45	para
PBANKA_081520	p_OG0002949	45	para
PBANKA_081560	p_OG0002953	45	para
PBANKA_081620	p_OG0002959	45	para
PBANKA_100850	p_OG0003199	45	para
PBANKA_103030	p_OG0003383	45	para
PBANKA_103380	p_OG0003411	45	para
PBANKA_111680	p_OG0003600	45	para
PBANKA_113210	p_OG0003737	45	para
PBANKA_040280	p_OG0003882	45	para
PBANKA_070800	p_OG0004074	45	para
PBANKA_070960	p_OG0004087	45	para
PBANKA_071360	p_OG0004123	45	para
PBANKA_071470	p_OG0004134	45	para
ENSG00000142065	h_OG0005280	44	host
ENSG00000127463	h_OG0004299	44	host
ENSG00000125966	h_OG0006992	44	host
ENSG00000111652	h_OG0002838	44	host
ENSG00000183060	h_OG0011750	44	host
ENSG00000173208	h_OG0012186	44	host
ENSG00000139537	h_OG0012961	44	host
ENSG00000142546	h_OG0010971	44	host
ENSG00000123124	h_OG0004278	44	host
ENSG00000120458	h_OG0008353	44	host
ENSG00000198888	h_OG0000001	44	host
ENSG00000253719	h_OG0013850	44	host
ENSG00000104154	h_OG0002662	44	host
ENSG00000196531	h_OG0006115	44	host
ENSG00000141040	h_OG0006786	44	host
ENSG00000246922	h_OG0009448	44	host
ENSG00000196670	h_OG0010455	44	host
ENSG00000111269	h_OG0010464	44	host
ENSG00000154814	h_OG0011034	44	host
ENSG00000163608	h_OG0011088	44	host
ENSG00000122223	h_OG0013295	44	host
ENSG00000127720	h_OG0013440	44	host
ENSG00000157191	h_OG0001914	44	host
ENSG00000126226	h_OG0005193	44	host
ENSG00000164631	h_OG0006938	44	host
ENSG00000186106	h_OG0000057	44	host
ENSG00000197381	h_OG0000318	44	host
ENSG00000064601	h_OG0002692	44	host
ENSG00000130935	h_OG0005109	44	host
ENSG00000103415	h_OG0006309	44	host
ENSG00000105717	h_OG0007073	44	host
ENSG00000181894	h_OG0007519	44	host
ENSG00000198755	h_OG0008169	44	host
ENSG00000206530	h_OG0011940	44	host
ENSG00000085978	h_OG0013299	44	host
PBANKA_141500	p_OG0000423	44	para
PBANKA_091380	p_OG0000970	44	para
PBANKA_122780	p_OG0002144	44	para
PBANKA_061390	p_OG0002424	44	para
PBANKA_080410	p_OG0002848	44	para
PBANKA_101030	p_OG0003215	44	para
PBANKA_111670	p_OG0003599	44	para
PBANKA_112600	p_OG0003682	44	para
PBANKA_114000	p_OG0003809	44	para
ENSG00000011422	h_OG0014015	43	host
ENSG00000100418	h_OG0007765	43	host
ENSG00000164253	h_OG0004081	43	host
ENSG00000197142	h_OG0006327	43	host
PBANKA_143280	p_OG0000586	43	para
PBANKA_144150	p_OG0000662	43	para
PBANKA_092960	p_OG0001108	43	para
PBANKA_135370	p_OG0001694	43	para
PBANKA_124330	p_OG0002285	43	para
PBANKA_061880	p_OG0002467	43	para
PBANKA_050320	p_OG0002643	43	para
PBANKA_051240	p_OG0002722	43	para
PBANKA_102410	p_OG0003330	43	para
PBANKA_040680	p_OG0003918	43	para
ENSG00000114316	h_OG0001217	42	host
ENSG00000054965	h_OG0011098	42	host
ENSG00000051523	h_OG0006933	42	host
ENSG00000162849	h_OG0005954	42	host
ENSG00000196505	h_OG0006501	42	host
ENSG00000106100	h_OG0007891	42	host
ENSG00000135473	h_OG0009068	42	host
ENSG00000056736	h_OG0010197	42	host
ENSG00000011198	h_OG0011561	42	host
ENSG00000213719	h_OG0006294	42	host
ENSG00000170340	h_OG0009528	42	host
ENSG00000172037	h_OG0000515	42	host
ENSG00000255587	h_OG0000700	42	host	monocytes
ENSG00000143387	h_OG0005859	42	host
ENSG00000139645	h_OG0008397	42	host
ENSG00000149809	h_OG0001309	42	host
ENSG00000140521	h_OG0001687	42	host
ENSG00000099949	h_OG0002385	42	host
ENSG00000112658	h_OG0002839	42	host
ENSG00000099968	h_OG0003471	42	host
ENSG00000118960	h_OG0003603	42	host
ENSG00000148400	h_OG0005020	42	host
ENSG00000205581	h_OG0005400	42	host
ENSG00000188917	h_OG0005996	42	host
ENSG00000151502	h_OG0006291	42	host
ENSG00000166888	h_OG0006998	42	host
ENSG00000173950	h_OG0007463	42	host
ENSG00000143554	h_OG0008602	42	host
ENSG00000008869	h_OG0009568	42	host
ENSG00000204386	h_OG0010498	42	host
ENSG00000094631	h_OG0010639	42	host
ENSG00000075240	h_OG0011986	42	host
ENSG00000172322	h_OG0012173	42	host	neutrophils
ENSG00000144504	h_OG0013256	42	host
ENSG00000049541	h_OG0013884	42	host
ENSG00000160469	h_OG0002368	42	host
ENSG00000063127	h_OG0006036	42	host
ENSG00000160219	h_OG0007579	42	host
ENSG00000177519	h_OG0007601	42	host
ENSG00000163110	h_OG0010471	42	host
ENSG00000066027	h_OG0013810	42	host
ENSG00000124523	h_OG0000231	42	host
ENSG00000010292	h_OG0003236	42	host
ENSG00000148218	h_OG0005766	42	host
ENSG00000243335	h_OG0006288	42	host
ENSG00000173567	h_OG0010034	42	host
PBANKA_143330	p_OG0000591	42	para
PBANKA_144050	p_OG0000652	42	para
PBANKA_146310	p_OG0000851	42	para
PBANKA_120750	p_OG0001963	42	para
PBANKA_062010	p_OG0002475	42	para
PBANKA_030940	p_OG0002569	42	para
PBANKA_082280	p_OG0003018	42	para
PBANKA_101110	p_OG0003222	42	para
PBANKA_070990	p_OG0004090	42	para
PBANKA_020390	p_OG0004219	42	para
ENSG00000160325	h_OG0006909	41	host
ENSG00000144230	h_OG0013111	41	host
ENSG00000155744	h_OG0013640	41	host
ENSG00000172426	h_OG0010240	41	host
ENSG00000261221	h_OG0005040	41	host
ENSG00000008394	h_OG0008285	41	host	monocytes
ENSG00000179091	h_OG0005606	41	host
ENSG00000123810	h_OG0007243	41	host
ENSG00000108582	h_OG0003292	41	host
ENSG00000023445	h_OG0004600	41	host
ENSG00000163171	h_OG0007479	41	host
ENSG00000162889	h_OG0012639	41	host
ENSG00000143669	h_OG0013541	41	host
ENSG00000136048	h_OG0013926	41	host
ENSG00000059728	h_OG0014039	41	host
ENSG00000136940	h_OG0003144	41	host
ENSG00000163041	h_OG0013354	41	host
ENSG00000135912	h_OG0011746	41	host
ENSG00000198933	h_OG0009316	41	host
ENSG00000059145	h_OG0003947	41	host
ENSG00000175213	h_OG0004900	41	host
PBANKA_141830	p_OG0000454	41	para
PBANKA_092530	p_OG0001070	41	para
PBANKA_133430	p_OG0001525	41	para
PBANKA_134010	p_OG0001577	41	para
PBANKA_135430	p_OG0001699	41	para
PBANKA_122610	p_OG0002128	41	para
PBANKA_122640	p_OG0002131	41	para
PBANKA_124110	p_OG0002263	41	para
PBANKA_062280	p_OG0002497	41	para
PBANKA_052400	p_OG0002812	41	para
PBANKA_080490	p_OG0002854	41	para
PBANKA_102970	p_OG0003378	41	para
PBANKA_103220	p_OG0003398	41	para
PBANKA_112110	p_OG0003638	41	para
PBANKA_071070	p_OG0004098	41	para
PBANKA_071140	p_OG0004105	41	para
ENSG00000170296	h_OG0006717	40	host
ENSG00000112679	h_OG0000305	40	host
ENSG00000196754	h_OG0007718	40	host
ENSG00000137207	h_OG0005659	40	host
ENSG00000146828	h_OG0007038	40	host
ENSG00000106348	h_OG0011174	40	host
ENSG00000109667	h_OG0010459	40	host
ENSG00000178404	h_OG0007721	40	host
ENSG00000167703	h_OG0004535	40	host
ENSG00000169180	h_OG0012610	40	host
ENSG00000109536	h_OG0007117	40	host
ENSG00000204131	h_OG0006607	40	host
ENSG00000168374	h_OG0001169	40	host
ENSG00000014216	h_OG0004768	40	host
ENSG00000103811	h_OG0005150	40	host
ENSG00000132205	h_OG0005576	40	host
ENSG00000151948	h_OG0012285	40	host	neutrophils
ENSG00000180113	h_OG0001533	40	host
PBANKA_143220	p_OG0000581	40	para
PBANKA_143250	p_OG0000584	40	para
PBANKA_090560	p_OG0000902	40	para
PBANKA_092670	p_OG0001082	40	para
PBANKA_093130	p_OG0001123	40	para
PBANKA_093420	p_OG0001143	40	para
PBANKA_093960	p_OG0001190	40	para
PBANKA_131210	p_OG0001331	40	para
PBANKA_131380	p_OG0001346	40	para
PBANKA_132980	p_OG0001487	40	para
PBANKA_120630	p_OG0001954	40	para
PBANKA_121580	p_OG0002041	40	para
PBANKA_121670	p_OG0002049	40	para
PBANKA_123030	p_OG0002166	40	para
PBANKA_124210	p_OG0002273	40	para
PBANKA_060420	p_OG0002341	40	para
PBANKA_062000	p_OG0002474	40	para
PBANKA_031330	p_OG0002602	40	para
PBANKA_050280	p_OG0002639	40	para
PBANKA_051740	p_OG0002765	40	para
PBANKA_052290	p_OG0002804	40	para
PBANKA_052310	p_OG0002806	40	para
PBANKA_081980	p_OG0002989	40	para
PBANKA_082350	p_OG0003024	40	para
PBANKA_082490	p_OG0003037	40	para
PBANKA_101140	p_OG0003225	40	para
PBANKA_102250	p_OG0003318	40	para
PBANKA_102860	p_OG0003368	40	para
PBANKA_103020	p_OG0003382	40	para
PBANKA_103730	p_OG0003440	40	para
PBANKA_111300	p_OG0003563	40	para
PBANKA_112640	p_OG0003686	40	para
PBANKA_112650	p_OG0003687	40	para
PBANKA_113690	p_OG0003781	40	para
PBANKA_114210	p_OG0003828	40	para
PBANKA_070450	p_OG0004042	40	para
PBANKA_071030	p_OG0004094	40	para
PBANKA_071210	p_OG0004111	40	para
PBANKA_021200	p_OG0004290	40	para
ENSG00000159720	h_OG0006366	39	host
ENSG00000108344	h_OG0000598	39	host
ENSG00000018280	h_OG0012427	39	host
ENSG00000197971	h_OG0001186	39	host
ENSG00000145012	h_OG0002509	39	host
ENSG00000107968	h_OG0008736	39	host
ENSG00000119801	h_OG0013309	39	host
ENSG00000003402	h_OG0013933	39	host
ENSG00000187066	h_OG0001416	39	host
ENSG00000131748	h_OG0002093	39	host
ENSG00000165006	h_OG0007148	39	host
ENSG00000141429	h_OG0004888	39	host
ENSG00000158517	h_OG0006522	39	host
ENSG00000167995	h_OG0013766	39	host
ENSG00000167874	h_OG0002738	39	host
ENSG00000172638	h_OG0005923	39	host
ENSG00000180209	h_OG0008722	39	host
ENSG00000130724	h_OG0010105	39	host
ENSG00000180776	h_OG0002300	39	host
ENSG00000102575	h_OG0010610	39	host
ENSG00000183696	h_OG0013097	39	host
ENSG00000081320	h_OG0012140	39	host
ENSG00000102158	h_OG0012743	39	host
ENSG00000139597	h_OG0000108	39	host
ENSG00000136888	h_OG0003244	39	host
ENSG00000151239	h_OG0004816	39	host
ENSG00000198839	h_OG0005663	39	host
ENSG00000162702	h_OG0007288	39	host
ENSG00000077721	h_OG0009003	39	host
ENSG00000072415	h_OG0009323	39	host
ENSG00000170185	h_OG0011625	39	host
ENSG00000179454	h_OG0000339	39	host
ENSG00000213047	h_OG0006509	39	host
ENSG00000168769	h_OG0009711	39	host
PBANKA_140800	p_OG0000358	39	para
PBANKA_140890	p_OG0000367	39	para
PBANKA_141630	p_OG0000435	39	para
PBANKA_143210	p_OG0000580	39	para
PBANKA_090570	p_OG0000903	39	para
PBANKA_091140	p_OG0000949	39	para
PBANKA_091910	p_OG0001016	39	para
PBANKA_094110	p_OG0001204	39	para
PBANKA_131010	p_OG0001315	39	para
PBANKA_133360	p_OG0001518	39	para
PBANKA_133530	p_OG0001532	39	para
PBANKA_134800	p_OG0001646	39	para
PBANKA_135190	p_OG0001678	39	para
PBANKA_135270	p_OG0001686	39	para
PBANKA_135800	p_OG0001733	39	para
PBANKA_010760	p_OG0001865	39	para
PBANKA_122670	p_OG0002134	39	para
PBANKA_123110	p_OG0002173	39	para
PBANKA_123450	p_OG0002206	39	para
PBANKA_124220	p_OG0002274	39	para
PBANKA_124360	p_OG0002288	39	para
PBANKA_031520	p_OG0002619	39	para
PBANKA_050230	p_OG0002634	39	para
PBANKA_050290	p_OG0002640	39	para
PBANKA_082480	p_OG0003036	39	para
PBANKA_082670	p_OG0003054	39	para
PBANKA_101640	p_OG0003271	39	para
PBANKA_112180	p_OG0003644	39	para
PBANKA_112660	p_OG0003688	39	para
PBANKA_113500	p_OG0003763	39	para
PBANKA_114350	p_OG0003841	39	para
PBANKA_041560	p_OG0003988	39	para
PBANKA_070930	p_OG0004085	39	para
PBANKA_071170	p_OG0004108	39	para
PBANKA_072190	p_OG0004198	39	para
ENSG00000104805	h_OG0005135	38	host
ENSG00000163399	h_OG0005639	38	host
ENSG00000180425	h_OG0008416	38	host
ENSG00000196453	h_OG0009260	38	host
ENSG00000103496	h_OG0006303	38	host
ENSG00000149781	h_OG0000352	38	host
ENSG00000015153	h_OG0013243	38	host
ENSG00000101265	h_OG0004012	38	host
ENSG00000139211	h_OG0007111	38	host
ENSG00000184014	h_OG0003849	38	host
ENSG00000167642	h_OG0007626	38	host
ENSG00000077238	h_OG0010117	38	host
ENSG00000103642	h_OG0012361	38	host
ENSG00000131263	h_OG0011233	38	host
ENSG00000167552	h_OG0005779	38	host
ENSG00000188312	h_OG0010952	38	host
PBANKA_141350	p_OG0000409	38	para
PBANKA_142050	p_OG0000475	38	para
PBANKA_142630	p_OG0000530	38	para
PBANKA_143810	p_OG0000631	38	para
PBANKA_144520	p_OG0000693	38	para
PBANKA_090120	p_OG0000868	38	para
PBANKA_090910	p_OG0000930	38	para
PBANKA_090920	p_OG0000931	38	para
PBANKA_092190	p_OG0001039	38	para
PBANKA_092900	p_OG0001102	38	para
PBANKA_093070	p_OG0001118	38	para
PBANKA_131000	p_OG0001314	38	para
PBANKA_131470	p_OG0001353	38	para
PBANKA_133550	p_OG0001534	38	para
PBANKA_136220	p_OG0001773	38	para
PBANKA_120240	p_OG0001918	38	para
PBANKA_124340	p_OG0002286	38	para
PBANKA_061190	p_OG0002407	38	para
PBANKA_031610	p_OG0002625	38	para
PBANKA_051340	p_OG0002730	38	para
PBANKA_080140	p_OG0002822	38	para
PBANKA_081300	p_OG0002929	38	para
PBANKA_100940	p_OG0003206	38	para
PBANKA_102790	p_OG0003361	38	para
PBANKA_102800	p_OG0003362	38	para
PBANKA_112020	p_OG0003629	38	para
PBANKA_112430	p_OG0003665	38	para
PBANKA_113530	p_OG0003766	38	para
PBANKA_040400	p_OG0003891	38	para
PBANKA_040530	p_OG0003904	38	para
PBANKA_040540	p_OG0003905	38	para
PBANKA_071940	p_OG0004176	38	para
ENSG00000012779	h_OG0012322	37	host
ENSG00000155287	h_OG0005972	37	host
ENSG00000204344	h_OG0000585	37	host
ENSG00000115661	h_OG0013031	37	host
ENSG00000169403	h_OG0012834	37	host
ENSG00000125826	h_OG0001052	37	host
ENSG00000118197	h_OG0007301	37	host
ENSG00000198055	h_OG0003717	37	host
ENSG00000110057	h_OG0009653	37	host
ENSG00000141452	h_OG0001641	37	host
ENSG00000107959	h_OG0001185	37	host
ENSG00000131069	h_OG0001454	37	host
ENSG00000101160	h_OG0003674	37	host
ENSG00000065427	h_OG0007388	37	host
ENSG00000130812	h_OG0001042	37	host
ENSG00000111642	h_OG0004436	37	host
ENSG00000167716	h_OG0005587	37	host
ENSG00000172893	h_OG0006948	37	host
ENSG00000197498	h_OG0006125	37	host
ENSG00000100029	h_OG0010059	37	host
ENSG00000213347	h_OG0001063	37	host
ENSG00000122694	h_OG0005384	37	host
ENSG00000204351	h_OG0010141	37	host
ENSG00000122359	h_OG0010584	37	host
ENSG00000106009	h_OG0000464	37	host
ENSG00000060491	h_OG0000618	37	host
ENSG00000142186	h_OG0001861	37	host
ENSG00000204498	h_OG0003675	37	host
ENSG00000103502	h_OG0009522	37	host
ENSG00000178896	h_OG0005301	37	host
ENSG00000185339	h_OG0010032	37	host
ENSG00000204264	h_OG0004642	37	host
ENSG00000173960	h_OG0000115	37	host
ENSG00000225921	h_OG0000432	37	host
ENSG00000139826	h_OG0001193	37	host
ENSG00000112685	h_OG0001223	37	host
ENSG00000136504	h_OG0001548	37	host
ENSG00000164938	h_OG0001704	37	host
ENSG00000117000	h_OG0002138	37	host
ENSG00000120265	h_OG0003067	37	host
ENSG00000126581	h_OG0003331	37	host
ENSG00000143952	h_OG0003346	37	host
ENSG00000083635	h_OG0004239	37	host
ENSG00000132950	h_OG0005325	37	host
ENSG00000010318	h_OG0005490	37	host
ENSG00000124786	h_OG0005658	37	host
ENSG00000164134	h_OG0005899	37	host
ENSG00000165660	h_OG0006369	37	host
ENSG00000081154	h_OG0006403	37	host
ENSG00000158417	h_OG0006450	37	host
ENSG00000111885	h_OG0008063	37	host
ENSG00000163125	h_OG0008064	37	host
ENSG00000118454	h_OG0008899	37	host
ENSG00000156256	h_OG0009366	37	host
ENSG00000138668	h_OG0009619	37	host
ENSG00000186834	h_OG0010092	37	host
ENSG00000078808	h_OG0010326	37	host
ENSG00000111266	h_OG0010448	37	host
ENSG00000176444	h_OG0011722	37	host
ENSG00000129315	h_OG0012310	37	host
ENSG00000143155	h_OG0012637	37	host
ENSG00000122566	h_OG0012847	37	host
ENSG00000157181	h_OG0013647	37	host
ENSG00000179041	h_OG0002073	37	host
ENSG00000119689	h_OG0012770	37	host
ENSG00000172977	h_OG0004876	37	host
ENSG00000188677	h_OG0009310	37	host
ENSG00000105538	h_OG0004728	37	host
PBANKA_140680	p_OG0000347	37	para
PBANKA_131800	p_OG0001385	37	para
PBANKA_133680	p_OG0001546	37	para
PBANKA_136250	p_OG0001776	37	para
PBANKA_050260	p_OG0002637	37	para
PBANKA_100640	p_OG0003179	37	para
PBANKA_101650	p_OG0003272	37	para
PBANKA_101860	p_OG0003286	37	para
PBANKA_102050	p_OG0003301	37	para
PBANKA_102440	p_OG0003333	37	para
PBANKA_110540	p_OG0003502	37	para
PBANKA_112030	p_OG0003630	37	para
PBANKA_070580	p_OG0004053	37	para
ENSG00000019582	h_OG0003987	36	host
ENSG00000105229	h_OG0009168	36	host
ENSG00000123064	h_OG0010794	36	host
ENSG00000108819	h_OG0005647	36	host
ENSG00000176396	h_OG0004164	36	host
ENSG00000141756	h_OG0011349	36	host
PBANKA_140590	p_OG0000339	36	para
PBANKA_141370	p_OG0000411	36	para
PBANKA_144080	p_OG0000655	36	para
PBANKA_144140	p_OG0000661	36	para
PBANKA_093520	p_OG0001151	36	para
PBANKA_130750	p_OG0001292	36	para
PBANKA_131150	p_OG0001327	36	para
PBANKA_131980	p_OG0001402	36	para
PBANKA_133930	p_OG0001570	36	para
PBANKA_135090	p_OG0001668	36	para
PBANKA_121390	p_OG0002024	36	para
PBANKA_050390	p_OG0002648	36	para
PBANKA_051800	p_OG0002771	36	para
PBANKA_080130	p_OG0002821	36	para
PBANKA_082540	p_OG0003042	36	para
PBANKA_083540	p_OG0003120	36	para
PBANKA_100330	p_OG0003150	36	para
PBANKA_111620	p_OG0003595	36	para
PBANKA_111850	p_OG0003614	36	para
PBANKA_113750	p_OG0003787	36	para
PBANKA_071420	p_OG0004129	36	para
PBANKA_071720	p_OG0004158	36	para
PBANKA_020270	p_OG0004208	36	para
PBANKA_021160	p_OG0004286	36	para
ENSG00000183475	h_OG0012628	35	host
ENSG00000146007	h_OG0004428	35	host
ENSG00000214530	h_OG0008189	35	host
ENSG00000213928	h_OG0006896	35	host
ENSG00000186350	h_OG0008727	35	host
ENSG00000022277	h_OG0002010	35	host
ENSG00000105402	h_OG0003930	35	host
ENSG00000105355	h_OG0004393	35	host
ENSG00000127948	h_OG0009666	35	host
ENSG00000000938	h_OG0010648	35	host
ENSG00000070495	h_OG0000718	35	host
ENSG00000110047	h_OG0003844	35	host
ENSG00000164713	h_OG0006140	35	host
ENSG00000180353	h_OG0010095	35	host
ENSG00000138964	h_OG0010547	35	host
ENSG00000110011	h_OG0000379	35	host
ENSG00000141480	h_OG0002616	35	host
ENSG00000204427	h_OG0004655	35	host
ENSG00000105339	h_OG0004641	35	host
ENSG00000087157	h_OG0002719	35	host
ENSG00000121578	h_OG0005656	35	host
ENSG00000109270	h_OG0009281	35	host
ENSG00000158887	h_OG0013683	35	host
ENSG00000153310	h_OG0010187	35	host
ENSG00000100284	h_OG0000840	35	host
ENSG00000135506	h_OG0009370	35	host
ENSG00000185236	h_OG0009674	35	host
ENSG00000089280	h_OG0010560	35	host
ENSG00000175826	h_OG0006662	35	host
ENSG00000172270	h_OG0000849	35	host
ENSG00000182473	h_OG0003232	35	host
ENSG00000071127	h_OG0005252	35	host
ENSG00000172775	h_OG0006965	35	host
ENSG00000142347	h_OG0011064	35	host
ENSG00000124145	h_OG0011236	35	host
ENSG00000107521	h_OG0004855	35	host
PBANKA_140560	p_OG0000336	35	para
PBANKA_141040	p_OG0000381	35	para
PBANKA_141510	p_OG0000424	35	para
PBANKA_141680	p_OG0000440	35	para
PBANKA_142360	p_OG0000504	35	para
PBANKA_143980	p_OG0000646	35	para
PBANKA_144120	p_OG0000659	35	para
PBANKA_146140	p_OG0000836	35	para
PBANKA_090640	p_OG0000908	35	para
PBANKA_091800	p_OG0001007	35	para
PBANKA_093620	p_OG0001159	35	para
PBANKA_094180	p_OG0001211	35	para
PBANKA_130370	p_OG0001258	35	para
PBANKA_130510	p_OG0001270	35	para
PBANKA_130720	p_OG0001289	35	para
PBANKA_134670	p_OG0001633	35	para
PBANKA_135770	p_OG0001731	35	para
PBANKA_136010	p_OG0001753	35	para
PBANKA_122650	p_OG0002132	35	para
PBANKA_122910	p_OG0002154	35	para
PBANKA_060530	p_OG0002352	35	para
PBANKA_061490	p_OG0002432	35	para
PBANKA_030220	p_OG0002511	35	para
PBANKA_030700	p_OG0002550	35	para
PBANKA_031290	p_OG0002598	35	para
PBANKA_051710	p_OG0002763	35	para
PBANKA_080340	p_OG0002842	35	para
PBANKA_080760	p_OG0002879	35	para
PBANKA_100880	p_OG0003201	35	para
PBANKA_100930	p_OG0003205	35	para
PBANKA_101500	p_OG0003259	35	para
PBANKA_101530	p_OG0003262	35	para
PBANKA_102840	p_OG0003366	35	para
PBANKA_111050	p_OG0003543	35	para
PBANKA_113300	p_OG0003746	35	para
PBANKA_113510	p_OG0003764	35	para
PBANKA_113640	p_OG0003777	35	para
PBANKA_114570	p_OG0003862	35	para
PBANKA_041440	p_OG0003979	35	para
PBANKA_070390	p_OG0004037	35	para
PBANKA_070900	p_OG0004082	35	para
PBANKA_071250	p_OG0004115	35	para
PBANKA_071680	p_OG0004154	35	para
PBANKA_071780	p_OG0004164	35	para
PBANKA_071880	p_OG0004172	35	para
PBANKA_072200	p_OG0004199	35	para
ENSG00000123610	h_OG0008749	34	host
ENSG00000152766	h_OG0009900	34	host
ENSG00000143546	h_OG0007432	34	host	neutrophils
ENSG00000123689	h_OG0013599	34	host	neutrophils
ENSG00000132622	h_OG0001461	34	host
ENSG00000169814	h_OG0009623	34	host
ENSG00000111237	h_OG0006112	34	host
ENSG00000104047	h_OG0007124	34	host
ENSG00000230124	h_OG0012596	34	host
ENSG00000204936	h_OG0013922	34	host
ENSG00000112218	h_OG0000152	34	host
ENSG00000121966	h_OG0007879	34	host
ENSG00000122490	h_OG0004595	34	host
PBANKA_141770	p_OG0000448	34	para
PBANKA_142300	p_OG0000498	34	para
PBANKA_145690	p_OG0000796	34	para
PBANKA_091020	p_OG0000937	34	para
PBANKA_092390	p_OG0001057	34	para
PBANKA_092620	p_OG0001078	34	para
PBANKA_092880	p_OG0001100	34	para
PBANKA_093230	p_OG0001128	34	para
PBANKA_094090	p_OG0001203	34	para
PBANKA_130300	p_OG0001251	34	para
PBANKA_131370	p_OG0001345	34	para
PBANKA_131400	p_OG0001347	34	para
PBANKA_132440	p_OG0001443	34	para
PBANKA_132800	p_OG0001471	34	para
PBANKA_135470	p_OG0001703	34	para
PBANKA_135660	p_OG0001721	34	para
PBANKA_121120	p_OG0001998	34	para
PBANKA_121190	p_OG0002005	34	para
PBANKA_031400	p_OG0002608	34	para
PBANKA_051140	p_OG0002712	34	para
PBANKA_051780	p_OG0002769	34	para
PBANKA_081400	p_OG0002938	34	para
PBANKA_081960	p_OG0002987	34	para
PBANKA_102210	p_OG0003315	34	para
PBANKA_102520	p_OG0003340	34	para
PBANKA_103130	p_OG0003391	34	para
PBANKA_103480	p_OG0003417	34	para
PBANKA_111910	p_OG0003619	34	para
PBANKA_020500	p_OG0004228	34	para
PBANKA_021210	p_OG0004291	34	para
ENSG00000197746	h_OG0008996	33	host
ENSG00000100991	h_OG0003505	33	host
ENSG00000077549	h_OG0005495	33	host
ENSG00000184922	h_OG0010263	33	host
ENSG00000125651	h_OG0003527	33	host
ENSG00000051009	h_OG0005541	33	host
ENSG00000093167	h_OG0009907	33	host
ENSG00000167173	h_OG0000395	33	host
ENSG00000111319	h_OG0001903	33	host
ENSG00000115216	h_OG0002301	33	host
ENSG00000167987	h_OG0008744	33	host
ENSG00000159348	h_OG0011715	33	host
ENSG00000119242	h_OG0011176	33	host
ENSG00000198948	h_OG0013938	33	host
ENSG00000134109	h_OG0002039	33	host
ENSG00000171522	h_OG0005330	33	host
ENSG00000115361	h_OG0006163	33	host
ENSG00000172432	h_OG0009635	33	host
PBANKA_140550	p_OG0000335	33	para
PBANKA_141580	p_OG0000430	33	para
PBANKA_143010	p_OG0000561	33	para
PBANKA_143160	p_OG0000575	33	para
PBANKA_144580	p_OG0000699	33	para
PBANKA_145070	p_OG0000740	33	para
PBANKA_145560	p_OG0000786	33	para
PBANKA_091320	p_OG0000965	33	para
PBANKA_092970	p_OG0001109	33	para
PBANKA_093280	p_OG0001131	33	para
PBANKA_093410	p_OG0001142	33	para
PBANKA_130110	p_OG0001233	33	para
PBANKA_131620	p_OG0001368	33	para
PBANKA_132260	p_OG0001428	33	para
PBANKA_132340	p_OG0001436	33	para
PBANKA_132930	p_OG0001483	33	para
PBANKA_135730	p_OG0001727	33	para
PBANKA_120990	p_OG0001985	33	para
PBANKA_121520	p_OG0002036	33	para
PBANKA_122170	p_OG0002092	33	para
PBANKA_123290	p_OG0002191	33	para
PBANKA_060220	p_OG0002323	33	para
PBANKA_061460	p_OG0002429	33	para
PBANKA_061500	p_OG0002433	33	para
PBANKA_061640	p_OG0002447	33	para
PBANKA_052100	p_OG0002790	33	para
PBANKA_080780	p_OG0002881	33	para
PBANKA_081380	p_OG0002936	33	para
PBANKA_082000	p_OG0002991	33	para
PBANKA_082660	p_OG0003053	33	para
PBANKA_083150	p_OG0003091	33	para
PBANKA_083360	p_OG0003105	33	para
PBANKA_083550	p_OG0003121	33	para
PBANKA_100730	p_OG0003187	33	para
PBANKA_101660	p_OG0003273	33	para
PBANKA_101930	p_OG0003292	33	para
PBANKA_102100	p_OG0003306	33	para
PBANKA_111900	p_OG0003618	33	para
PBANKA_113170	p_OG0003733	33	para
PBANKA_041040	p_OG0003950	33	para
PBANKA_070170	p_OG0004016	33	para
PBANKA_070660	p_OG0004061	33	para
PBANKA_071060	p_OG0004097	33	para
ENSG00000023902	h_OG0006824	32	host
ENSG00000126759	h_OG0013971	32	host
ENSG00000175467	h_OG0005546	32	host
ENSG00000136279	h_OG0005820	32	host
ENSG00000182511	h_OG0004148	32	host
ENSG00000142657	h_OG0013925	32	host
ENSG00000100226	h_OG0002644	32	host
ENSG00000075651	h_OG0007743	32	host
ENSG00000161203	h_OG0012511	32	host
ENSG00000103507	h_OG0007414	32	host
ENSG00000140859	h_OG0012836	32	host
ENSG00000119522	h_OG0005229	32	host
ENSG00000110446	h_OG0007673	32	host
ENSG00000007237	h_OG0000341	32	host
ENSG00000030582	h_OG0001019	32	host
ENSG00000111321	h_OG0001938	32	host
ENSG00000132740	h_OG0002205	32	host
ENSG00000092203	h_OG0002265	32	host
ENSG00000162517	h_OG0002452	32	host
ENSG00000173442	h_OG0003397	32	host
ENSG00000168884	h_OG0003412	32	host
ENSG00000170638	h_OG0003693	32	host
ENSG00000087266	h_OG0003750	32	host
ENSG00000133275	h_OG0004253	32	host
ENSG00000198909	h_OG0004273	32	host
ENSG00000146094	h_OG0004914	32	host
ENSG00000125347	h_OG0005434	32	host
ENSG00000104142	h_OG0005660	32	host
ENSG00000140853	h_OG0005698	32	host
ENSG00000129667	h_OG0006073	32	host
ENSG00000141551	h_OG0006884	32	host
ENSG00000171700	h_OG0008716	32	host
ENSG00000136560	h_OG0008938	32	host
ENSG00000096060	h_OG0008986	32	host
ENSG00000161217	h_OG0009113	32	host
ENSG00000214655	h_OG0009427	32	host
ENSG00000077463	h_OG0009814	32	host
ENSG00000105058	h_OG0010229	32	host
ENSG00000143761	h_OG0011894	32	host
ENSG00000139631	h_OG0012571	32	host
ENSG00000215440	h_OG0012707	32	host
ENSG00000157350	h_OG0012730	32	host
ENSG00000177000	h_OG0012775	32	host
ENSG00000153187	h_OG0013882	32	host
ENSG00000111684	h_OG0013900	32	host
ENSG00000113240	h_OG0013906	32	host
ENSG00000164051	h_OG0003220	32	host
ENSG00000160410	h_OG0007627	32	host
ENSG00000093010	h_OG0002455	32	host
ENSG00000179262	h_OG0008279	32	host
ENSG00000179950	h_OG0007974	32	host
PBANKA_140530	p_OG0000333	32	para
PBANKA_143310	p_OG0000589	32	para
PBANKA_143470	p_OG0000603	32	para
PBANKA_093450	p_OG0001145	32	para
PBANKA_131030	p_OG0001316	32	para
PBANKA_134810	p_OG0001647	32	para
PBANKA_135350	p_OG0001693	32	para
PBANKA_135440	p_OG0001700	32	para
PBANKA_136420	p_OG0001791	32	para
PBANKA_120730	p_OG0001962	32	para
PBANKA_123480	p_OG0002209	32	para
PBANKA_030200	p_OG0002509	32	para
PBANKA_080360	p_OG0002844	32	para
PBANKA_080400	p_OG0002847	32	para
PBANKA_080830	p_OG0002886	32	para
PBANKA_101310	p_OG0003241	32	para
PBANKA_102200	p_OG0003314	32	para
PBANKA_113710	p_OG0003783	32	para
PBANKA_040420	p_OG0003893	32	para
PBANKA_041460	p_OG0003980	32	para
PBANKA_041750	p_OG0004004	32	para
ENSG00000221983	h_OG0003884	31	host
ENSG00000034152	h_OG0009455	31	host
ENSG00000178719	h_OG0004386	31	host
ENSG00000144320	h_OG0013832	31	host
PBANKA_140490	p_OG0000329	31	para
PBANKA_140670	p_OG0000346	31	para
PBANKA_142330	p_OG0000501	31	para
PBANKA_142610	p_OG0000529	31	para
PBANKA_142850	p_OG0000549	31	para
PBANKA_144410	p_OG0000686	31	para
PBANKA_144940	p_OG0000727	31	para
PBANKA_092810	p_OG0001093	31	para
PBANKA_093910	p_OG0001185	31	para
PBANKA_094290	p_OG0001221	31	para
PBANKA_130860	p_OG0001302	31	para
PBANKA_131180	p_OG0001329	31	para
PBANKA_131480	p_OG0001354	31	para
PBANKA_132070	p_OG0001411	31	para
PBANKA_132560	p_OG0001453	31	para
PBANKA_132830	p_OG0001474	31	para
PBANKA_132970	p_OG0001486	31	para
PBANKA_133140	p_OG0001501	31	para
PBANKA_133730	p_OG0001550	31	para
PBANKA_134770	p_OG0001643	31	para
PBANKA_135550	p_OG0001711	31	para
PBANKA_135720	p_OG0001726	31	para
PBANKA_011250	p_OG0001903	31	para
PBANKA_121010	p_OG0001987	31	para
PBANKA_121430	p_OG0002027	31	para
PBANKA_121890	p_OG0002070	31	para
PBANKA_122820	p_OG0002147	31	para
PBANKA_123250	p_OG0002187	31	para
PBANKA_123400	p_OG0002201	31	para
PBANKA_123460	p_OG0002207	31	para
PBANKA_123490	p_OG0002210	31	para
PBANKA_123530	p_OG0002214	31	para
PBANKA_124160	p_OG0002268	31	para
PBANKA_061040	p_OG0002395	31	para
PBANKA_061510	p_OG0002434	31	para
PBANKA_061540	p_OG0002437	31	para
PBANKA_061990	p_OG0002473	31	para
PBANKA_050660	p_OG0002672	31	para
PBANKA_051210	p_OG0002719	31	para
PBANKA_080120	p_OG0002820	31	para
PBANKA_080230	p_OG0002831	31	para
PBANKA_081640	p_OG0002961	31	para
PBANKA_081890	p_OG0002980	31	para
PBANKA_082170	p_OG0003008	31	para
PBANKA_082650	p_OG0003052	31	para
PBANKA_082970	p_OG0003076	31	para
PBANKA_100220	p_OG0003139	31	para
PBANKA_100230	p_OG0003140	31	para
PBANKA_100380	p_OG0003155	31	para
PBANKA_102190	p_OG0003313	31	para
PBANKA_102280	p_OG0003320	31	para
PBANKA_102820	p_OG0003364	31	para
PBANKA_110460	p_OG0003494	31	para
PBANKA_110470	p_OG0003495	31	para
PBANKA_110670	p_OG0003511	31	para
PBANKA_112170	p_OG0003643	31	para
PBANKA_112290	p_OG0003655	31	para
PBANKA_112560	p_OG0003678	31	para
PBANKA_113410	p_OG0003755	31	para
PBANKA_113480	p_OG0003761	31	para
PBANKA_040840	p_OG0003933	31	para
PBANKA_041210	p_OG0003961	31	para
PBANKA_020290	p_OG0004210	31	para
PBANKA_020480	p_OG0004226	31	para
ENSG00000143552	h_OG0007740	30	host
ENSG00000184524	h_OG0008650	30	host
ENSG00000164920	h_OG0001649	30	host
ENSG00000240764	h_OG0002160	30	host
ENSG00000100399	h_OG0005543	30	host
ENSG00000122122	h_OG0007364	30	host
ENSG00000157483	h_OG0007780	30	host
ENSG00000168229	h_OG0012663	30	host	NK_cells
ENSG00000052344	h_OG0008357	30	host
ENSG00000205593	h_OG0008994	30	host
ENSG00000171812	h_OG0010500	30	host
ENSG00000101883	h_OG0010008	30	host
ENSG00000066185	h_OG0010496	30	host
ENSG00000153823	h_OG0011108	30	host	monocytes
ENSG00000183186	h_OG0000570	30	host
ENSG00000244588	h_OG0000672	30	host
ENSG00000145506	h_OG0002936	30	host
ENSG00000047662	h_OG0002648	30	host
ENSG00000175262	h_OG0013993	30	host
ENSG00000168546	h_OG0002953	30	host
ENSG00000221946	h_OG0002612	30	host
ENSG00000104941	h_OG0003453	30	host
ENSG00000179583	h_OG0013426	30	host
ENSG00000146233	h_OG0001423	30	host
ENSG00000156463	h_OG0005897	30	host
ENSG00000168398	h_OG0011525	30	host
ENSG00000124006	h_OG0013603	30	host
ENSG00000182575	h_OG0000519	30	host
ENSG00000215475	h_OG0005711	30	host
ENSG00000180340	h_OG0001983	30	host
ENSG00000176428	h_OG0003376	30	host
ENSG00000112874	h_OG0003283	30	host
ENSG00000031081	h_OG0006408	30	host
ENSG00000174842	h_OG0007880	30	host
ENSG00000189420	h_OG0007882	30	host
ENSG00000183779	h_OG0011428	30	host	myeloid_DC
PBANKA_140360	p_OG0000318	30	para
PBANKA_141200	p_OG0000395	30	para
PBANKA_141910	p_OG0000462	30	para
PBANKA_143790	p_OG0000629	30	para
PBANKA_144600	p_OG0000701	30	para
PBANKA_144800	p_OG0000718	30	para
PBANKA_091030	p_OG0000938	30	para
PBANKA_091070	p_OG0000942	30	para
PBANKA_091960	p_OG0001020	30	para
PBANKA_092130	p_OG0001034	30	para
PBANKA_092410	p_OG0001059	30	para
PBANKA_092460	p_OG0001064	30	para
PBANKA_093310	p_OG0001134	30	para
PBANKA_093650	p_OG0001162	30	para
PBANKA_130270	p_OG0001248	30	para
PBANKA_131550	p_OG0001361	30	para
PBANKA_132120	p_OG0001416	30	para
PBANKA_132390	p_OG0001439	30	para
PBANKA_133800	p_OG0001557	30	para
PBANKA_136070	p_OG0001758	30	para
PBANKA_011180	p_OG0001898	30	para
PBANKA_120430	p_OG0001935	30	para
PBANKA_121320	p_OG0002018	30	para
PBANKA_060290	p_OG0002329	30	para
PBANKA_060500	p_OG0002349	30	para
PBANKA_030460	p_OG0002532	30	para
PBANKA_050760	p_OG0002680	30	para
PBANKA_051820	p_OG0002773	30	para
PBANKA_080310	p_OG0002839	30	para
PBANKA_081850	p_OG0002976	30	para
PBANKA_100710	p_OG0003185	30	para
PBANKA_100970	p_OG0003209	30	para
PBANKA_101220	p_OG0003232	30	para
PBANKA_101370	p_OG0003247	30	para
[truncated: 1,927 more rows]

## Sheet: Immune marker overall network c
Gene	Membership	Marker	Organism
ENSG00000001167	1		Host
ENSG00000006194	1		Host
ENSG00000015520	1		Host
ENSG00000027001	1		Host
ENSG00000043591	1		Host
ENSG00000052344	1		Host
ENSG00000056050	1		Host
ENSG00000058804	1		Host
ENSG00000077420	1		Host
ENSG00000078549	1		Host
ENSG00000079689	1		Host
ENSG00000080546	1		Host
ENSG00000081237	1		Host
ENSG00000086619	1		Host
ENSG00000087589	1		Host
ENSG00000088808	1		Host
ENSG00000089154	1		Host
ENSG00000089597	1		Host
ENSG00000092068	1		Host
ENSG00000095319	1		Host
ENSG00000099308	1		Host
ENSG00000099995	1		Host
ENSG00000100647	1		Host
ENSG00000100997	1		Host
ENSG00000101161	1		Host
ENSG00000102001	1		Host
ENSG00000103742	1		Host
ENSG00000104044	1		Host
ENSG00000104447	1		Host
ENSG00000105429	1		Host
ENSG00000105664	1		Host
ENSG00000105722	1		Host
ENSG00000105726	1		Host
ENSG00000105852	1		Host
ENSG00000106236	1		Host
ENSG00000106299	1		Host
ENSG00000106462	1		Host
ENSG00000107263	1		Host
ENSG00000107854	1		Host
ENSG00000107862	1		Host
ENSG00000107882	1		Host
ENSG00000108506	1		Host
ENSG00000108773	1		Host
ENSG00000111252	1		Host
ENSG00000111405	1		Host
ENSG00000112210	1		Host
ENSG00000112658	1		Host
ENSG00000113734	1		Host
ENSG00000115423	1		Host
ENSG00000117560	1	NK_cells	Host
ENSG00000120658	1		Host
ENSG00000120937	1		Host
ENSG00000121075	1		Host
ENSG00000122133	1		Host
ENSG00000123143	1		Host
ENSG00000123200	1		Host
ENSG00000123358	1	myeloid_DC	Host
ENSG00000124067	1		Host
ENSG00000124713	1		Host
ENSG00000125931	1		Host
ENSG00000126947	1		Host
ENSG00000127511	1		Host
ENSG00000128298	1		Host
ENSG00000128731	1		Host
ENSG00000130402	1		Host
ENSG00000130939	1		Host
ENSG00000130985	1		Host
ENSG00000132874	1		Host
ENSG00000133216	1		Host
ENSG00000134107	1		Host
ENSG00000134121	1		Host
ENSG00000134369	1		Host
ENSG00000134508	1		Host
ENSG00000134853	1		Host
ENSG00000135519	1		Host
ENSG00000135723	1		Host
ENSG00000135763	1		Host
ENSG00000136451	1		Host
ENSG00000137076	1		Host
ENSG00000138175	1		Host
ENSG00000138435	1		Host
ENSG00000139645	1		Host
ENSG00000142235	1		Host
ENSG00000142655	1		Host
ENSG00000143375	1		Host
ENSG00000143751	1		Host
ENSG00000143847	1		Host
ENSG00000143862	1		Host
ENSG00000144504	1		Host
ENSG00000144837	1		Host
ENSG00000145506	1		Host
ENSG00000146233	1		Host
ENSG00000146834	1		Host
ENSG00000147065	1		Host
ENSG00000147234	1		Host
ENSG00000148400	1		Host
ENSG00000149634	1		Host
ENSG00000151240	1		Host
ENSG00000151364	1		Host
ENSG00000151917	1		Host
ENSG00000152056	1		Host
ENSG00000153815	1		Host
ENSG00000156304	1		Host
ENSG00000156886	1		Host
ENSG00000157578	1		Host
ENSG00000158158	1		Host
ENSG00000158623	1		Host
ENSG00000160293	1		Host
ENSG00000161021	1		Host
ENSG00000161281	1		Host
ENSG00000162869	1		Host
ENSG00000163155	1		Host
ENSG00000163399	1		Host
ENSG00000164078	1		Host
ENSG00000165023	1		Host
ENSG00000165714	1		Host
ENSG00000165816	1		Host
ENSG00000165821	1		Host
ENSG00000166341	1		Host
ENSG00000166529	1		Host
ENSG00000166839	1		Host
ENSG00000167548	1		Host
ENSG00000167778	1		Host
ENSG00000168275	1		Host
ENSG00000168539	1		Host
ENSG00000168952	1		Host
ENSG00000169032	1		Host
ENSG00000169410	1		Host
ENSG00000169857	1		Host
ENSG00000171115	1		Host
ENSG00000171219	1		Host
ENSG00000171811	1		Host
ENSG00000171855	1		Host
ENSG00000171962	1		Host
ENSG00000172375	1		Host
ENSG00000172534	1		Host
ENSG00000172733	1		Host
ENSG00000173567	1		Host
ENSG00000173578	1		Host
ENSG00000173805	1		Host
ENSG00000174788	1		Host
ENSG00000175130	1		Host
ENSG00000175267	1		Host
ENSG00000177558	1		Host
ENSG00000178965	1		Host
ENSG00000179051	1		Host
ENSG00000179071	1		Host
ENSG00000179163	1		Host
ENSG00000180383	1		Host
ENSG00000181222	1		Host
ENSG00000182168	1		Host
ENSG00000183186	1		Host
ENSG00000184634	1		Host
ENSG00000185198	1		Host
ENSG00000188162	1		Host
ENSG00000188766	1		Host
ENSG00000196588	1		Host
ENSG00000196814	1		Host
ENSG00000196867	1		Host
ENSG00000198026	1		Host
ENSG00000198625	1		Host
ENSG00000198648	1		Host
ENSG00000198765	1		Host
ENSG00000198846	1		Host
ENSG00000198933	1		Host
ENSG00000204175	1		Host
ENSG00000204469	1		Host
ENSG00000204767	1		Host
ENSG00000205189	1		Host
ENSG00000205884	1		Host
ENSG00000206530	1		Host
ENSG00000213341	1		Host
ENSG00000214943	1		Host
ENSG00000219438	1		Host
ENSG00000221890	1		Host
ENSG00000221946	1		Host
ENSG00000236980	1		Host
ENSG00000239306	1		Host
ENSG00000239474	1		Host
ENSG00000240764	1		Host
ENSG00000244462	1		Host
ENSG00000249715	1		Host
ENSG00000258986	1		Host
ENSG00000264364	1		Host
ENSG00000272047	1		Host
PBANKA_093690	1		Parasite
PBANKA_093950	1		Parasite
PBANKA_101160	1		Parasite
PBANKA_101790	1		Parasite
PBANKA_103450	1		Parasite
PBANKA_112230	1		Parasite
PBANKA_135210	1		Parasite
PBANKA_144220	1		Parasite
ENSG00000006607	2		Host
ENSG00000034239	2		Host
ENSG00000049618	2		Host
ENSG00000055732	2		Host
ENSG00000095321	2		Host
ENSG00000100908	2		Host
ENSG00000101489	2		Host
ENSG00000102802	2		Host
ENSG00000104833	2		Host
ENSG00000107796	2		Host
ENSG00000110066	2		Host
ENSG00000117600	2		Host
ENSG00000119965	2		Host
ENSG00000121210	2		Host
ENSG00000122335	2		Host
ENSG00000126391	2		Host
ENSG00000130558	2		Host
ENSG00000130561	2		Host
ENSG00000130766	2		Host
ENSG00000133739	2		Host
ENSG00000135437	2		Host
ENSG00000138767	2		Host
ENSG00000140105	2		Host
ENSG00000146414	2		Host
ENSG00000147676	2		Host
ENSG00000151640	2		Host
ENSG00000161217	2		Host
ENSG00000162889	2		Host
ENSG00000163596	2		Host
ENSG00000169174	2		Host
ENSG00000169605	2		Host
ENSG00000172548	2		Host
ENSG00000176148	2		Host
ENSG00000177189	2		Host
ENSG00000187726	2		Host
ENSG00000196754	2		Host
ENSG00000197386	2		Host
ENSG00000204590	2		Host
ENSG00000213977	2		Host
ENSG00000248871	2		Host
ENSG00000255072	2		Host
PBANKA_020700	2		Parasite
ENSG00000064999	3		Host
ENSG00000100105	3		Host
ENSG00000111605	3		Host
ENSG00000139880	3		Host
ENSG00000140750	3		Host
ENSG00000144589	3		Host
ENSG00000165632	3		Host
ENSG00000173991	3		Host
ENSG00000196782	3		Host
ENSG00000205307	3		Host
ENSG00000243477	3		Host
PBANKA_010320	3		Parasite
PBANKA_011080	3		Parasite
PBANKA_040250	3		Parasite
PBANKA_040560	3		Parasite
PBANKA_040730	3		Parasite
PBANKA_040900	3		Parasite
PBANKA_050330	3		Parasite
PBANKA_051010	3		Parasite
PBANKA_061530	3		Parasite
PBANKA_062240	3		Parasite
PBANKA_071220	3		Parasite
PBANKA_071980	3		Parasite
PBANKA_072100	3		Parasite
PBANKA_082740	3		Parasite
PBANKA_090860	3		Parasite
PBANKA_091250	3		Parasite
PBANKA_092930	3		Parasite
PBANKA_092940	3		Parasite
PBANKA_093110	3		Parasite
PBANKA_104010	3		Parasite
PBANKA_112320	3		Parasite
PBANKA_113890	3		Parasite
PBANKA_121630	3		Parasite
PBANKA_121910	3		Parasite
PBANKA_122680	3		Parasite
PBANKA_122990	3		Parasite
PBANKA_123130	3		Parasite
PBANKA_124060	3		Parasite
PBANKA_130520	3		Parasite
PBANKA_131280	3		Parasite
PBANKA_131530	3		Parasite
PBANKA_132540	3		Parasite
PBANKA_135410	3		Parasite
PBANKA_135610	3		Parasite
PBANKA_135850	3		Parasite
PBANKA_136120	3		Parasite
PBANKA_140250	3		Parasite
PBANKA_142290	3		Parasite
PBANKA_145120	3		Parasite
PBANKA_145680	3		Parasite
PBANKA_145720	3		Parasite
PBANKA_146130	3		Parasite
ENSG00000004468	4		Host
ENSG00000010932	4		Host
ENSG00000035862	4		Host
ENSG00000044446	4		Host
ENSG00000054356	4		Host
ENSG00000065491	4		Host
ENSG00000069869	4		Host
ENSG00000070423	4		Host
ENSG00000071054	4		Host
ENSG00000076067	4		Host
ENSG00000083535	4		Host
ENSG00000100485	4		Host
ENSG00000102098	4		Host
ENSG00000103546	4		Host
ENSG00000104884	4		Host
ENSG00000105438	4		Host
ENSG00000105755	4		Host
ENSG00000105939	4		Host
ENSG00000106089	4		Host
ENSG00000110090	4		Host
ENSG00000110422	4		Host
ENSG00000111206	4		Host
ENSG00000113368	4		Host
ENSG00000114023	4		Host
ENSG00000114541	4		Host
ENSG00000115216	4		Host
ENSG00000115289	4		Host
ENSG00000115461	4		Host
ENSG00000115687	4		Host
ENSG00000116032	4		Host
ENSG00000118242	4		Host
ENSG00000119242	4		Host
ENSG00000120868	4		Host
ENSG00000121879	4		Host
ENSG00000124406	4		Host
ENSG00000125457	4		Host
ENSG00000125503	4		Host
ENSG00000125898	4		Host
ENSG00000130055	4		Host
ENSG00000130522	4		Host
ENSG00000131459	4		Host
ENSG00000131620	4		Host
ENSG00000134030	4		Host
ENSG00000134291	4		Host
ENSG00000136213	4		Host
ENSG00000137713	4		Host
ENSG00000137821	4		Host
ENSG00000137834	4		Host
ENSG00000138496	4		Host
ENSG00000138755	4		Host
ENSG00000139218	4		Host
ENSG00000139436	4		Host
ENSG00000139926	4		Host
ENSG00000140718	4		Host
ENSG00000141198	4		Host
ENSG00000143195	4		Host
ENSG00000145348	4		Host
ENSG00000146701	4		Host
ENSG00000149292	4		Host
ENSG00000152784	4		Host
ENSG00000153029	4		Host
ENSG00000153214	4		Host
ENSG00000153487	4		Host
ENSG00000157168	4	monocytes	Host
ENSG00000157379	4		Host
ENSG00000158089	4		Host
ENSG00000158301	4		Host
ENSG00000160207	4		Host
ENSG00000160285	4		Host
ENSG00000160392	4		Host
ENSG00000160396	4		Host
ENSG00000160948	4		Host
ENSG00000162341	4		Host
ENSG00000162456	4		Host
ENSG00000162511	4		Host
ENSG00000164037	4		Host
ENSG00000165071	4		Host
ENSG00000165288	4		Host
ENSG00000171532	4		Host
ENSG00000171827	4		Host
ENSG00000172985	4		Host
ENSG00000173559	4		Host
ENSG00000173653	4		Host
ENSG00000173894	4		Host
ENSG00000174348	4		Host
ENSG00000175206	4		Host
ENSG00000175213	4		Host
ENSG00000176009	4		Host
ENSG00000176087	4		Host
ENSG00000177885	4		Host
ENSG00000178789	4		Host
ENSG00000180447	4		Host
ENSG00000183785	4		Host
ENSG00000184730	4		Host
ENSG00000186591	4		Host
ENSG00000187522	4		Host
ENSG00000187838	4		Host
ENSG00000197273	4		Host
ENSG00000197446	4		Host
ENSG00000197961	4		Host
ENSG00000198171	4		Host
ENSG00000203995	4		Host
ENSG00000204131	4		Host
ENSG00000204227	4		Host
ENSG00000204371	4		Host
ENSG00000205669	4		Host
ENSG00000284797	4		Host
PBANKA_010150	4		Parasite
PBANKA_011090	4		Parasite
PBANKA_020170	4		Parasite
PBANKA_020480	4		Parasite
PBANKA_021190	4		Parasite
PBANKA_021400	4		Parasite
PBANKA_030660	4		Parasite
PBANKA_031270	4		Parasite
PBANKA_041240	4		Parasite
PBANKA_051050	4		Parasite
PBANKA_051280	4		Parasite
PBANKA_051300	4		Parasite
PBANKA_051370	4		Parasite
PBANKA_051540	4		Parasite
PBANKA_052130	4		Parasite
PBANKA_060070	4		Parasite
PBANKA_061010	4		Parasite
PBANKA_061180	4		Parasite
PBANKA_070490	4		Parasite
PBANKA_070710	4		Parasite
PBANKA_071140	4		Parasite
PBANKA_071160	4		Parasite
PBANKA_071730	4		Parasite
PBANKA_071790	4		Parasite
PBANKA_080280	4		Parasite
PBANKA_090210	4		Parasite
PBANKA_090400	4		Parasite
PBANKA_092050	4		Parasite
PBANKA_092070	4		Parasite
PBANKA_092090	4		Parasite
PBANKA_092120	4		Parasite
PBANKA_092200	4		Parasite
PBANKA_092590	4		Parasite
PBANKA_092800	4		Parasite
PBANKA_093250	4		Parasite
PBANKA_093260	4		Parasite
PBANKA_093880	4		Parasite
PBANKA_093900	4		Parasite
PBANKA_093960	4		Parasite
PBANKA_094210	4		Parasite
PBANKA_100210	4		Parasite
PBANKA_100620	4		Parasite
PBANKA_100960	4		Parasite
PBANKA_101450	4		Parasite
PBANKA_101470	4		Parasite
PBANKA_101980	4		Parasite
PBANKA_102320	4		Parasite
PBANKA_103540	4		Parasite
PBANKA_103600	4		Parasite
PBANKA_110770	4		Parasite
PBANKA_111060	4		Parasite
PBANKA_112510	4		Parasite
PBANKA_113180	4		Parasite
PBANKA_113740	4		Parasite
PBANKA_113810	4		Parasite
PBANKA_114550	4		Parasite
PBANKA_120510	4		Parasite
PBANKA_120520	4		Parasite
PBANKA_120940	4		Parasite
PBANKA_120990	4		Parasite
PBANKA_121240	4		Parasite
PBANKA_122080	4		Parasite
PBANKA_122830	4		Parasite
PBANKA_122840	4		Parasite
PBANKA_124070	4		Parasite
PBANKA_124350	4		Parasite
PBANKA_131010	4		Parasite
PBANKA_131100	4		Parasite
PBANKA_131140	4		Parasite
PBANKA_131320	4		Parasite
PBANKA_131930	4		Parasite
PBANKA_132080	4		Parasite
PBANKA_132520	4		Parasite
PBANKA_133140	4		Parasite
PBANKA_134980	4		Parasite
PBANKA_135340	4		Parasite
PBANKA_135460	4		Parasite
PBANKA_140620	4		Parasite
PBANKA_141740	4		Parasite
PBANKA_143030	4		Parasite
PBANKA_143910	4		Parasite
PBANKA_144010	4		Parasite
PBANKA_144350	4		Parasite
PBANKA_144500	4		Parasite
PBANKA_144570	4		Parasite
PBANKA_145110	4		Parasite
PBANKA_145480	4		Parasite
PBANKA_145950	4		Parasite
PBANKA_146160	4		Parasite
PBANKA_146330	4		Parasite
ENSG00000011105	5		Host
ENSG00000042832	5		Host
ENSG00000047230	5		Host
ENSG00000049249	5		Host
ENSG00000063244	5		Host
ENSG00000070778	5		Host
ENSG00000071205	5		Host
ENSG00000074966	5	NK_cells	Host
ENSG00000082781	5		Host
ENSG00000084652	5		Host
ENSG00000099785	5		Host
ENSG00000100104	5		Host
ENSG00000101152	5		Host
ENSG00000101871	5		Host
ENSG00000102362	5		Host
ENSG00000103710	5		Host
ENSG00000105364	5		Host
ENSG00000106366	5		Host
ENSG00000108576	5		Host
ENSG00000109265	5		Host
ENSG00000112759	5		Host
ENSG00000115758	5		Host
ENSG00000121905	5		Host
ENSG00000123342	5		Host
ENSG00000126856	5		Host
ENSG00000129170	5		Host
ENSG00000130311	5		Host
ENSG00000130589	5		Host
ENSG00000131400	5		Host
ENSG00000131669	5		Host
ENSG00000131746	5		Host
ENSG00000133119	5		Host
ENSG00000134531	5		Host
ENSG00000135454	5		Host
ENSG00000137801	5	monocytes	Host
ENSG00000138316	5		Host
ENSG00000140682	5		Host
ENSG00000142303	5	NK_cells	Host
ENSG00000143013	5		Host
ENSG00000143033	5		Host
ENSG00000144034	5		Host
ENSG00000145649	5	NK_cells	Host
ENSG00000148154	5		Host
ENSG00000149043	5		Host
ENSG00000156172	5		Host
ENSG00000156219	5		Host
ENSG00000157613	5		Host
ENSG00000160214	5		Host
ENSG00000160404	5		Host
ENSG00000162490	5		Host
ENSG00000165804	5		Host
ENSG00000165912	5		Host
ENSG00000167100	5		Host
ENSG00000167487	5		Host
ENSG00000167797	5		Host
ENSG00000167861	5		Host
ENSG00000167900	5		Host
ENSG00000168938	5		Host
ENSG00000169217	5		Host
ENSG00000169860	5		Host
ENSG00000171227	5		Host
ENSG00000175764	5		Host
ENSG00000176444	5		Host
ENSG00000177076	5		Host
ENSG00000179588	5		Host
ENSG00000180767	5		Host
ENSG00000180998	5		Host
ENSG00000181392	5		Host
ENSG00000181610	5		Host
ENSG00000183255	5		Host
ENSG00000183722	5		Host
ENSG00000183840	5		Host
ENSG00000183963	5		Host
ENSG00000185340	5		Host
ENSG00000187068	5		Host
ENSG00000188747	5		Host
ENSG00000188822	5	B_cells	Host
ENSG00000188937	5		Host
ENSG00000196776	5		Host
ENSG00000198142	5		Host
ENSG00000198478	5		Host
ENSG00000198680	5		Host
ENSG00000198959	5		Host
ENSG00000204396	5		Host
ENSG00000205090	5		Host
ENSG00000205639	5		Host
ENSG00000205846	5		Host
ENSG00000212864	5		Host
ENSG00000221866	5		Host
ENSG00000230062	5		Host
ENSG00000253846	5		Host
ENSG00000261594	5		Host
ENSG00000264522	5		Host
ENSG00000265491	5		Host
ENSG00000273604	5		Host
PBANKA_021050	5		Parasite
PBANKA_030110	5		Parasite
PBANKA_030350	5		Parasite
PBANKA_041170	5		Parasite
PBANKA_050650	5		Parasite
PBANKA_060090	5		Parasite
PBANKA_060780	5		Parasite
PBANKA_061620	5		Parasite
PBANKA_070360	5		Parasite
PBANKA_071070	5		Parasite
PBANKA_071500	5		Parasite
PBANKA_082500	5		Parasite
PBANKA_083450	5		Parasite
PBANKA_092820	5		Parasite
PBANKA_093190	5		Parasite
PBANKA_101760	5		Parasite
PBANKA_102050	5		Parasite
PBANKA_102440	5		Parasite
PBANKA_120270	5		Parasite
PBANKA_121900	5		Parasite
PBANKA_134640	5		Parasite
PBANKA_135590	5		Parasite
PBANKA_136470	5		Parasite
PBANKA_140210	5		Parasite
PBANKA_142430	5		Parasite
PBANKA_142670	5		Parasite
PBANKA_142870	5		Parasite
PBANKA_145010	5		Parasite
PBANKA_145670	5		Parasite
ENSG00000003756	6		Host
ENSG00000006638	6		Host
ENSG00000023909	6		Host
ENSG00000029363	6		Host
ENSG00000054267	6		Host
ENSG00000065054	6		Host
ENSG00000072133	6		Host
ENSG00000076928	6		Host
ENSG00000077092	6		Host
ENSG00000081052	6	B_cells	Host
ENSG00000087510	6		Host
ENSG00000091039	6		Host
ENSG00000092096	6		Host
ENSG00000100075	6		Host
ENSG00000100557	6		Host
ENSG00000101972	6		Host
ENSG00000103740	6		Host
ENSG00000104998	6		Host
ENSG00000105976	6		Host
ENSG00000106333	6		Host
ENSG00000110651	6		Host
ENSG00000111300	6		Host
ENSG00000111371	6		Host
ENSG00000112530	6		Host
ENSG00000112701	6		Host
ENSG00000113580	6		Host
ENSG00000114279	6		Host
ENSG00000114757	6		Host
ENSG00000115896	6		Host
ENSG00000117318	6		Host
ENSG00000120729	6		Host
ENSG00000121104	6		Host
ENSG00000122008	6		Host
ENSG00000122859	6		Host
ENSG00000123636	6		Host
ENSG00000125835	6		Host
ENSG00000126254	6		Host
ENSG00000127528	6		Host
ENSG00000129472	6		Host
ENSG00000130758	6		Host
ENSG00000131584	6		Host
ENSG00000132361	6		Host
ENSG00000133026	6		Host
ENSG00000135018	6		Host
ENSG00000135049	6		Host
ENSG00000137710	6		Host
ENSG00000138182	6		Host
ENSG00000139445	6		Host
ENSG00000141934	6		Host
ENSG00000142459	6		Host
ENSG00000142552	6		Host
ENSG00000145975	6		Host
ENSG00000149635	6		Host
ENSG00000152104	6		Host
ENSG00000154007	6		Host
ENSG00000154734	6	NK_cells	Host
ENSG00000157502	6		Host
ENSG00000159363	6		Host
ENSG00000160683	6		Host
ENSG00000161533	6		Host
ENSG00000161652	6		Host
ENSG00000164488	6		Host
ENSG00000165115	6		Host
ENSG00000165929	6	T_cells	Host
ENSG00000166349	6		Host
ENSG00000166913	6		Host
ENSG00000167895	6		Host
ENSG00000168005	6		Host
ENSG00000168769	6		Host
ENSG00000169906	6		Host
ENSG00000170955	6		Host
ENSG00000172350	6		Host
ENSG00000172717	6		Host
ENSG00000172869	6		Host
ENSG00000173852	6		Host
ENSG00000176058	6		Host
ENSG00000176428	6		Host
ENSG00000176454	6		Host
ENSG00000177025	6		Host
ENSG00000180305	6		Host
ENSG00000180424	6		Host
ENSG00000180921	6		Host
ENSG00000181826	6		Host
ENSG00000182325	6		Host
ENSG00000182853	6		Host
ENSG00000186051	6		Host
ENSG00000187533	6		Host
ENSG00000189308	6		Host
ENSG00000196437	6		Host
ENSG00000197019	6		Host
ENSG00000197081	6		Host
ENSG00000198734	6		Host
ENSG00000203880	6		Host
ENSG00000257335	6	neutrophils	Host
PBANKA_010290	6		Parasite
PBANKA_031240	6		Parasite
PBANKA_041290	6		Parasite
PBANKA_070660	6		Parasite
PBANKA_071430	6		Parasite
PBANKA_080050	6		Parasite
PBANKA_082020	6		Parasite
PBANKA_082160	6		Parasite
PBANKA_091510	6		Parasite
PBANKA_091950	6		Parasite
PBANKA_102570	6		Parasite
PBANKA_110210	6		Parasite
PBANKA_110970	6		Parasite
PBANKA_113240	6		Parasite
PBANKA_113590	6		Parasite
PBANKA_114370	6		Parasite
PBANKA_121810	6		Parasite
PBANKA_130230	6		Parasite
PBANKA_134270	6		Parasite
PBANKA_143230	6		Parasite
PBANKA_143460	6		Parasite
PBANKA_143550	6		Parasite
PBANKA_144330	6		Parasite
PBANKA_145370	6		Parasite
ENSG00000005882	7		Host
ENSG00000005981	7		Host
ENSG00000006116	7		Host
ENSG00000008118	7		Host
ENSG00000010671	7		Host
ENSG00000054523	7		Host
ENSG00000057608	7		Host
ENSG00000063978	7		Host
ENSG00000066933	7		Host
ENSG00000067208	7		Host
ENSG00000069812	7		Host
ENSG00000070047	7		Host
ENSG00000071967	7		Host
ENSG00000074047	7		Host
ENSG00000074071	7		Host
ENSG00000075275	7	B_cells	Host
ENSG00000077150	7		Host
ENSG00000080561	7		Host
ENSG00000085185	7		Host
ENSG00000089847	7		Host
ENSG00000091409	7	T_cells	Host
ENSG00000091732	7		Host
ENSG00000099282	7		Host
ENSG00000100083	7		Host
ENSG00000100227	7		Host
ENSG00000100294	7		Host
ENSG00000100299	7		Host
ENSG00000100448	7		Host
ENSG00000100678	7		Host
ENSG00000100784	7		Host
ENSG00000101306	7		Host
ENSG00000101365	7		Host
ENSG00000102181	7		Host
ENSG00000102445	7		Host
ENSG00000102710	7		Host
ENSG00000103449	7		Host
ENSG00000103599	7		Host
ENSG00000103888	7		Host
ENSG00000104371	7		Host
ENSG00000104903	7		Host
ENSG00000104957	7		Host
ENSG00000105143	7		Host
ENSG00000106302	7		Host
ENSG00000106410	7		Host
ENSG00000107036	7		Host
ENSG00000107957	7		Host
ENSG00000108784	7		Host
ENSG00000109107	7		Host
ENSG00000109511	7		Host
ENSG00000110931	7		Host
ENSG00000112183	7		Host
ENSG00000112212	7		Host
ENSG00000112293	7		Host
ENSG00000112981	7		Host
ENSG00000113196	7		Host
ENSG00000113248	7		Host
ENSG00000113430	7		Host
ENSG00000113924	7		Host
ENSG00000114013	7	myeloid_DC	Host
ENSG00000114054	7		Host
ENSG00000114544	7		Host
ENSG00000114770	7		Host
ENSG00000115904	7		Host
ENSG00000118513	7		Host
ENSG00000118640	7		Host
ENSG00000118689	7		Host
ENSG00000118707	7		Host
ENSG00000118816	7		Host
ENSG00000119723	7		Host
ENSG00000120697	7		Host
ENSG00000123091	7		Host
ENSG00000123144	7		Host
ENSG00000123395	7		Host
ENSG00000123485	7		Host
ENSG00000123685	7		Host
ENSG00000124098	7		Host
ENSG00000124151	7		Host
ENSG00000124222	7		Host
ENSG00000125815	7		Host
ENSG00000126010	7		Host
ENSG00000126337	7		Host
ENSG00000126895	7		Host
ENSG00000127418	7		Host
ENSG00000127564	7		Host
ENSG00000128573	7		Host
ENSG00000128610	7		Host
ENSG00000128973	7		Host
ENSG00000130700	7		Host
ENSG00000130701	7		Host
ENSG00000130948	7		Host
ENSG00000131023	7		Host
ENSG00000132313	7		Host
ENSG00000132694	7		Host
ENSG00000132837	7		Host
ENSG00000133065	7		Host
ENSG00000133317	7		Host
ENSG00000134539	7	NK_cells	Host
ENSG00000134864	7		Host
ENSG00000135374	7		Host
ENSG00000135898	7		Host
ENSG00000136240	7		Host
ENSG00000136883	7		Host
ENSG00000137500	7		Host
ENSG00000137960	7		Host
ENSG00000137968	7		Host
ENSG00000138271	7		Host
ENSG00000138587	7		Host
ENSG00000140297	7		Host
ENSG00000140553	7		Host
ENSG00000141622	7	NK_cells	Host
ENSG00000142327	7		Host
ENSG00000143653	7		Host
ENSG00000143919	7		Host
ENSG00000144136	7		Host
ENSG00000144228	7		Host
ENSG00000145020	7		Host
ENSG00000145623	7		Host
ENSG00000146360	7		Host
ENSG00000146540	7		Host
ENSG00000147246	7		Host
ENSG00000147509	7		Host
ENSG00000148248	7		Host
ENSG00000148337	7		Host
ENSG00000148386	7		Host
ENSG00000148677	7		Host
ENSG00000149651	7		Host
ENSG00000149972	7		Host
ENSG00000150281	7		Host
ENSG00000151962	7		Host
ENSG00000152578	7		Host
ENSG00000155875	7		Host
ENSG00000155886	7		Host
ENSG00000156026	7		Host
ENSG00000159063	7		Host
ENSG00000160194	7		Host
ENSG00000160796	7		Host
ENSG00000161243	7		Host
ENSG00000161594	7		Host
ENSG00000162009	7		Host
ENSG00000162302	7		Host
ENSG00000162620	7		Host
ENSG00000162923	7		Host
ENSG00000163072	7		Host
ENSG00000163751	7		Host
ENSG00000163864	7		Host
ENSG00000163975	7		Host
ENSG00000164120	7		Host
ENSG00000164684	7		Host
ENSG00000164707	7		Host
ENSG00000165194	7		Host
ENSG00000165915	7		Host
ENSG00000166090	7		Host
ENSG00000166106	7		Host
ENSG00000166257	7		Host
ENSG00000166947	7		Host
ENSG00000167394	7		Host
ENSG00000167755	7		Host
ENSG00000169006	7		Host
ENSG00000169169	7		Host
ENSG00000169297	7		Host
ENSG00000169418	7		Host
ENSG00000169855	7		Host
ENSG00000169933	7		Host
ENSG00000170537	7		Host
ENSG00000170624	7		Host
ENSG00000170921	7		Host
ENSG00000172020	7		Host
ENSG00000172731	7		Host
ENSG00000173039	7		Host
ENSG00000173212	7		Host
ENSG00000173227	7		Host
ENSG00000173338	7		Host
ENSG00000173376	7		Host
ENSG00000173467	7		Host
ENSG00000173825	7		Host
ENSG00000173928	7		Host
ENSG00000174231	7		Host
ENSG00000174791	7		Host
ENSG00000174851	7		Host
ENSG00000174871	7		Host
ENSG00000175792	7		Host
ENSG00000175826	7		Host
ENSG00000177685	7		Host
ENSG00000178026	7		Host
ENSG00000178395	7		Host
ENSG00000178449	7		Host
ENSG00000178982	7		Host
ENSG00000179862	7		Host
ENSG00000179958	7		Host
ENSG00000180448	7		Host
ENSG00000180613	7		Host
ENSG00000180616	7		Host
ENSG00000181982	7		Host
ENSG00000182054	7		Host
ENSG00000182187	7		Host
ENSG00000182318	7		Host
ENSG00000183010	7		Host
ENSG00000183023	7		Host
ENSG00000183631	7		Host
ENSG00000184194	7		Host
ENSG00000184640	7		Host
ENSG00000185482	7		Host
ENSG00000185972	7		Host
ENSG00000185974	7		Host
ENSG00000186118	7		Host
ENSG00000186479	7		Host
ENSG00000187094	7		Host
ENSG00000187231	7		Host
ENSG00000187688	7		Host
ENSG00000187796	7		Host
ENSG00000188306	7		Host
ENSG00000188763	7		Host
ENSG00000189058	7		Host
ENSG00000196811	7		Host
ENSG00000197766	7		Host
ENSG00000197859	7		Host
ENSG00000198885	7		Host
ENSG00000198951	7		Host
ENSG00000204859	7		Host
ENSG00000205111	7		Host
ENSG00000205744	7		Host
ENSG00000206053	7		Host
ENSG00000206072	7		Host
ENSG00000213619	7		Host
ENSG00000213889	7		Host
ENSG00000214872	7		Host
ENSG00000221977	7		Host
ENSG00000225830	7		Host
ENSG00000226174	7		Host
ENSG00000230561	7		Host
ENSG00000231213	7		Host
ENSG00000243449	7		Host
ENSG00000250799	7		Host
ENSG00000250821	7		Host
ENSG00000253368	7		Host
ENSG00000269313	7		Host
ENSG00000271605	7		Host
ENSG00000275066	7		Host
PBANKA_010770	7		Parasite
PBANKA_010820	7		Parasite
PBANKA_020590	7		Parasite
PBANKA_021360	7		Parasite
PBANKA_030410	7		Parasite
PBANKA_031160	7		Parasite
PBANKA_031330	7		Parasite
PBANKA_040680	7		Parasite
PBANKA_041480	7		Parasite
PBANKA_050230	7		Parasite
PBANKA_050290	7		Parasite
PBANKA_050320	7		Parasite
PBANKA_050620	7		Parasite
PBANKA_050800	7		Parasite
PBANKA_050900	7		Parasite
PBANKA_051140	7		Parasite
PBANKA_051480	7		Parasite
PBANKA_060270	7		Parasite
PBANKA_061330	7		Parasite
PBANKA_061390	7		Parasite
PBANKA_061490	7		Parasite
PBANKA_061820	7		Parasite
PBANKA_070740	7		Parasite
PBANKA_070970	7		Parasite
PBANKA_071210	7		Parasite
PBANKA_080120	7		Parasite
PBANKA_080220	7		Parasite
PBANKA_080470	7		Parasite
PBANKA_080690	7		Parasite
PBANKA_080770	7		Parasite
PBANKA_080810	7		Parasite
PBANKA_080870	7		Parasite
PBANKA_081040	7		Parasite
PBANKA_081430	7		Parasite
PBANKA_081520	7		Parasite
PBANKA_081570	7		Parasite
PBANKA_081960	7		Parasite
PBANKA_082070	7		Parasite
PBANKA_082080	7		Parasite
PBANKA_082350	7		Parasite
PBANKA_082410	7		Parasite
PBANKA_082490	7		Parasite
PBANKA_082720	7		Parasite
PBANKA_083020	7		Parasite
PBANKA_083100	7		Parasite
PBANKA_083290	7		Parasite
PBANKA_083570	7		Parasite
PBANKA_091000	7		Parasite
PBANKA_091050	7		Parasite
PBANKA_092440	7		Parasite
PBANKA_092840	7		Parasite
PBANKA_092980	7		Parasite
PBANKA_093120	7		Parasite
PBANKA_093450	7		Parasite
PBANKA_093740	7		Parasite
PBANKA_093780	7		Parasite
PBANKA_094130	7		Parasite
PBANKA_094160	7		Parasite
PBANKA_100100	7		Parasite
PBANKA_100130	7		Parasite
PBANKA_100220	7		Parasite
PBANKA_100250	7		Parasite
PBANKA_100520	7		Parasite
PBANKA_100850	7		Parasite
PBANKA_101620	7		Parasite
PBANKA_101640	7		Parasite
PBANKA_102250	7		Parasite
PBANKA_102390	7		Parasite
PBANKA_102510	7		Parasite
PBANKA_102820	7		Parasite
PBANKA_102980	7		Parasite
PBANKA_103130	7		Parasite
PBANKA_103220	7		Parasite
PBANKA_103730	7		Parasite
PBANKA_110540	7		Parasite
PBANKA_110810	7		Parasite
PBANKA_111080	7		Parasite
PBANKA_111670	7		Parasite
PBANKA_112180	7		Parasite
PBANKA_112590	7		Parasite
PBANKA_112700	7		Parasite
PBANKA_112870	7		Parasite
PBANKA_112970	7		Parasite
PBANKA_113610	7		Parasite
PBANKA_113690	7		Parasite
PBANKA_114330	7		Parasite
PBANKA_114390	7		Parasite
PBANKA_120260	7		Parasite
PBANKA_120490	7		Parasite
PBANKA_120670	7		Parasite
PBANKA_120880	7		Parasite
PBANKA_121180	7		Parasite
PBANKA_121200	7		Parasite
PBANKA_121470	7		Parasite
PBANKA_121950	7		Parasite
PBANKA_122400	7		Parasite
PBANKA_122700	7		Parasite
PBANKA_123210	7		Parasite
PBANKA_123890	7		Parasite
PBANKA_123990	7		Parasite
PBANKA_124000	7		Parasite
PBANKA_124030	7		Parasite
PBANKA_124360	7		Parasite
PBANKA_124430	7		Parasite
PBANKA_130310	7		Parasite
PBANKA_130340	7		Parasite
PBANKA_130430	7		Parasite
PBANKA_130840	7		Parasite
PBANKA_130920	7		Parasite
PBANKA_130940	7		Parasite
PBANKA_131370	7		Parasite
PBANKA_131470	7		Parasite
PBANKA_132070	7		Parasite
PBANKA_132160	7		Parasite
PBANKA_133430	7		Parasite
PBANKA_133540	7		Parasite
PBANKA_133700	7		Parasite
PBANKA_134290	7		Parasite
PBANKA_134450	7		Parasite
PBANKA_134600	7		Parasite
PBANKA_134750	7		Parasite
PBANKA_135130	7		Parasite
PBANKA_135270	7		Parasite
PBANKA_135670	7		Parasite
PBANKA_136010	7		Parasite
PBANKA_136050	7		Parasite
PBANKA_136220	7		Parasite
PBANKA_136230	7		Parasite
PBANKA_136330	7		Parasite
PBANKA_140080	7		Parasite
PBANKA_140120	7		Parasite
PBANKA_140200	7		Parasite
PBANKA_140350	7		Parasite
PBANKA_140740	7		Parasite
PBANKA_141220	7		Parasite
PBANKA_141380	7		Parasite
PBANKA_141650	7		Parasite
PBANKA_141680	7		Parasite
PBANKA_141760	7		Parasite
PBANKA_142840	7		Parasite
PBANKA_143250	7		Parasite
PBANKA_143410	7		Parasite
PBANKA_143830	7		Parasite
PBANKA_143920	7		Parasite
PBANKA_143960	7		Parasite
PBANKA_144020	7		Parasite
PBANKA_144060	7		Parasite
PBANKA_144150	7		Parasite
PBANKA_144170	7		Parasite
PBANKA_144470	7		Parasite
PBANKA_144560	7		Parasite
PBANKA_144850	7		Parasite
PBANKA_145330	7		Parasite
PBANKA_145420	7		Parasite
PBANKA_146490	7		Parasite
ENSG00000005189	8		Host
ENSG00000006534	8		Host
ENSG00000007171	8		Host
ENSG00000008441	8		Host
ENSG00000009780	8		Host
ENSG00000012779	8		Host
ENSG00000012817	8		Host
ENSG00000013583	8		Host
ENSG00000021762	8		Host
ENSG00000023041	8		Host
ENSG00000027847	8		Host
ENSG00000037474	8		Host
ENSG00000047457	8		Host
ENSG00000047621	8		Host
ENSG00000048405	8		Host
ENSG00000049247	8		Host
ENSG00000049656	8		Host
ENSG00000052749	8		Host
ENSG00000055130	8		Host
ENSG00000057704	8		Host
ENSG00000062650	8		Host
ENSG00000065057	8		Host
ENSG00000065135	8		Host
ENSG00000065613	8		Host
ENSG00000067064	8		Host
ENSG00000067704	8		Host
ENSG00000069206	8		Host
ENSG00000072401	8		Host
ENSG00000072609	8		Host
ENSG00000072832	8		Host
ENSG00000073712	8		Host
ENSG00000074410	8		Host
ENSG00000075618	8		Host
ENSG00000076944	8		Host
ENSG00000077498	8		Host
ENSG00000078177	8		Host
ENSG00000079950	8		Host
ENSG00000080371	8		Host
ENSG00000080824	8		Host
ENSG00000081087	8		Host
ENSG00000081177	8		Host
ENSG00000081277	8		Host
ENSG00000081320	8		Host
ENSG00000081791	8		Host
ENSG00000087116	8		Host
ENSG00000087470	8		Host
ENSG00000087494	8		Host
ENSG00000088854	8		Host
ENSG00000089048	8		Host
ENSG00000090097	8		Host
ENSG00000091844	8		Host
ENSG00000092330	8		Host
ENSG00000095932	8		Host
ENSG00000100558	8		Host
ENSG00000100644	8		Host
ENSG00000100767	8		Host
ENSG00000101191	8		Host
ENSG00000101194	8		Host
ENSG00000101457	8		Host
ENSG00000102034	8		Host
ENSG00000102053	8		Host
ENSG00000102221	8		Host
ENSG00000102383	8		Host
ENSG00000102580	8		Host
ENSG00000102882	8		Host
ENSG00000103005	8		Host
ENSG00000103168	8		Host
ENSG00000103375	8		Host
ENSG00000103534	8		Host
ENSG00000103569	8	neutrophils	Host
ENSG00000103647	8		Host
ENSG00000103852	8		Host
ENSG00000103876	8		Host
ENSG00000104327	8		Host
ENSG00000104361	8		Host
ENSG00000104375	8		Host
ENSG00000104381	8		Host
ENSG00000104518	8		Host
ENSG00000104756	8		Host
ENSG00000104805	8		Host
ENSG00000104892	8		Host
ENSG00000105281	8		Host
ENSG00000105325	8		Host
ENSG00000105675	8		Host
ENSG00000106263	8		Host
ENSG00000106327	8		Host
ENSG00000106330	8		Host
ENSG00000106565	8		Host
ENSG00000107611	8		Host
ENSG00000107738	8		Host
ENSG00000107833	8		Host
ENSG00000108578	8		Host
ENSG00000108592	8		Host
ENSG00000109111	8		Host
ENSG00000109618	8		Host
ENSG00000109674	8		Host
ENSG00000110013	8		Host
ENSG00000110195	8		Host
ENSG00000111530	8		Host
ENSG00000111642	8		Host
ENSG00000112146	8		Host
ENSG00000112280	8		Host
ENSG00000112624	8		Host
ENSG00000112984	8		Host
ENSG00000113638	8		Host
ENSG00000113749	8		Host
ENSG00000113790	8		Host
ENSG00000114115	8		Host
ENSG00000114166	8		Host
ENSG00000114626	8		Host
ENSG00000115145	8		Host
ENSG00000115310	8		Host
ENSG00000115484	8		Host
ENSG00000115548	8		Host
ENSG00000115590	8	neutrophils	Host
ENSG00000115850	8		Host
ENSG00000116016	8		Host
ENSG00000116141	8		Host
ENSG00000116663	8		Host
ENSG00000116729	8		Host
ENSG00000116793	8		Host
ENSG00000117411	8		Host
ENSG00000117724	8		Host
ENSG00000118137	8		Host
ENSG00000118496	8		Host
ENSG00000118520	8		Host
ENSG00000118785	8		Host
ENSG00000120158	8		Host
ENSG00000120733	8		Host
ENSG00000120913	8		Host
ENSG00000121578	8		Host
ENSG00000121691	8		Host
ENSG00000121742	8		Host
ENSG00000121807	8		Host
ENSG00000121853	8		Host
ENSG00000121903	8		Host
ENSG00000122861	8		Host
ENSG00000123405	8		Host
ENSG00000123610	8		Host
ENSG00000123933	8		Host
ENSG00000124134	8		Host
ENSG00000124279	8		Host
ENSG00000124562	8		Host
ENSG00000124743	8		Host
ENSG00000124802	8		Host
ENSG00000125637	8		Host
ENSG00000125775	8		Host
ENSG00000125844	8		Host
ENSG00000125845	8		Host
ENSG00000125944	8		Host
ENSG00000126106	8		Host
ENSG00000126457	8		Host
ENSG00000126464	8		Host
ENSG00000128594	8		Host
ENSG00000130005	8		Host
ENSG00000130304	8		Host
ENSG00000131171	8		Host
ENSG00000131389	8		Host
ENSG00000131634	8		Host
ENSG00000132205	8		Host
ENSG00000132294	8		Host
ENSG00000132356	8		Host
ENSG00000132780	8		Host
ENSG00000133103	8		Host
ENSG00000133135	8		Host
ENSG00000133138	8		Host
ENSG00000133275	8		Host
ENSG00000133401	8		Host
ENSG00000133640	8		Host
ENSG00000133935	8		Host
ENSG00000133980	8		Host
ENSG00000134294	8		Host
ENSG00000134330	8		Host
ENSG00000134444	8		Host
ENSG00000134884	8		Host
ENSG00000134987	8		Host
ENSG00000135378	8		Host
ENSG00000135414	8		Host
ENSG00000135525	8		Host
ENSG00000135537	8		Host
ENSG00000135697	8		Host
ENSG00000135828	8		Host
ENSG00000136110	8		Host
ENSG00000136111	8	T_cells	Host
ENSG00000136235	8		Host
ENSG00000137364	8		Host
ENSG00000137414	8		Host
ENSG00000137462	8		Host
ENSG00000137822	8		Host
ENSG00000138378	8	NK_cells	Host
ENSG00000138769	8		Host
ENSG00000138772	8	neutrophils	Host
ENSG00000139160	8		Host
ENSG00000139946	8		Host
ENSG00000140280	8		Host
ENSG00000140471	8		Host
ENSG00000140675	8		Host
ENSG00000141068	8		Host
ENSG00000141076	8		Host
ENSG00000141098	8		Host
ENSG00000141485	8		Host
ENSG00000141522	8		Host
ENSG00000141854	8		Host
ENSG00000142621	8		Host
ENSG00000142657	8		Host
ENSG00000143546	8	neutrophils	Host
ENSG00000144224	8		Host
ENSG00000144747	8		Host
ENSG00000144962	8		Host
ENSG00000145087	8		Host
ENSG00000145365	8		Host
ENSG00000145451	8		Host
ENSG00000145708	8		Host
ENSG00000145916	8		Host
ENSG00000146094	8		Host
ENSG00000146147	8		Host
ENSG00000146197	8		Host
ENSG00000146247	8		Host
ENSG00000146802	8		Host
ENSG00000147041	8		Host
ENSG00000147138	8		Host
ENSG00000147649	8		Host
ENSG00000148175	8		Host
ENSG00000148344	8		Host
ENSG00000148773	8		Host
ENSG00000148814	8		Host
ENSG00000149201	8		Host
ENSG00000149305	8		Host
ENSG00000149541	8		Host
ENSG00000149823	8		Host
ENSG00000149927	8		Host
ENSG00000150477	8		Host
ENSG00000150656	8		Host
ENSG00000151490	8		Host
ENSG00000152766	8		Host
ENSG00000152953	8		Host
ENSG00000153531	8		Host
ENSG00000153574	8		Host
ENSG00000154096	8		Host
ENSG00000154328	8		Host
ENSG00000154654	8		Host
ENSG00000154917	8		Host
ENSG00000155011	8		Host
ENSG00000155099	8		Host
ENSG00000155961	8		Host
ENSG00000156206	8		Host
ENSG00000156256	8		Host
ENSG00000156273	8		Host
ENSG00000156467	8		Host
ENSG00000156515	8		Host
ENSG00000156671	8		Host
ENSG00000156876	8		Host
ENSG00000157224	8		Host
ENSG00000157227	8		Host
ENSG00000157741	8		Host
ENSG00000158062	8		Host
ENSG00000158578	8		Host
ENSG00000158691	8		Host
ENSG00000158874	8		Host
ENSG00000159648	8		Host
ENSG00000160685	8		Host
ENSG00000160746	8		Host
ENSG00000161798	8		Host
ENSG00000162630	8		Host
ENSG00000162999	8		Host
ENSG00000163293	8		Host
ENSG00000163344	8		Host
ENSG00000163463	8		Host
ENSG00000163660	8		Host
ENSG00000163702	8		Host
ENSG00000163958	8		Host
ENSG00000164002	8		Host
ENSG00000164068	8		Host
ENSG00000164219	8		Host
ENSG00000164399	8		Host
ENSG00000164440	8		Host
ENSG00000164587	8		Host
ENSG00000164603	8		Host
ENSG00000164615	8		Host
ENSG00000164751	8		Host
ENSG00000165118	8		Host
ENSG00000165338	8		Host
ENSG00000165417	8		Host
ENSG00000165490	8		Host
ENSG00000165672	8		Host
ENSG00000165688	8		Host
ENSG00000165934	8		Host
ENSG00000166171	8		Host
ENSG00000166250	8		Host
ENSG00000166323	8		Host
ENSG00000167130	8		Host
ENSG00000167553	8		Host
ENSG00000167604	8		Host
ENSG00000167703	8		Host
ENSG00000168016	8		Host
ENSG00000168032	8		Host
ENSG00000168070	8		Host
ENSG00000168263	8		Host
ENSG00000168291	8		Host
ENSG00000168300	8		Host
ENSG00000168476	8		Host
ENSG00000168917	8		Host
ENSG00000169126	8		Host
ENSG00000169570	8		Host
ENSG00000169918	8		Host
ENSG00000170049	8		Host
ENSG00000170113	8		Host
ENSG00000170234	8		Host
ENSG00000170381	8		Host
ENSG00000170458	8	monocytes	Host
ENSG00000171302	8		Host
ENSG00000171433	8		Host
ENSG00000171611	8		Host
ENSG00000172139	8		Host
ENSG00000172239	8		Host
ENSG00000172269	8		Host
ENSG00000172270	8		Host
ENSG00000172367	8		Host
ENSG00000172466	8		Host
ENSG00000172497	8		Host
ENSG00000172667	8		Host
ENSG00000172809	8		Host
ENSG00000172954	8		Host
ENSG00000173281	8		Host
ENSG00000173627	8		Host
ENSG00000173662	8		Host
ENSG00000173930	8		Host
ENSG00000174130	8		Host
ENSG00000174238	8		Host
ENSG00000174405	8		Host
ENSG00000174446	8		Host
ENSG00000174607	8		Host
ENSG00000174695	8		Host
ENSG00000174744	8		Host
ENSG00000174944	8		Host
ENSG00000175073	8		Host
ENSG00000175105	8		Host
ENSG00000175197	8		Host
ENSG00000175426	8		Host
ENSG00000176160	8		Host
ENSG00000176563	8		Host
ENSG00000176619	8		Host
ENSG00000176903	8		Host
ENSG00000176919	8		Host
ENSG00000176927	8		Host
ENSG00000177030	8		Host
ENSG00000177192	8		Host
ENSG00000177697	8		Host
ENSG00000177853	8		Host
ENSG00000178226	8		Host
ENSG00000178295	8		Host
ENSG00000178301	8		Host
ENSG00000178694	8		Host
ENSG00000178773	8		Host
ENSG00000179085	8		Host
ENSG00000179300	8		Host
ENSG00000179387	8		Host
ENSG00000179639	8	myeloid_DC	Host
ENSG00000179673	8		Host
ENSG00000179965	8		Host
ENSG00000180287	8		Host
ENSG00000180773	8		Host
ENSG00000181026	8		Host
ENSG00000181619	8		Host
ENSG00000181634	8		Host
ENSG00000183018	8		Host
ENSG00000183077	8		Host
ENSG00000183160	8		Host
ENSG00000184005	8		Host
ENSG00000184164	8		Host
ENSG00000184557	8		Host
ENSG00000184719	8		Host
ENSG00000185236	8		Host
ENSG00000185305	8		Host
ENSG00000185689	8		Host
ENSG00000185989	8		Host
ENSG00000186130	8		Host
ENSG00000186395	8		Host
ENSG00000186628	8		Host
ENSG00000186847	8		Host
ENSG00000187037	8		Host
ENSG00000187840	8		Host
ENSG00000187860	8		Host
ENSG00000188070	8		Host
ENSG00000188130	8		Host
ENSG00000188312	8		Host
ENSG00000188338	8		Host
ENSG00000188554	8		Host
ENSG00000188761	8		Host
ENSG00000189280	8		Host
ENSG00000189334	8		Host
ENSG00000196083	8		Host
ENSG00000196182	8		Host
ENSG00000196199	8		Host
ENSG00000196323	8		Host
ENSG00000196632	8		Host
ENSG00000196639	8		Host
ENSG00000197057	8		Host
ENSG00000197208	8		Host
ENSG00000197971	8		Host
ENSG00000198081	8		Host
ENSG00000198753	8		Host
ENSG00000198783	8		Host
ENSG00000198954	8		Host
ENSG00000198961	8		Host
ENSG00000203668	8		Host
ENSG00000203814	8		Host
ENSG00000204116	8		Host
ENSG00000204420	8		Host
ENSG00000204936	8		Host
ENSG00000205464	8		Host
ENSG00000213088	8		Host
ENSG00000213551	8		Host
ENSG00000213672	8		Host
ENSG00000213949	8		Host
ENSG00000214097	8		Host
ENSG00000241360	8		Host
ENSG00000253309	8		Host
ENSG00000253457	8		Host
ENSG00000266265	8		Host
ENSG00000267534	8		Host
ENSG00000269335	8		Host
ENSG00000273749	8		Host
ENSG00000278535	8		Host
PBANKA_010100	8		Parasite
PBANKA_010120	8		Parasite
PBANKA_010140	8		Parasite
PBANKA_010160	8		Parasite
PBANKA_010180	8		Parasite
PBANKA_010330	8		Parasite
PBANKA_010390	8		Parasite
PBANKA_010460	8		Parasite
PBANKA_010470	8		Parasite
PBANKA_010480	8		Parasite
PBANKA_010490	8		Parasite
PBANKA_010520	8		Parasite
PBANKA_010560	8		Parasite
PBANKA_010660	8		Parasite
PBANKA_010710	8		Parasite
PBANKA_010730	8		Parasite
PBANKA_010830	8		Parasite
PBANKA_010840	8		Parasite
PBANKA_010870	8		Parasite
PBANKA_011040	8		Parasite
PBANKA_011120	8		Parasite
PBANKA_011140	8		Parasite
PBANKA_011240	8		Parasite
PBANKA_011250	8		Parasite
PBANKA_020280	8		Parasite
PBANKA_020290	8		Parasite
PBANKA_020310	8		Parasite
PBANKA_020330	8		Parasite
PBANKA_020340	8		Parasite
PBANKA_020350	8		Parasite
PBANKA_020380	8		Parasite
PBANKA_020390	8		Parasite
PBANKA_020500	8		Parasite
PBANKA_020520	8		Parasite
PBANKA_020540	8		Parasite
PBANKA_020660	8		Parasite
PBANKA_020680	8		Parasite
PBANKA_020690	8		Parasite
PBANKA_020730	8		Parasite
PBANKA_020860	8		Parasite
PBANKA_020900	8		Parasite
PBANKA_020980	8		Parasite
PBANKA_021020	8		Parasite
PBANKA_021040	8		Parasite
PBANKA_021060	8		Parasite
PBANKA_021110	8		Parasite
PBANKA_021130	8		Parasite
PBANKA_021140	8		Parasite
PBANKA_021150	8		Parasite
PBANKA_021200	8		Parasite
PBANKA_021310	8		Parasite
PBANKA_021340	8		Parasite
PBANKA_021350	8		Parasite
PBANKA_030150	8		Parasite
PBANKA_030210	8		Parasite
PBANKA_030220	8		Parasite
PBANKA_030250	8		Parasite
PBANKA_030320	8		Parasite
PBANKA_030360	8		Parasite
PBANKA_030380	8		Parasite
PBANKA_030430	8		Parasite
PBANKA_030530	8		Parasite
PBANKA_030540	8		Parasite
PBANKA_030550	8		Parasite
PBANKA_030590	8		Parasite
PBANKA_030670	8		Parasite
PBANKA_030700	8		Parasite
PBANKA_030710	8		Parasite
PBANKA_030720	8		Parasite
PBANKA_030770	8		Parasite
PBANKA_030780	8		Parasite
PBANKA_030860	8		Parasite
PBANKA_030880	8		Parasite
PBANKA_030910	8		Parasite
PBANKA_031040	8		Parasite
PBANKA_031090	8		Parasite
PBANKA_031120	8		Parasite
PBANKA_031190	8		Parasite
PBANKA_031210	8		Parasite
PBANKA_031230	8		Parasite
PBANKA_031290	8		Parasite
PBANKA_031300	8		Parasite
PBANKA_031400	8		Parasite
PBANKA_031450	8		Parasite
PBANKA_031500	8		Parasite
PBANKA_031510	8		Parasite
PBANKA_031520	8		Parasite
PBANKA_031530	8		Parasite
PBANKA_031610	8		Parasite
PBANKA_040110	8		Parasite
PBANKA_040150	8		Parasite
PBANKA_040190	8		Parasite
PBANKA_040300	8		Parasite
PBANKA_040380	8		Parasite
PBANKA_040410	8		Parasite
PBANKA_040420	8		Parasite
PBANKA_040450	8		Parasite
PBANKA_040510	8		Parasite
PBANKA_040530	8		Parasite
PBANKA_040540	8		Parasite
PBANKA_040550	8		Parasite
PBANKA_040600	8		Parasite
PBANKA_040610	8		Parasite
PBANKA_040720	8		Parasite
PBANKA_040740	8		Parasite
PBANKA_040750	8		Parasite
PBANKA_040760	8		Parasite
PBANKA_040780	8		Parasite
PBANKA_040790	8		Parasite
PBANKA_040850	8		Parasite
PBANKA_040860	8		Parasite
PBANKA_040870	8		Parasite
PBANKA_040890	8		Parasite
PBANKA_040950	8		Parasite
PBANKA_041050	8		Parasite
PBANKA_041060	8		Parasite
PBANKA_041230	8		Parasite
PBANKA_041280	8		Parasite
PBANKA_041360	8		Parasite
PBANKA_041460	8		Parasite
PBANKA_041490	8		Parasite
PBANKA_041510	8		Parasite
PBANKA_041560	8		Parasite
PBANKA_041610	8		Parasite
PBANKA_041620	8		Parasite
PBANKA_041730	8		Parasite
PBANKA_041750	8		Parasite
PBANKA_041790	8		Parasite
PBANKA_041800	8		Parasite
PBANKA_050180	8		Parasite
PBANKA_050210	8		Parasite
PBANKA_050280	8		Parasite
PBANKA_050300	8		Parasite
PBANKA_050310	8		Parasite
PBANKA_050360	8		Parasite
PBANKA_050420	8		Parasite
PBANKA_050460	8		Parasite
PBANKA_050470	8		Parasite
PBANKA_050490	8		Parasite
PBANKA_050510	8		Parasite
PBANKA_050560	8		Parasite
PBANKA_050570	8		Parasite
PBANKA_050610	8		Parasite
PBANKA_050680	8		Parasite
PBANKA_050740	8		Parasite
PBANKA_050810	8		Parasite
PBANKA_050920	8		Parasite
PBANKA_051090	8		Parasite
PBANKA_051130	8		Parasite
PBANKA_051150	8		Parasite
PBANKA_051190	8		Parasite
PBANKA_051210	8		Parasite
PBANKA_051240	8		Parasite
PBANKA_051260	8		Parasite
PBANKA_051320	8		Parasite
PBANKA_051360	8		Parasite
PBANKA_051400	8		Parasite
PBANKA_051420	8		Parasite
PBANKA_051440	8		Parasite
PBANKA_051460	8		Parasite
PBANKA_051550	8		Parasite
PBANKA_051570	8		Parasite
PBANKA_051630	8		Parasite
PBANKA_051650	8		Parasite
PBANKA_051670	8		Parasite
PBANKA_051680	8		Parasite
PBANKA_051690	8		Parasite
PBANKA_051730	8		Parasite
PBANKA_051740	8		Parasite
PBANKA_051780	8		Parasite
PBANKA_051990	8		Parasite
PBANKA_052100	8		Parasite
PBANKA_052140	8		Parasite
PBANKA_052250	8		Parasite
PBANKA_052260	8		Parasite
PBANKA_052280	8		Parasite
PBANKA_052310	8		Parasite
PBANKA_052340	8		Parasite
PBANKA_052350	8		Parasite
PBANKA_052360	8		Parasite
PBANKA_060050	8		Parasite
PBANKA_060100	8		Parasite
PBANKA_060160	8		Parasite
PBANKA_060170	8		Parasite
PBANKA_060200	8		Parasite
PBANKA_060210	8		Parasite
PBANKA_060220	8		Parasite
PBANKA_060250	8		Parasite
PBANKA_060300	8		Parasite
PBANKA_060310	8		Parasite
PBANKA_060320	8		Parasite
PBANKA_060340	8		Parasite
PBANKA_060350	8		Parasite
PBANKA_060420	8		Parasite
PBANKA_060440	8		Parasite
PBANKA_060450	8		Parasite
PBANKA_060480	8		Parasite
PBANKA_060520	8		Parasite
PBANKA_060540	8		Parasite
PBANKA_060590	8		Parasite
PBANKA_060670	8		Parasite
PBANKA_060740	8		Parasite
PBANKA_060910	8		Parasite
PBANKA_060970	8		Parasite
PBANKA_060990	8		Parasite
PBANKA_061040	8		Parasite
PBANKA_061090	8		Parasite
PBANKA_061100	8		Parasite
PBANKA_061190	8		Parasite
PBANKA_061220	8		Parasite
PBANKA_061240	8		Parasite
PBANKA_061350	8		Parasite
PBANKA_061370	8		Parasite
PBANKA_061380	8		Parasite
PBANKA_061450	8		Parasite
PBANKA_061460	8		Parasite
PBANKA_061510	8		Parasite
PBANKA_061520	8		Parasite
PBANKA_061570	8		Parasite
PBANKA_061600	8		Parasite
PBANKA_061680	8		Parasite
PBANKA_061710	8		Parasite
PBANKA_061720	8		Parasite
PBANKA_061740	8		Parasite
PBANKA_061760	8		Parasite
PBANKA_061770	8		Parasite
PBANKA_061810	8		Parasite
PBANKA_061850	8		Parasite
PBANKA_061870	8		Parasite
PBANKA_061910	8		Parasite
PBANKA_061930	8		Parasite
PBANKA_061980	8		Parasite
PBANKA_061990	8		Parasite
PBANKA_062000	8		Parasite
PBANKA_062010	8		Parasite
PBANKA_062170	8		Parasite
PBANKA_062250	8		Parasite
PBANKA_062260	8		Parasite
PBANKA_062280	8		Parasite
PBANKA_070110	8		Parasite
PBANKA_070140	8		Parasite
PBANKA_070160	8		Parasite
PBANKA_070170	8		Parasite
PBANKA_070280	8		Parasite
PBANKA_070340	8		Parasite
PBANKA_070370	8		Parasite
PBANKA_070380	8		Parasite
PBANKA_070390	8		Parasite
PBANKA_070410	8		Parasite
PBANKA_070510	8		Parasite
PBANKA_070570	8		Parasite
PBANKA_070580	8		Parasite
PBANKA_070600	8		Parasite
PBANKA_070700	8		Parasite
PBANKA_070730	8		Parasite
PBANKA_070750	8		Parasite
PBANKA_070810	8		Parasite
PBANKA_070820	8		Parasite
PBANKA_070870	8		Parasite
PBANKA_070900	8		Parasite
PBANKA_070910	8		Parasite
PBANKA_070920	8		Parasite
PBANKA_070930	8		Parasite
PBANKA_070950	8		Parasite
PBANKA_070960	8		Parasite
PBANKA_070990	8		Parasite
PBANKA_071030	8		Parasite
PBANKA_071050	8		Parasite
PBANKA_071060	8		Parasite
PBANKA_071170	8		Parasite
PBANKA_071180	8		Parasite
PBANKA_071200	8		Parasite
PBANKA_071230	8		Parasite
PBANKA_071240	8		Parasite
PBANKA_071250	8		Parasite
PBANKA_071280	8		Parasite
PBANKA_071290	8		Parasite
PBANKA_071330	8		Parasite
PBANKA_071410	8		Parasite
PBANKA_071450	8		Parasite
PBANKA_071470	8		Parasite
PBANKA_071480	8		Parasite
PBANKA_071560	8		Parasite
PBANKA_071570	8		Parasite
PBANKA_071590	8		Parasite
PBANKA_071700	8		Parasite
PBANKA_071740	8		Parasite
PBANKA_071780	8		Parasite
PBANKA_071820	8		Parasite
PBANKA_071880	8		Parasite
PBANKA_071940	8		Parasite
PBANKA_072020	8		Parasite
PBANKA_072030	8		Parasite
PBANKA_072080	8		Parasite
PBANKA_072160	8		Parasite
PBANKA_072170	8		Parasite
PBANKA_072190	8		Parasite
PBANKA_072200	8		Parasite
PBANKA_080060	8		Parasite
PBANKA_080160	8		Parasite
PBANKA_080230	8		Parasite
PBANKA_080240	8		Parasite
PBANKA_080270	8		Parasite
PBANKA_080340	8		Parasite
PBANKA_080400	8		Parasite
PBANKA_080510	8		Parasite
PBANKA_080520	8		Parasite
PBANKA_080540	8		Parasite
PBANKA_080550	8		Parasite
PBANKA_080560	8		Parasite
PBANKA_080570	8		Parasite
PBANKA_080600	8		Parasite
PBANKA_080610	8		Parasite
PBANKA_080620	8		Parasite
PBANKA_080700	8		Parasite
PBANKA_080730	8		Parasite
PBANKA_080740	8		Parasite
PBANKA_080760	8		Parasite
PBANKA_080780	8		Parasite
PBANKA_080820	8		Parasite
PBANKA_080830	8		Parasite
PBANKA_080842	8		Parasite
PBANKA_080850	8		Parasite
PBANKA_080880	8		Parasite
PBANKA_080890	8		Parasite
PBANKA_080910	8		Parasite
PBANKA_080920	8		Parasite
PBANKA_080930	8		Parasite
PBANKA_080960	8		Parasite
PBANKA_081080	8		Parasite
PBANKA_081090	8		Parasite
PBANKA_081100	8		Parasite
PBANKA_081110	8		Parasite
PBANKA_081130	8		Parasite
PBANKA_081170	8		Parasite
PBANKA_081190	8		Parasite
PBANKA_081290	8		Parasite
PBANKA_081300	8		Parasite
PBANKA_081320	8		Parasite
PBANKA_081330	8		Parasite
PBANKA_081340	8		Parasite
PBANKA_081350	8		Parasite
PBANKA_081360	8		Parasite
PBANKA_081380	8		Parasite
PBANKA_081390	8		Parasite
PBANKA_081400	8		Parasite
PBANKA_081420	8		Parasite
PBANKA_081450	8		Parasite
PBANKA_081500	8		Parasite
PBANKA_081530	8		Parasite
PBANKA_081550	8		Parasite
PBANKA_081560	8		Parasite
PBANKA_081610	8		Parasite
PBANKA_081640	8		Parasite
PBANKA_081690	8		Parasite
PBANKA_081710	8		Parasite
PBANKA_081760	8		Parasite
PBANKA_081790	8		Parasite
PBANKA_081810	8		Parasite
PBANKA_081860	8		Parasite
PBANKA_081890	8		Parasite
PBANKA_081910	8		Parasite
PBANKA_081920	8		Parasite
PBANKA_081930	8		Parasite
PBANKA_081980	8		Parasite
PBANKA_082130	8		Parasite
PBANKA_082170	8		Parasite
PBANKA_082180	8		Parasite
PBANKA_082200	8		Parasite
PBANKA_082210	8		Parasite
PBANKA_082250	8		Parasite
PBANKA_082270	8		Parasite
PBANKA_082280	8		Parasite
PBANKA_082300	8		Parasite
PBANKA_082340	8		Parasite
PBANKA_082360	8		Parasite
PBANKA_082370	8		Parasite
PBANKA_082390	8		Parasite
PBANKA_082480	8		Parasite
PBANKA_082530	8		Parasite
PBANKA_082540	8		Parasite
PBANKA_082560	8		Parasite
PBANKA_082600	8		Parasite
PBANKA_082650	8		Parasite
PBANKA_082670	8		Parasite
PBANKA_082750	8		Parasite
PBANKA_082770	8		Parasite
PBANKA_082870	8		Parasite
PBANKA_082920	8		Parasite
PBANKA_082930	8		Parasite
PBANKA_082980	8		Parasite
PBANKA_083000	8		Parasite
PBANKA_083190	8		Parasite
PBANKA_083220	8		Parasite
PBANKA_083260	8		Parasite
PBANKA_083380	8		Parasite
PBANKA_083390	8		Parasite
PBANKA_083530	8		Parasite
PBANKA_083550	8		Parasite
PBANKA_083560	8		Parasite
PBANKA_083580	8		Parasite
PBANKA_083600	8		Parasite
PBANKA_090120	8		Parasite
PBANKA_090190	8		Parasite
PBANKA_090320	8		Parasite
PBANKA_090440	8		Parasite
PBANKA_090480	8		Parasite
PBANKA_090640	8		Parasite
PBANKA_090660	8		Parasite
PBANKA_090670	8		Parasite
PBANKA_090680	8		Parasite
PBANKA_090830	8		Parasite
PBANKA_090910	8		Parasite
PBANKA_090920	8		Parasite
PBANKA_090960	8		Parasite
PBANKA_091010	8		Parasite
PBANKA_091030	8		Parasite
PBANKA_091060	8		Parasite
PBANKA_091140	8		Parasite
PBANKA_091160	8		Parasite
PBANKA_091180	8		Parasite
PBANKA_091200	8		Parasite
PBANKA_091220	8		Parasite
PBANKA_091230	8		Parasite
PBANKA_091270	8		Parasite
PBANKA_091290	8		Parasite
PBANKA_091320	8		Parasite
PBANKA_091380	8		Parasite
PBANKA_091390	8		Parasite
PBANKA_091420	8		Parasite
PBANKA_091460	8		Parasite
PBANKA_091470	8		Parasite
PBANKA_091530	8		Parasite
PBANKA_091560	8		Parasite
PBANKA_091580	8		Parasite
PBANKA_091620	8		Parasite
PBANKA_091630	8		Parasite
PBANKA_091660	8		Parasite
PBANKA_091790	8		Parasite
PBANKA_091800	8		Parasite
PBANKA_091810	8		Parasite
PBANKA_091820	8		Parasite
PBANKA_091830	8		Parasite
PBANKA_091880	8		Parasite
PBANKA_091900	8		Parasite
PBANKA_092000	8		Parasite
PBANKA_092010	8		Parasite
PBANKA_092060	8		Parasite
PBANKA_092110	8		Parasite
PBANKA_092150	8		Parasite
PBANKA_092190	8		Parasite
PBANKA_092210	8		Parasite
PBANKA_092230	8		Parasite
PBANKA_092240	8		Parasite
PBANKA_092280	8		Parasite
[truncated: 14,649 more rows]
